# Supplementary material for: Proteomic profiling revealed unique disease biology associated with 1q abnormalities in multiple myeloma
Source: NPJ Precis Oncol. 2026 Apr 14;10:222. doi: 10.1038/s41698-026-01364-7 (PMC13269749; doi:10.1038/s41698-026-01364-7)
Supplement: Supplementary file 2 — Supplementary Data 1 [file 41698_2026_1364_MOESM2_ESM.xlsx]

## Sheet: Sample details
Mass spec ID	Sex	Race	MM status	Treatment status	Transplant Status	Genetic Risk	R-ISS	mSMART 3.0. (No S-phase, no GEP)	1q gain status	Primary cytogenetic alteration	MYC rearrangement
258P	Male	White	Newly Diagnosed	Untreated	No ASCT	High Risk	Stage II	High Risk	Abnormal	11;14	Normal
186P	Female	White	Newly Diagnosed	Untreated	No ASCT	High Risk	Stage III	DoubleHit	Abnormal	14;16	Abnormal
121P	Female	White	Newly Diagnosed	Untreated	No ASCT	High Risk	Stage II	DoubleHit	Abnormal	14;20	Abnormal
162P	Female	White	Newly Diagnosed	Untreated	No ASCT	High Risk	Stage III	High Risk	Normal	4;14	Normal
113P	Female	White	Newly Diagnosed	Untreated	No ASCT	High Risk	Stage II	DoubleHit	Abnormal	4;14	Normal
147P	Male	White	Newly Diagnosed	Untreated	No ASCT	High Risk	Stage III	DoubleHit	Abnormal	4;14	Normal
163P	Female	White	Newly Diagnosed	Untreated	No ASCT	High Risk	Stage II	High Risk	Normal	4;14	Normal
210P	Female	White	Newly Diagnosed	Untreated	No ASCT	High Risk	Stage II	DoubleHit	Normal	Hyperdiploidy	Not available
230P	Female	White	Newly Diagnosed	Untreated	No ASCT	High Risk	Stage II	High Risk	Normal	Hyperdiploidy	Not available
197P	Male	White	Newly Diagnosed	Untreated	No ASCT	High Risk	Stage II	High Risk	Abnormal	Hyperdiploidy	Abnormal
112P	Male	White	Newly Diagnosed	Untreated	No ASCT	High Risk	Stage III	DoubleHit	Abnormal	Hyperdiploidy	Abnormal
128P	Male	White	Newly Diagnosed	Untreated	No ASCT	High Risk	Stage III	High Risk	Abnormal	Hyperdiploidy	Abnormal
167P	Male	White	Newly Diagnosed	Untreated	No ASCT	High Risk	Stage II	High Risk	Abnormal	Hyperdiploidy	Normal
173P	Male	White	Newly Diagnosed	Untreated	No ASCT	High Risk	Stage III	High Risk	Abnormal	Hyperdiploidy	Normal
243P	Female	White	Newly Diagnosed	Untreated	No ASCT	High Risk	Stage III	High Risk	Abnormal	Hyperdiploidy	Normal
257P	Female	White	Newly Diagnosed	Untreated	No ASCT	High Risk	Stage III	High Risk	Normal	Hyperdiploidy	Normal
273P	Female	White	Newly Diagnosed	Untreated	No ASCT	High Risk	NA	DoubleHit	Abnormal	Hyperdiploidy	Abnormal
276P	Female	White	Newly Diagnosed	Untreated	No ASCT	High Risk	NA	High Risk	Abnormal	Hyperdiploidy	Normal
2P	Female	White	Newly Diagnosed	Untreated	No ASCT	High Risk	Stage III	High Risk	Abnormal	IGH unknown partner	Normal
188P	Female	White	Newly Diagnosed	Untreated	No ASCT	High Risk	Stage II	High Risk	Abnormal	Unknown primary	Not available
86P	Male	White	Newly Diagnosed	Untreated	No ASCT	NA	NA	Standard Risk	Normal	Hyperdiploidy	Not available
271P	Male	Asian	Newly Diagnosed	Untreated	Unknown	NA	NA	Standard Risk	Abnormal	Hyperdiploidy	Not available
99P	Male	White	No	Untreated	No ASCT	NA	NA	Standard Risk	Abnormal	No FISH data	Not available
82P	Male	White	Newly Diagnosed	Untreated	No ASCT	NA	NA	Standard Risk	Abnormal	No FISH data	Not available
200P	Female	White	Newly Diagnosed	Untreated	No ASCT	Standard Risk	Stage II	Standard Risk	Abnormal	11;14	Not available
30P	Male	White	Newly Diagnosed	Untreated	Transplanted	Standard Risk	Stage I	Standard Risk	Normal	11;14	Abnormal
174P	Male	White	Newly Diagnosed	Untreated	No ASCT	Standard Risk	Stage I	Standard Risk	Normal	11;14	Normal
181P	Female	White	Newly Diagnosed	Untreated	No ASCT	Standard Risk	Stage II	Standard Risk	Normal	11;14	Normal
209P	Male	White	Newly Diagnosed	Untreated	No ASCT	Standard Risk	Stage II	Standard Risk	Normal	Hyperdiploidy	Not available
187P	Female	AmInd	Newly Diagnosed	Untreated	No ASCT	Standard Risk	Stage I	Standard Risk	Normal	Hyperdiploidy	Not available
191P	Male	White	Newly Diagnosed	Untreated	No ASCT	Standard Risk	Stage I	Standard Risk	Normal	Hyperdiploidy	Not available
194P	Female	White	Newly Diagnosed	Untreated	No ASCT	Standard Risk	Stage II	Standard Risk	Normal	Hyperdiploidy	Not available
195P	Male	White	Newly Diagnosed	Untreated	No ASCT	Standard Risk	Stage II	Standard Risk	Normal	Hyperdiploidy	Not available
3P	Female	White	Newly Diagnosed	Untreated	No ASCT	Standard Risk	Stage II	Standard Risk	Normal	Hyperdiploidy	Not available
36P	Male	Other	Newly Diagnosed	Untreated	No ASCT	Standard Risk	Stage II	Standard Risk	Normal	Hyperdiploidy	Not available
42P	Female	White	Newly Diagnosed	Untreated	No ASCT	Standard Risk	Stage II	Standard Risk	Normal	Hyperdiploidy	Not available
53P	Female	White	Newly Diagnosed	Untreated	No ASCT	Standard Risk	Stage II	Standard Risk	Abnormal	Hyperdiploidy	Not available
62P	Male	White	Newly Diagnosed	Untreated	No ASCT	Standard Risk	Stage II	Standard Risk	Abnormal	Hyperdiploidy	Not available
101P	Male	White	Newly Diagnosed	Untreated	No ASCT	Standard Risk	Stage II	Standard Risk	Normal	Hyperdiploidy	Normal
110P	Male	White	Newly Diagnosed	Untreated	No ASCT	Standard Risk	Stage I	Standard Risk	Normal	Hyperdiploidy	Normal
130P	Male	White	Newly Diagnosed	Untreated	No ASCT	Standard Risk	Stage II	Standard Risk	Normal	Hyperdiploidy	Abnormal
140P	Male	White	Newly Diagnosed	Untreated	No ASCT	Standard Risk	Stage II	Standard Risk	Normal	Hyperdiploidy	Normal
152P	Female	White	Newly Diagnosed	Untreated	No ASCT	Standard Risk	Stage II	Standard Risk	Normal	Hyperdiploidy	Normal
172P	Female	Asian	Newly Diagnosed	Untreated	No ASCT	Standard Risk	Stage II	Standard Risk	Normal	Hyperdiploidy	Normal
175P	Female	White	Newly Diagnosed	Untreated	No ASCT	Standard Risk	Stage II	Standard Risk	Normal	Hyperdiploidy	Normal
178P	Male	White	Newly Diagnosed	Untreated	No ASCT	Standard Risk	Stage II	Standard Risk	Normal	Hyperdiploidy	Normal
233P	Male	White	Newly Diagnosed	Untreated	No ASCT	Standard Risk	Stage II	Standard Risk	Normal	Hyperdiploidy	Normal
242P	Male	White	Newly Diagnosed	Untreated	No ASCT	Standard Risk	Stage II	Standard Risk	Normal	Hyperdiploidy	Normal
266P	Male	White	Newly Diagnosed	Untreated	No ASCT	Standard Risk	NA	Standard Risk	Normal	Hyperdiploidy	Not available
269P	Male	White	Newly Diagnosed	Untreated	No ASCT	Standard Risk	NA	Standard Risk	Normal	Hyperdiploidy	Normal
254P	Male	Unknown	Newly Diagnosed	Untreated	No ASCT	Standard Risk	Stage II	Standard Risk	Normal	Unknown primary	Normal
