# Supplementary material for: Proteomic profiling revealed unique disease biology associated with 1q abnormalities in multiple myeloma
Source: NPJ Precis Oncol. 2026 Apr 14;10:222. doi: 10.1038/s41698-026-01364-7 (PMC13269749; doi:10.1038/s41698-026-01364-7)
Supplement: Supplementary file 3 — Supplementary Data 2 [file 41698_2026_1364_MOESM3_ESM.xlsx]

## Sheet: Protein list
PG.ProteinGroups	PG.GroupLabel	PG.ProteinAccessions	PG.Genes	PG.ProteinDescriptions	PG.NrOfStrippedSequencesIdentified (Experiment-wide)	PG.Completeness	101P.PG.Quantity	110P.PG.Quantity	112P.PG.Quantity	113P.PG.Quantity	121P.PG.Quantity	128P.PG.Quantity	130P.PG.Quantity	140P.PG.Quantity	147P.PG.Quantity	152P.PG.Quantity	162P.PG.Quantity	163P.PG.Quantity	167P.PG.Quantity	172P.PG.Quantity	173P.PG.Quantity	174P.PG.Quantity	175P.PG.Quantity	178P.PG.Quantity	181P.PG.Quantity	186P.PG.Quantity	187P.PG.Quantity	188P.PG.Quantity	191P.PG.Quantity	194P.PG.Quantity	195P.PG.Quantity	197P.PG.Quantity	200P.PG.Quantity	209P.PG.Quantity	210P.PG.Quantity	230P.PG.Quantity	233P.PG.Quantity	242P.PG.Quantity	243P.PG.Quantity	254P.PG.Quantity	257P.PG.Quantity	258P.PG.Quantity	266P.PG.Quantity	269P.PG.Quantity	271P.PG.Quantity	273P.PG.Quantity	276P.PG.Quantity	2P.PG.Quantity	30P.PG.Quantity
P04217	P04217	P04217	A1BG	Alpha-1B-glycoprotein	15	100	88.3965	136.459	116.906	137.141	103.773	76.6595	123.517	74.4097	108.926	57.8172	99.4422	163.821	122.164	74.4159	80.452	132.313	1569.93	108.403	54.5914	89.3471	23.9547	217.243	18.9656	67.9209	60.9237	94.3076	48.9112	132.316	12.0513	106.977	187.438	79.8742	98.0496	81.3597	95.072	55.1999	116.011	63.0187	33.1837	85.8745	35.5299	1769.94	39.2935
P01023	P01023	P01023	A2M	Alpha-2-macroglobulin	67	100	551.37	1935.11	877.113	1025.77	1003.54	647.23	269.76	708.455	460.022	484.197	880.041	1117.86	1447.54	520.391	771.079	902.811	5722.47	1054.22	769.786	800.416	298.291	2977.12	163.242	489.057	977.968	577.658	258.866	1329.21	77.3028	1249.71	2549.01	367.139	1067.62	764.369	814.663	307.388	1112.12	582.793	249.941	959.419	798.766	1723.94	446.161
Q9NRG9	Q9NRG9	Q9NRG9	AAAS	Aladin	24	94.1	NaN	475.246	281.384	69.4297	248.397	28.7858	NaN	338.223	72.0264	247.195	251.442	120.048	355.417	115.995	92.9134	45.2464	134.734	52.2398	163.22	22.7838	79.827	77.4856	90.023	380.407	119.107	99.9377	42.9206	43.9604	222.572	36.3048	49.6352	46.9747	356.094	52.4683	47.5656	344.667	241.073	295.025	44.0967	34.4613	66.1481	310.023	194.356
Q86V21	Q86V21	Q86V21	AACS	Acetoacetyl-CoA synthetase	20	76.5	88.9919	NaN	75.5201	NaN	92.4055	NaN	NaN	72.7187	11.3429	34.514	100.286	302.824	95.57	38.6182	59.7355	19.44	91.0694	44.1294	57.2672	52.2189	33.7998	83.8114	NaN	40.6835	29.4039	45.1384	NaN	NaN	NaN	32.1221	33.9104	399.304	55.2723	30.5977	18.7818	59.0373	43.2149	68.9591	38.2538	NaN	NaN	NaN	76.3762
Q6PD74	Q6PD74	Q6PD74	AAGAB	Alpha- and gamma-adaptin-binding protein p34	11	100	251.843	153.248	188.479	186.051	161.091	324.358	225.788	163.981	266.931	130.079	219.005	240.507	214.947	147.504	218.432	185.883	274.647	157.414	171.472	128.422	199.686	207.152	249.304	128.402	168.382	208.154	141.642	244.249	181.673	204.143	195.505	276.029	210.869	234.331	196.372	188.891	178.158	129.923	192.698	207.273	149.102	138.455	178.095
Q2M2I8	Q2M2I8	Q2M2I8	AAK1	AP2-associated protein kinase 1	36	100	165.13	325.895	412.875	790	256.403	283.149	144.037	204.272	378.63	396.364	593.13	341.949	372.723	140.9	359.611	449.644	307.693	266.682	358.729	314.763	417.403	336.844	364.719	339.6	491.797	124.525	1174.9	382.378	168.992	148.722	205.675	160.224	389.554	255.515	171.778	528.751	263.677	303.364	215.054	149.704	211.172	426.767	297.436
Q9H7C9	Q9H7C9	Q9H7C9	AAMDC	Mth938 domain-containing protein	9	96.1	159.512	83.3046	28.7979	133.87	291.64	178.861	499.053	612.043	69.1077	72.8625	96.6187	102.224	422.769	444.076	111.041	69.7844	574.257	313.252	225.336	126.097	64.8556	137.893	66.4963	67.264	69.2393	102.63	54.99	372.869	63.9637	212.945	272.584	299.772	59.7669	253.96	311.481	39.6232	610.918	322.783	404.243	108.1	99.0205	153.06	69.7987
Q13685	Q13685	Q13685	AAMP	Angio-associated migratory cell protein	17	100	294.894	81.0113	233.164	133.99	136.916	175.013	261.379	131.486	113.937	95.0704	144.853	139.139	167.463	116.606	243.804	170.233	90.7508	171.055	286.083	249.137	292.506	117.365	162.226	93.9144	75.5965	185.03	202.685	335.777	109.789	157.381	165.883	141.846	157.327	337.772	125.1	278.299	93.5325	188.441	119.435	130.4	102.778	179.914	209.077
Q9Y312	Q9Y312	Q9Y312	AAR2	Protein AAR2 homolog	18	76.5	134.48	71.1318	91.1621	33.7352	80.3479	NaN	NaN	49.978	38.0543	24.707	46.0414	NaN	84.7135	NaN	55.1515	45.2764	NaN	NaN	68.5155	30.1357	61.1347	152.084	47.6215	44.3532	33.1612	37.1838	48.7354	NaN	49.163	27.1423	NaN	NaN	54.4491	NaN	NaN	81.5267	92.264	65.0424	31.4398	NaN	63.4101	105.325	54.8644
P49588	P49588	P49588	AARS1	Alanine--tRNA ligase, cytoplasmic	81	100	2025.45	3259.93	3696.4	6279.06	4133.93	2514.51	1473.88	4880.82	8289.69	3129.58	4756.45	3495.56	4705.9	3547.17	7654.08	4657.77	1537.7	4536.3	6609.35	3840.81	6715.39	3892.32	4378.2	1366.17	2097.86	2661.33	5397.5	4657.51	2200.85	3111.1	3375.74	2677.01	3461.91	4446.33	3806.42	6168.23	5510.62	4633.45	3358.28	3505.71	4272.25	4085.39	6831.72
Q5JTZ9	Q5JTZ9	Q5JTZ9	AARS2	Alanine--tRNA ligase, mitochondrial	47	100	83.8626	430.124	614.923	176.41	637.911	30.8363	52.3276	601.357	252.03	489.634	458.303	46.1436	464.674	594.326	160.494	136.564	203.876	96.432	348.109	168.749	356.944	122.163	884.777	912.812	835.774	88.5959	316.153	80.4997	679.944	133.376	119.329	103.584	317.862	207.689	279.095	342.089	660.045	445.522	231.058	192.939	236.122	541.751	263.433
Q9BTE6	Q9BTE6	Q9BTE6	AARSD1	Alanyl-tRNA editing protein Aarsd1	29	100	727.78	437.771	897.996	541.971	513.55	813.769	597.083	381.492	324.449	496.992	409.862	681.823	383.133	627.049	714.092	515.631	307.279	639.282	522.041	555.822	1457.45	689.209	1108.03	623.113	424.233	749.087	690.255	390.817	505.477	405.429	444.012	453.322	737.136	531.748	402.711	1370.08	194.571	399.102	547.535	575.066	449.268	613.813	352.333
Q4L235	Q4L235	Q4L235	AASDH	Beta-alanine-activating enzyme	1	70.6	32.5107	32.9542	36.3427	NaN	16.7131	31.3701	37.4696	NaN	9.36878	NaN	22.2211	36.8685	44.5	NaN	35.7338	NaN	21.5114	NaN	53.5188	20.0195	26.5767	NaN	4.62005	17.2808	13.5078	19.7051	30.7278	33.0597	9.42461	25.6985	45.449	17.7407	6.76965	29.2714	35.6443	NaN	28.1557	6.19609	NaN	NaN	16.0398	NaN	21.1906
Q9NRN7	Q9NRN7	Q9NRN7	AASDHPPT	L-aminoadipate-semialdehyde dehydrogenase-phosphopantetheinyl transferase	19	100	2014.08	921.486	906.693	1010.93	824.152	1702.41	1810.4	1565.2	1059.19	508.866	994.32	1143.26	957.775	1305.03	1240.93	853.32	1007.66	866.566	676.945	574.429	563.687	1340.88	733.654	354.234	510.66	2254.67	403.243	1400.16	554.458	1889.09	2024.02	2318.33	422.273	1256.71	1090.41	971.353	1716.13	1038.22	1340.14	1883.44	926.978	751.11	832.731
Q9UDR5	Q9UDR5	Q9UDR5	AASS	Alpha-aminoadipic semialdehyde synthase, mitochondrial	61	100	125.061	181.852	217.655	173.971	388.252	165.206	19.3516	425.264	91.9064	112.95	358.248	110.706	358.365	518.869	210.86	346.203	89.2937	153.576	280.872	236.143	280.274	191.383	573.446	394.723	917.319	145.951	428.07	164.51	676.091	352.803	237.935	127.004	373.191	299.311	91.308	91.365	124.248	257.271	72.1006	353.74	795.111	177.528	626.701
Q9NY61	Q9NY61	Q9NY61	AATF	Protein AATF	18	96.1	108.365	163.31	53.7904	56.0337	99.756	73.2507	52.2087	40.6677	NaN	48.2634	42.1361	84.585	77.1854	26.2536	NaN	25.4595	91.541	42.9879	24.0546	24.7234	95.8187	66.9928	61.927	43.6302	32.3907	63.9641	42.7877	26.9232	42.669	57.8843	42.7361	47.9768	59.8669	12.7316	37.1338	46.3035	24.8696	36.4586	95.0913	33.8047	19.3221	89.5045	23.3833
P80404	P80404	P80404	ABAT	4-aminobutyrate aminotransferase, mitochondrial	34	100	97.325	91.1381	64.9187	223.478	77.7878	41.4645	95.1526	79.8136	70.8259	43.945	262.53	100.689	154.564	40.4234	72.5278	197.364	193.004	67.6851	73.7931	20.3657	36.7245	119.562	25.6673	59.83	26.8992	44.8339	259.604	48.1132	24.5339	100.08	64.7814	32.8541	44.0921	45.9103	119.913	55.6529	46.7106	124.807	83.6729	291.073	68.0273	126.947	389.573
Q9NRK6	Q9NRK6	Q9NRK6	ABCB10	ATP-binding cassette sub-family B member 10, mitochondrial	21	70.6	NaN	108.861	37.0628	NaN	115.773	NaN	7.75246	93.7327	8.29948	30.5308	54.364	NaN	83.9307	29.4662	NaN	5.8118	NaN	14.7439	54.298	18.034	NaN	NaN	35.8657	66.5884	64.1866	59.8207	8.40991	NaN	73.0384	NaN	NaN	NaN	74.5508	18.1366	35.0773	89.3205	417.083	92.8296	41.9924	NaN	18.217	197.633	43.7339
Q9NP58	Q9NP58	Q9NP58	ABCB6	ATP-binding cassette sub-family B member 6	16	78.4	865.671	78.7538	93.2755	36.0414	46.631	17.0579	33.0037	46.11	436.046	998.966	551.442	4190.15	1208.25	NaN	NaN	18.5735	977.161	1302.08	94.2627	NaN	449.272	1857.76	NaN	144.788	NaN	333.864	NaN	865.748	NaN	NaN	NaN	458.949	242.543	91.4655	16.5796	NaN	178.851	270.832	107.353	NaN	40.7421	879.653	40.5663
O75027	O75027	O75027	ABCB7	Iron-sulfur clusters transporter ABCB7, mitochondrial	22	82.4	NaN	98.9081	86.6729	74.5948	122.063	24.8624	NaN	135.528	NaN	36.0689	58.8852	NaN	165.441	87.9421	NaN	NaN	54.6699	NaN	45.7916	28.626	65.9064	64.551	50.6781	107.845	90.349	64.9971	61.5265	57.3481	51.3982	53.4525	138.867	71.212	81.3709	NaN	35.5254	74.9707	229.081	130.381	78.6886	43.955	51.505	205.364	58.7992
Q9NUT2	Q9NUT2	Q9NUT2	ABCB8	Mitochondrial potassium channel ATP-binding subunit	25	100	266.538	70.5198	70.3054	135.323	88.32	81.8438	95.0122	65.4644	50.0329	82.8364	50.9213	116.537	147.948	32.2864	40.8062	51.997	88.3177	73.3951	55.8442	62.4994	70.5048	110.371	33.6238	52.1858	33.1119	35.9711	83.1273	87.7024	32.0462	63.0582	97.4558	88.5791	72.2921	53.1657	45.5409	47.9276	68.2361	59.7101	43.1339	28.8357	46.6267	74.1648	53.5721
P33527	P33527	P33527	ABCC1	Multidrug resistance-associated protein 1	22	64.7	NaN	289.592	327.041	95.3814	73.3577	NaN	NaN	49.4308	226.16	NaN	NaN	NaN	83.1727	50.0252	NaN	77.4093	NaN	NaN	114.674	138.166	39.8144	NaN	NaN	253.661	129.393	23.586	305.79	NaN	110.496	NaN	365.101	NaN	441.372	47.3404	32.5276	NaN	127.63	61.7138	99.4902	NaN	98.5519	185.329	NaN
Q5T3U5	Q5T3U5	Q5T3U5	ABCC10	ATP-binding cassette sub-family C member 10	11	39.2	52.2755	17.3886	28.0815	NaN	35.4494	NaN	NaN	26.4596	NaN	NaN	NaN	NaN	31.261	6.01539	NaN	NaN	NaN	NaN	4.90519	NaN	NaN	NaN	NaN	35.5387	NaN	NaN	NaN	NaN	3.24667	NaN	NaN	NaN	57.777	NaN	NaN	44.9013	17.7469	34.9984	NaN	NaN	NaN	14.96	16.4512
O15439	O15439	O15439	ABCC4	ATP-binding cassette sub-family C member 4	27	21.6	NaN	33.0654	NaN	NaN	31.6206	33.7665	16.4366	7.33667	NaN	NaN	NaN	NaN	32.0941	NaN	NaN	NaN	NaN	NaN	NaN	15.9382	NaN	NaN	NaN	13.084	NaN	NaN	NaN	NaN	NaN	NaN	NaN	NaN	NaN	NaN	NaN	NaN	NaN	13.4711	NaN	NaN	NaN	NaN	NaN
P33897	P33897	P33897	ABCD1	ATP-binding cassette sub-family D member 1	12	31.4	NaN	69.1971	NaN	NaN	65.2779	NaN	NaN	16.251	NaN	19.647	NaN	NaN	42.03	NaN	NaN	NaN	NaN	NaN	NaN	NaN	NaN	26.7912	NaN	NaN	NaN	NaN	NaN	NaN	15.9788	7.80532	NaN	NaN	NaN	NaN	NaN	33.818	79.2032	27.2758	NaN	NaN	NaN	NaN	25.4841
Q9UBJ2	Q9UBJ2	Q9UBJ2	ABCD2	ATP-binding cassette sub-family D member 2	13	76.5	204.079	148.661	342.82	NaN	320.355	716.102	393.506	97.3152	NaN	NaN	52.063	NaN	173.713	NaN	295.109	224.172	NaN	NaN	338.217	246.891	NaN	NaN	98.6004	232.088	176.916	201.194	258.929	320.886	260.19	407.219	NaN	317.09	364.881	257.203	194.905	385.005	208.044	152.255	NaN	NaN	231.036	276.206	346.68
P28288	P28288	P28288	ABCD3	ATP-binding cassette sub-family D member 3	18	98	20.8585	209.573	77.0357	37.1466	238.196	21.232	NaN	104.241	23.0449	34.6781	74.2657	37.2623	202.785	23.019	12.7424	31.8919	55.0921	17.7275	73.2568	30.2858	66.9629	36.9435	19.2538	66.2708	12.9186	28.6022	28.9116	29.4282	36.6081	24.1436	129.625	29.263	106.021	41.675	19.2184	96.5797	118.395	126.088	21.6249	22.5068	9.87547	115.796	48.1956
P61221	P61221	P61221	ABCE1	ATP-binding cassette sub-family E member 1	54	100	217.003	2013.49	2311.42	1465.72	1513.48	284.594	176.243	1962.98	1122.17	1603.09	1321.32	789.857	1735.71	2122.08	2111.66	1168.28	601.73	1610.9	1261.27	1190.52	1847.84	1061.66	1517.36	1742.71	1067.94	822.596	1600.69	1293.7	1846.4	1247.1	1305.67	419.067	1498.79	1411.58	963.48	2448.7	1645.06	2999.27	1023.92	1749.1	1203.33	1683.45	1804.33
Q8NE71	Q8NE71	Q8NE71	ABCF1	ATP-binding cassette sub-family F member 1	59	100	2676.03	1248.63	1418.6	1346.33	598.36	3354.64	1792.59	109.61	813.542	316.541	740.982	1425.97	1264.11	1870.07	1664.34	1224.61	1268.31	1596.89	1074.24	1908.97	1121.02	1609.92	672.362	357.619	410.731	1731	527.133	2165.99	467.116	2222.49	1537.39	1945.93	412.466	1376.27	1726.62	467.354	248.685	387.118	2244.88	1212.53	1397.48	409.421	923.966
Q9UG63	Q9UG63	Q9UG63	ABCF2	ATP-binding cassette sub-family F member 2	41	100	462.834	830.048	694.789	600.149	505.158	426.658	246.403	450.72	526.045	292.461	558.824	420.212	548.685	530.002	736.516	352.935	210.96	595.184	326.534	550.298	414.93	409.613	223.248	302.895	228.97	528.764	304.99	453.12	337.258	651.957	478.182	258.891	321.954	444.526	404.975	435.329	619.299	597.063	494.207	599.135	806.485	533.947	542.738
Q9NUQ8	Q9NUQ8	Q9NUQ8	ABCF3	ATP-binding cassette sub-family F member 3	43	100	407.498	826.513	1535.71	874.995	832.683	286.15	271.706	863.624	810.838	1342.44	709.515	424.993	914.976	504.984	1026.51	586.731	239.889	521.978	920.945	582.023	1158.61	677.222	1033.05	1810.66	783.174	512.356	982.635	680.395	1257.48	632.249	693.868	359.084	1709.5	896.712	581.164	1354.17	576.775	853.183	607.654	989.584	874.787	698.036	823.914
Q9UNQ0	Q9UNQ0	Q9UNQ0	ABCG2	Broad substrate specificity ATP-binding cassette transporter ABCG2	2	13.7	NaN	NaN	NaN	NaN	NaN	NaN	NaN	70.2787	NaN	NaN	NaN	NaN	NaN	NaN	NaN	NaN	NaN	NaN	NaN	NaN	NaN	NaN	NaN	NaN	NaN	NaN	19.7975	NaN	NaN	NaN	24.7079	NaN	NaN	NaN	4.66807	NaN	14.2438	NaN	NaN	NaN	NaN	NaN	NaN
Q9NUJ1	Q9NUJ1	Q9NUJ1	ABHD10	Palmitoyl-protein thioesterase ABHD10, mitochondrial	21	100	5608.77	3696.88	2134.92	4976	2980.71	4350.97	5157.38	4732.28	3432.98	2362.14	2645.73	4076.63	3397.28	5287.38	3091.99	5140.01	6281.32	2710.37	4313.54	2569.27	1893.31	3646.81	2133.26	1674.34	2615.51	4462.21	2406.8	5272.05	1390.19	6902.43	5716.46	10959.8	1644.17	5077.15	6023.66	1425.39	5838.23	6269	2931.07	4585.76	4249.46	3114.22	1833.99
Q8NFV4	Q8NFV4	Q8NFV4	ABHD11	Protein ABHD11	21	100	916.668	661.213	367.537	662.959	915.953	564.1	437.79	392.621	533.328	722.756	685.054	831.882	621.613	418.467	262.385	726.442	540.853	709.878	735.673	910.45	352.513	1216.32	348.506	900.766	865.582	479.114	717.42	763.286	688.456	435.645	431.67	1061.76	552.565	331.148	299.021	336.188	677.409	954.403	525.843	792.667	406.845	1110.75	556.211
Q8N2K0	Q8N2K0	Q8N2K0	ABHD12	Lysophosphatidylserine lipase ABHD12	20	100	62.4877	245.692	235.464	175.709	519.767	55.2677	46.5625	191.468	248.46	218.941	141.397	98.0219	134.274	59.3349	239.459	204.508	154.585	314.649	127.167	399.438	189.225	145.413	82.1365	197.084	78.2935	52.9854	174.949	210.423	191.589	126.281	197.51	66.503	254.851	167.302	153.155	180.958	182.075	317.125	128.6	85.7938	121.764	205.58	122.416
Q9BUJ0	Q9BUJ0	Q9BUJ0	ABHD14A	Protein ABHD14A	5	80.4	NaN	287.407	61.4638	42.3363	3.40308	9.32081	21.378	27.2101	NaN	30.6456	NaN	NaN	61.2358	NaN	54.45	NaN	NaN	39.8994	24.8554	10.5131	48.7828	34.7356	39.7892	74.6599	37.875	27.0264	32.4721	15.6502	37.5918	22.6285	62.1086	17.2615	69.4144	12.9094	13.996	60.0794	28.8246	NaN	18.2314	29.5642	35.8963	63.7233	38.9465
Q96IU4	Q96IU4	Q96IU4	ABHD14B	Putative protein-lysine deacylase ABHD14B	10	100	2937.56	4861.58	3879.67	3381.75	3502.95	3880.94	5550.71	5054.25	2972.89	596.97	3327.76	2355.33	3278.74	2364.56	3632.72	3171.72	2387.72	2935.26	3271.68	1750.13	1305.18	1964.14	971.333	937.807	515.959	4059.11	1167.84	3510.06	1076.47	3259.45	3029.61	3652.43	801.759	1949.72	3345.34	705.86	5481.62	2521.85	4740.4	2433.06	3527.13	4020.83	2323.86
O95870	O95870	O95870	ABHD16A	Phosphatidylserine lipase ABHD16A	28	92.2	111.779	252.324	186.467	51.0605	326.538	99.4145	NaN	506.939	103.955	227.196	191.905	NaN	1468.55	133.311	43.2919	55.7813	342.547	126.623	133.195	44.3794	45.3713	174.098	134.605	285.212	289.97	60.247	78.3788	165.288	179.842	69.7173	NaN	65.122	198.043	71.3288	131.329	263.735	457.846	558.576	109.27	58.5112	65.1233	740.023	322.405
Q5VST6	Q5VST6	Q5VST6	ABHD17B	Alpha/beta hydrolase domain-containing protein 17B	1	9.8	NaN	NaN	NaN	NaN	16.1213	NaN	NaN	NaN	NaN	NaN	NaN	NaN	10.1383	NaN	NaN	NaN	NaN	NaN	NaN	NaN	NaN	NaN	NaN	NaN	NaN	NaN	NaN	NaN	NaN	NaN	NaN	NaN	NaN	NaN	NaN	NaN	6.17036	6.17946	NaN	NaN	NaN	NaN	NaN
Q0P651	Q0P651	Q0P651	ABHD18	Protein ABHD18	8	49	NaN	253.025	51.6545	NaN	46.584	NaN	NaN	21.0399	NaN	NaN	NaN	NaN	NaN	22.0258	52.1405	NaN	NaN	NaN	46.5675	34.2284	74.8003	NaN	20.4969	66.4967	28.5859	NaN	53.613	NaN	23.2592	26.3259	NaN	NaN	78.7158	NaN	NaN	NaN	38.3627	44.2252	NaN	34.679	23.5189	NaN	23.2982
P08910	P08910	P08910	ABHD2	Monoacylglycerol lipase ABHD2	16	60.8	NaN	76.3849	37.5361	NaN	NaN	NaN	NaN	62.631	NaN	33.4247	11.3436	NaN	42.0169	16.0393	NaN	3.50014	NaN	135.95	NaN	NaN	NaN	NaN	24.9505	49.9687	39.5031	NaN	NaN	NaN	69.4786	14.051	59.3576	NaN	33.6855	13.0517	10.575	34.6368	39.8209	74.322	NaN	NaN	19.3646	285.482	17.5443
Q8WU67	Q8WU67	Q8WU67	ABHD3	Phospholipase ABHD3	5	51	NaN	74.0519	71.3422	NaN	80.3049	NaN	NaN	55.1093	NaN	NaN	19.5149	NaN	71.1303	15.6559	25.1315	19.9781	NaN	NaN	NaN	NaN	NaN	NaN	23.6831	104.225	44.6205	NaN	47.9888	NaN	39.8928	NaN	NaN	NaN	49.364	60.8627	NaN	43.5483	52.8577	58.6888	NaN	NaN	36.2517	67.9482	33.9055
Q8TB40	Q8TB40	Q8TB40	ABHD4	(Lyso)-N-acylphosphatidylethanolamine lipase	13	98	NaN	81.777	75.5671	165.129	125.957	48.2862	53.4977	65.3069	86.6088	43.1105	81.8719	153.403	97.6398	79.3973	85.6363	68.1758	246.256	159.833	151.997	59.5445	49.7321	158.584	66.5901	65.1872	88.6189	68.1786	120.741	92.029	38.401	37.8997	76.6	91.6848	159.759	81.7923	74.6599	103.797	65.4971	56.3974	62.2336	72.1237	47.3334	196.68	46.4746
Q8WTS1	Q8WTS1	Q8WTS1	ABHD5	1-acylglycerol-3-phosphate O-acyltransferase ABHD5	9	94.1	NaN	178.153	93.288	52.119	98.8647	29.4426	37.4363	33.9165	20.3938	33.7726	36.9416	70.7538	80.8076	37.635	46.7034	30.3837	193.315	63.7731	19.2906	22.2894	41.1297	115.216	69.9218	65.5349	91.1151	41.8218	31.8683	58.9535	46.0831	28.169	53.7094	56.0994	96.5521	45.0224	49.8128	42.9224	39.8838	29.4992	22.8986	43.6513	39.5817	44.9555	15.8838
Q9BV23	Q9BV23	Q9BV23	ABHD6	Monoacylglycerol lipase ABHD6	15	49	NaN	141.456	80.9961	NaN	26.0128	NaN	NaN	50.5875	NaN	27.0399	NaN	NaN	78.0706	NaN	NaN	NaN	NaN	99.3176	NaN	NaN	7.82373	NaN	NaN	22.367	6.66801	NaN	11.3435	NaN	33.7393	31.1703	NaN	NaN	74.7331	6.08645	28.2698	NaN	33.4002	70.6521	17.5195	NaN	23.3368	NaN	38.737
Q8IZP0	Q8IZP0	Q8IZP0	ABI1	Abl interactor 1	21	100	684.241	545.5	450.811	348.373	602.304	628.521	629.881	501.098	750.948	364.01	610.21	664.943	629.561	608.791	421.778	584.936	1269.62	842.06	658.706	665.712	678.42	618.379	419.047	967.026	476.468	632.022	1035.96	669.634	630.337	717.756	649.488	755.012	661.572	546.031	583.417	405.74	651.737	471.103	288.153	464.996	443.053	518.512	370.224
Q9NYB9	Q9NYB9	Q9NYB9	ABI2	Abl interactor 2	18	100	87.4169	95.4917	123.348	57.9933	105.222	75.3301	68.0782	95.3455	76.5777	81.5021	211.315	92.469	99.7625	91.429	106.502	141.254	130.216	132.926	110.283	96.8008	127.839	151.441	51.1282	142.467	87.665	70.7976	120.154	165.151	65.5293	93.3224	72.0779	120.836	94.8746	189.058	93.2692	95.0171	71.7927	127.562	75.8175	93.2274	100.911	79.0667	79.8429
Q9P2A4	Q9P2A4	Q9P2A4	ABI3	ABI gene family member 3	8	45.1	NaN	NaN	NaN	135.477	51.0291	NaN	NaN	29.6837	NaN	67.3254	NaN	NaN	61.0312	30.8985	38.5413	NaN	NaN	NaN	NaN	NaN	59.2659	57.0862	NaN	64.868	NaN	NaN	NaN	NaN	NaN	53.3584	NaN	64.5389	54.1648	NaN	37.1231	NaN	44.4379	93.6131	16.7036	64.2142	29.2266	NaN	NaN
Q9NX38	Q9NX38	Q9NX38	ABITRAM	Protein Abitram	8	92.2	65.7296	55.9735	33.2594	15.1236	30.2317	55.1059	46.9161	35.9104	28.2725	32.6581	41.4744	46.3775	31.0847	38.2967	66.6304	42.7206	NaN	37.8107	37.9413	42.9471	26.9137	44.4827	NaN	NaN	NaN	40.6909	23.3601	40.2376	15.0532	51.2431	38.0586	40.3629	18.3422	41.8227	31.3324	27.443	31.3691	29.181	30.2013	76.4595	35.1675	26.801	31.931
P00519	P00519	P00519	ABL1	Tyrosine-protein kinase ABL1	20	100	32.1134	43.7274	75.1317	35.5617	46.574	48.7919	21.1658	36.5791	33.397	45.8534	37.2108	33.2815	43.5616	40.2308	46.7859	34.3421	111.403	40.0599	43.6523	24.8171	47.8463	74.801	35.0556	69.3737	36.7994	15.8555	59.9051	38.2016	42.0119	26.565	31.4578	18.2596	52.9758	46.6573	29.9641	28.1913	42.0272	30.317	27.5542	35.0635	33.0043	35.2601	29.5487
P42684	P42684	P42684	ABL2	Tyrosine-protein kinase ABL2	27	92.2	NaN	52.3805	47.9117	21.6661	57.8759	28.3515	NaN	60.8642	54.117	53.4457	47.4105	13.5114	75.5173	36.4026	78.0227	40.5342	NaN	24.1455	44.4331	42.0183	60.7633	39.376	33.5031	97.7424	51.0999	28.4783	117.159	NaN	68.089	18.4354	41.5468	31.8561	96.6372	41.5419	32.7424	132.474	56.2878	34.5685	45.2427	38.2768	45.5787	96.7256	47.5965
O14639	O14639	O14639	ABLIM1	Actin-binding LIM protein 1	43	86.3	NaN	99.6408	22.8864	25.1792	94.8293	NaN	103.089	7.25683	37.6881	27.7167	47.904	70.1712	68.3876	59.5794	73.7575	26.9481	277.828	75.8583	18.6111	448.93	26.4589	167.457	151.943	176.468	24.807	43.9921	175.801	115.647	131.964	34.3213	45.9216	9.23657	106.919	30.3335	56.843	NaN	NaN	31.4868	107.669	83.3911	NaN	NaN	NaN
O94929	O94929	O94929	ABLIM3	Actin-binding LIM protein 3	20	62.7	NaN	48.7272	NaN	36.8444	68.2919	NaN	NaN	4.86559	NaN	8.80161	38.3339	39.2221	59.2897	NaN	32.8015	3.84139	134.446	94.9206	8.57028	NaN	NaN	78.8857	NaN	62.011	28.3216	14.7838	32.8335	56.9752	NaN	NaN	42.7171	NaN	81.7893	38.1007	49.3905	12.4154	16.0559	14.2531	NaN	16.3709	15.388	NaN	NaN
Q12979	Q12979	Q12979	ABR	Active breakpoint cluster region-related protein	12	15.7	NaN	NaN	NaN	NaN	92.9412	NaN	NaN	NaN	NaN	NaN	NaN	NaN	89.9678	NaN	NaN	NaN	NaN	NaN	NaN	NaN	77.4825	NaN	NaN	NaN	NaN	NaN	NaN	NaN	NaN	NaN	NaN	NaN	NaN	40.1339	NaN	NaN	140.593	114.241	NaN	NaN	NaN	NaN	NaN
Q9P1F3	Q9P1F3	Q9P1F3	ABRACL	Costars family protein ABRACL	8	100	1977.48	949.953	531.663	804.378	3099.19	685.1	1130.49	743.091	335.657	257.14	664.474	3487.62	2296.71	565.148	1476.44	601.16	5900.9	1984.9	1180.32	434.098	843.669	2481.96	290.608	608.986	470.046	451.22	1302.54	1788.97	257.774	499.581	670.704	1300.19	537.148	672.762	1146.76	111.028	794.471	766.925	760.792	206.419	554.021	407.929	416.885
Q6UWZ7	Q6UWZ7	Q6UWZ7	ABRAXAS1	BRCA1-A complex subunit Abraxas 1	23	100	124.281	50.0053	138.28	51.6031	46.8701	95.025	102.69	51.342	72.956	86.9629	68.052	70.6831	57.8534	50.4914	64.6253	82.4226	82.7448	115.71	67.6355	70.52	121.113	80.5843	63.7487	142.187	115.749	91.2317	132.472	80.3353	102.867	51.3427	102.69	116.499	103.896	88.4438	61.3901	58.5802	71.851	42.7495	60.4301	70.1461	97.079	96.6511	36.496
Q15018	Q15018	Q15018	ABRAXAS2	BRISC complex subunit Abraxas 2	27	100	384.147	331.55	666.95	532.095	515.276	419.527	507.715	383.735	462.457	407.051	446.139	372.04	312.4	372.49	660.72	472.292	662.9	434.975	634.412	446.695	755.61	323.147	421.71	865.742	612.177	320.599	1316.22	580.34	419.064	339.501	512.348	379.216	856.523	380.36	419.802	702.004	403.903	338.297	505.977	287.391	371.294	350.408	546.605
Q9ULW3	Q9ULW3	Q9ULW3	ABT1	Activator of basal transcription 1	16	100	520.465	224.815	366.123	358.082	154.176	343.22	407.5	155.485	313.289	227.862	215.265	319.323	168.79	192.709	465.858	259.289	219.022	204.619	168.405	232.808	205.451	243.031	238.599	197.001	170.132	502.202	211.705	387.966	230.144	276.61	304.08	310.419	278.646	327.237	223.892	365.064	166.412	185.943	372.238	368.902	261.285	294.721	225.144
Q969K4	Q969K4	Q969K4	ABTB1	Ankyrin repeat and BTB/POZ domain-containing protein 1	19	76.5	NaN	65.5205	99.4928	29.0184	35.8187	NaN	NaN	18.6104	37.2376	49.8818	40.6707	32.9718	36.7121	32.9363	35.6311	39.3895	NaN	NaN	40.6195	29.8106	27.0398	NaN	33.6908	47.9873	54.1723	34.3609	50.3957	46.4863	40.5833	NaN	NaN	NaN	65.5634	30.0589	18.1425	57.7259	21.44	NaN	35.9871	26.1566	30.8888	67.0513	33.9981
P09110	P09110	P09110	ACAA1	3-ketoacyl-CoA thiolase, peroxisomal	30	100	1732.06	802.317	994.875	644.985	571.007	1055.71	1340.02	869.429	1067.16	1034.03	743.791	635.661	1188.71	889.129	424.807	636.09	1474.26	855.889	763.255	484.525	681.928	583.725	1701.8	1653.03	1058.45	1251.73	583.592	887.986	2354.16	1966.41	690.287	6275.82	625.82	806.373	635.779	696.014	3577.39	786.102	244.954	1041.33	386.016	351.321	311.501
P42765	P42765	P42765	ACAA2	3-ketoacyl-CoA thiolase, mitochondrial	46	100	5444.17	3140.16	3829.01	3173.23	6813.54	5223.63	5772.33	4041.47	3311.51	3955.41	3030.28	3319.54	2559.18	4611.79	2536.31	3320.44	3881.42	3669.92	4030.15	3669.59	1729.55	4851.5	3864.06	6241.31	4138.58	3868.89	5855.75	6636.96	2796.9	2509.49	6944.38	5516.68	2854.09	3418.5	4227.05	2229.83	4833.17	3084.98	5576.94	4246.91	4119.99	3613.68	5206.06
Q13085	Q13085	Q13085	ACACA	Acetyl-CoA carboxylase 1	54	54.9	89.9692	293.629	76.0253	NaN	60.6109	NaN	NaN	61.87	NaN	6.44358	NaN	3.17379	66.4006	8.6577	NaN	NaN	NaN	NaN	NaN	116.055	NaN	NaN	NaN	51.3277	NaN	NaN	66.9164	NaN	NaN	60.6623	94.6588	67.9524	NaN	50.1249	51.3742	39.0441	94.7201	77.899	42.2999	NaN	NaN	119.627	29.5293
O00763	O00763	O00763	ACACB	Acetyl-CoA carboxylase 2	16	29.4	NaN	NaN	NaN	NaN	38.8102	NaN	NaN	43.7159	NaN	21.9441	41.0635	NaN	53.0356	NaN	NaN	NaN	NaN	NaN	NaN	NaN	51.7999	NaN	15.9772	NaN	NaN	NaN	NaN	NaN	26.1714	NaN	NaN	NaN	NaN	NaN	NaN	61.2822	28.3113	34.7038	17.7715	NaN	NaN	NaN	NaN
Q6JQN1	Q6JQN1	Q6JQN1	ACAD10	Acyl-CoA dehydrogenase family member 10	49	98	78.0009	45.2802	66.8907	59.7413	84.3808	69.3784	41.8437	47.3182	36.7028	67.8146	69.2304	107.3	77.7254	84.5053	39.2174	43.4249	54.0291	28.1594	63.43	23.7061	58.03	39.293	50.4575	41.169	157.963	54.2738	70.8511	43.4478	31.9027	25.6634	16.5043	NaN	73.5193	37.8683	19.4762	65.6988	48.1127	53.5404	71.2925	21.8027	39.9883	83.9579	54.1025
Q709F0	Q709F0	Q709F0	ACAD11	Acyl-CoA dehydrogenase family member 11	12	47.1	NaN	NaN	154.577	NaN	55.1517	NaN	284.673	69.5616	NaN	NaN	69.213	NaN	111.476	58.2654	139.912	NaN	NaN	308.949	60.2481	NaN	45.9062	NaN	41.2896	4.26651	NaN	NaN	NaN	NaN	31.2471	NaN	NaN	NaN	163.175	74.2447	NaN	78.6405	97.8237	83.2991	NaN	NaN	NaN	NaN	98.4239
Q9UKU7	Q9UKU7	Q9UKU7	ACAD8	Isobutyryl-CoA dehydrogenase, mitochondrial	29	100	773.736	476.288	465.787	724.684	1252.02	640.378	1132.92	1758.18	466.549	726.969	739.95	399.608	875.292	1333.47	451.791	814.519	480.872	422.545	1157.6	408.769	677.82	848.188	1115.26	903.655	2178.45	833.708	947.024	1194.67	1041.63	1581.58	1629.36	2295.59	524.837	1401.14	1608.35	1048.99	2213.08	1873.78	1040.9	1231.91	633.518	990.506	1091.19
Q9H845	Q9H845	Q9H845	ACAD9	Complex I assembly factor ACAD9, mitochondrial	52	100	148.529	1002.71	755.131	106.902	2220.21	85.7651	67.8945	1666.54	87.4519	512.524	547.191	101.373	1316.4	436.105	213.488	88.616	175.959	58.583	369.579	75.0157	129.785	189.979	354.165	825.111	930.709	62.4552	144.213	185.586	588.465	306.184	84.1114	103.381	800.178	76.4624	159.669	929.947	1799.48	2328.77	198.451	105.474	200.097	1184.72	704.371
P11310	P11310	P11310	ACADM	Medium-chain specific acyl-CoA dehydrogenase, mitochondrial	42	100	11971.4	10178.5	9926.61	8022.89	21531.5	10886.8	10027.4	15082.4	3579.79	2879.85	4457.35	6791.89	8478.77	8202	5278.72	27731.8	11120.9	12216.1	9793	19568.8	6670.36	19103.2	4183.76	13047.5	14156.4	9183.28	19673.6	15462	3672.89	9449.54	6351.91	6450.23	2592.14	13035.9	6959.83	7230.16	7523.06	7505.79	5904.91	9459.43	15488.9	8948.45	11183.9
P16219	P16219	P16219	ACADS	Short-chain specific acyl-CoA dehydrogenase, mitochondrial	22	100	834.457	304.572	346.325	424.094	820.248	808.003	1548.08	1564.27	211.783	853.387	1874.19	72.9194	1056.65	1492.94	261.03	754.293	520.709	1362.15	738.18	369.44	339.521	758.151	732.686	1052.14	940.269	1185.38	356.883	853.002	697.031	1557.17	43.0512	74.7321	269.636	613.932	845.138	775.19	1569.39	213.51	8.91521	218.53	204.971	974.355	1953.6
P45954	P45954	P45954	ACADSB	Short/branched chain specific acyl-CoA dehydrogenase, mitochondrial	25	100	2525.39	2034.92	1826.69	2204.83	3174.82	2227.64	1742.66	1518.69	1402.86	1742.2	1764.94	1906.54	2289.62	1686.08	1430.64	2176.24	2000.23	1579.58	2901.24	1860	1885.75	2219.83	1550.62	1847.77	4163.57	1560.73	3605.65	2587.12	1814.7	1419.06	1649.98	1174.82	1264.64	1527.28	1282.11	2382.52	1828.26	1292.23	1858	1411.45	1323.2	2709.3	1863.67
P49748	P49748	P49748	ACADVL	Very long-chain specific acyl-CoA dehydrogenase, mitochondrial	55	100	821.638	5266.12	3545.39	5471.76	10037.5	996.481	903.58	4696.56	3197.57	4999.46	5562.37	1624.96	5074.7	4334.01	2120.42	2336.09	1951.64	4968	8802.83	6426.82	3268.04	5491.81	3911.47	4711.68	10594.3	1655.61	5294.64	5853.05	2847.49	1829.68	3976.25	1155.84	5252.48	2048.23	1572.37	6468.44	3653.97	4046.38	3891.6	1696.08	2984.17	3543.38	9791.31
Q15027	Q15027	Q15027	ACAP1	Arf-GAP with coiled-coil, ANK repeat and PH domain-containing protein 1	38	98	186.136	297.569	296.37	192.1	235.603	41.7465	NaN	132.736	133.646	408.417	314.743	130.639	564.517	218.081	331.682	105.01	196.693	164.866	188.484	144.182	231.54	182.592	87.5633	274.768	39.2433	66.1919	258.705	62.8471	340.813	125.907	179.98	54.0907	221.97	173.012	126.241	543.044	171.71	284.884	163.499	81.1462	129.997	277.854	138.834
Q15057	Q15057	Q15057	ACAP2	Arf-GAP with coiled-coil, ANK repeat and PH domain-containing protein 2	49	100	130.659	412.187	411.887	309.626	414.104	91.995	68.981	457.952	301.897	604.371	470.905	267.438	607.406	276.723	321.475	250.712	339.178	333.437	485.853	275.95	284.343	304.319	344.451	566.29	352.136	189.244	452.887	211.685	552.745	281.223	457.297	170.032	415.963	493.983	373.532	379.169	486.07	471.697	322.746	438.354	338.358	519.951	287.381
Q96P50	Q96P50	Q96P50	ACAP3	Arf-GAP with coiled-coil, ANK repeat and PH domain-containing protein 3	11	45.1	NaN	NaN	NaN	NaN	29.4629	NaN	NaN	NaN	31.634	37.6427	52.4167	48.7572	NaN	NaN	NaN	NaN	NaN	65.0685	30.4196	30.7588	27.3307	NaN	NaN	50.3495	25.6526	NaN	NaN	57.6682	33.7843	NaN	11.1075	NaN	46.7741	31.6376	45.949	NaN	NaN	46.8042	NaN	NaN	NaN	NaN	41.4949
P24752	P24752	P24752	ACAT1	Acetyl-CoA acetyltransferase, mitochondrial	52	100	23600.6	13779.1	9660.77	14280	30220.8	18936.6	35668.5	34697.3	8756.28	15475.9	10966.5	15097.4	14223.7	25843.5	9733.54	19579.5	20179.1	18541.1	12875	10037.7	8512.72	26192.5	19056.4	16437.1	22136.6	27153.4	14922.3	23880.1	12931.3	26089.9	22327	34254.8	8893.14	10644.5	10459.9	10495.6	38470	26909	19582.8	26378.5	12031.6	16337.7	18749.4
Q9BWD1	Q9BWD1	Q9BWD1	ACAT2	Acetyl-CoA acetyltransferase, cytosolic	21	100	656.25	170.347	685.827	584.867	529.36	424.523	858.679	440.87	1149.96	224.033	310.7	538.172	510.774	382.869	737.588	447.447	780.041	678.903	634.43	645.459	163.926	477.42	200.762	130.714	342.632	250.201	240.641	524.357	189.89	435.858	409.326	393.89	207.167	381.781	318.31	344.144	353.026	404.608	937.542	334.964	464.509	366.139	479.031
Q9H3P7	Q9H3P7	Q9H3P7	ACBD3	Golgi resident protein GCP60	31	100	916.11	601.533	1224.73	263.889	719.657	696.383	95.4204	348.667	556.898	810.533	834.978	302.576	906.754	675.435	127.91	337.628	229.155	285.193	518.691	262.331	1191.59	158.913	1051.47	496.094	1485.99	335.959	1266.27	300.907	853.983	637.051	85.4303	518.865	788.647	311.367	677.708	836.088	371.225	449.386	1112.6	292.437	720.41	1670.61	699.365
Q8NC06	Q8NC06	Q8NC06	ACBD4	Acyl-CoA-binding domain-containing protein 4	2	64.7	311.024	7.88355	NaN	52.6477	NaN	345.103	360.944	NaN	NaN	NaN	93.2517	100.975	NaN	62.1739	NaN	19.4701	NaN	89.417	53.1729	64.7528	73.1897	145.629	59.8683	NaN	NaN	115.047	NaN	505.602	23.8833	NaN	NaN	325.461	NaN	71.0924	114.726	NaN	6.28595	74.6084	17.0899	95.0909	269.629	168.434	51.1056
Q5T8D3	Q5T8D3	Q5T8D3	ACBD5	Acyl-CoA-binding domain-containing protein 5	14	100	398.372	404.209	325.672	157.609	431.783	197.415	132.407	204.79	163.076	157.661	244.202	232.393	377.568	196.981	202.604	209.845	575.533	213.155	177.459	168.258	214.138	211.147	207.42	330.275	206.17	178.467	339.254	233.801	288.687	177.694	153.93	261.111	539.591	158.095	174.653	140.734	213.983	203.766	174.253	204.777	125.66	217.785	285.453
Q9BR61	Q9BR61	Q9BR61	ACBD6	Acyl-CoA-binding domain-containing protein 6	20	100	267.759	129.859	109.158	293.298	127.514	299.307	208.747	118.86	244.692	102.521	190.073	186.145	154.762	269.336	203.171	186.81	144.893	219.322	207.639	285.026	195.323	176.5	114.623	82.02	105.217	165.515	104.3	415.186	78.6636	190.933	123.667	136.049	154.152	72.3301	103.379	143.232	90.4509	154.155	353.243	230.194	178.251	332.419	272.122
Q8N6N7	Q8N6N7	Q8N6N7	ACBD7	Acyl-CoA-binding domain-containing protein 7	2	17.6	NaN	NaN	NaN	NaN	NaN	NaN	NaN	NaN	NaN	NaN	NaN	NaN	54.9899	NaN	44.6383	NaN	88.8645	NaN	NaN	25.1699	NaN	NaN	NaN	NaN	NaN	NaN	NaN	NaN	36.4459	NaN	33.1846	NaN	NaN	NaN	34.6326	NaN	42.1332	NaN	NaN	60.2281	NaN	NaN	NaN
Q96QU6	Q96QU6	Q96QU6	ACCS	1-aminocyclopropane-1-carboxylate synthase-like protein 1	1	19.6	NaN	NaN	NaN	118.773	NaN	NaN	NaN	NaN	75.2043	NaN	NaN	133.209	NaN	NaN	NaN	NaN	646.506	146.974	NaN	70.2996	NaN	227.259	NaN	NaN	NaN	NaN	NaN	147.836	NaN	NaN	NaN	NaN	NaN	NaN	NaN	NaN	NaN	89.6184	NaN	NaN	NaN	NaN	NaN
Q96AP0	Q96AP0	Q96AP0	ACD	Adrenocortical dysplasia protein homolog	15	100	88.7306	146.677	122.342	78.4139	68.7557	111.053	72.7051	61.7425	90.5201	78.4582	66.0346	120.863	71.4468	72.6044	61.4546	99.2587	80.7245	85.5319	86.8558	75.8139	103.617	103.652	72.2594	136.863	80.7401	73.804	154.66	84.126	87.6639	74.2536	84.1211	144.895	124.442	64.5727	56.083	82.5327	74.8957	55.1968	53.4191	93.0916	69.6743	91.3267	54.1022
Q9UKV3	Q9UKV3	Q9UKV3	ACIN1	Apoptotic chromatin condensation inducer in the nucleus	34	100	256.296	220.318	82.359	82.971	81.5347	151.577	107.341	46.2242	82.1138	84.3063	111.633	218.733	132.078	111.101	72.5801	126.375	333.744	142.093	23.8053	51.7521	108.799	236.712	136.865	47.9536	81.3857	134.281	176.643	70.3877	134.62	66.4116	124.548	188.578	129.303	131.27	103.389	147.511	37.5762	17.2007	93.9912	78.9586	114.756	85.855	46.1191
P53396	P53396	P53396	ACLY	ATP-citrate synthase	86	100	116.868	2884.33	2332.77	1379.94	3101.65	60.7798	60.1775	1391.38	1407.4	2020.16	3245.05	337.196	2861.09	976.638	1915.3	955.561	774.487	1648.15	1884.56	1357.42	1078.31	1251.25	2518.38	1917.48	1807.07	189.617	2375.6	864.525	1905.73	619.629	943.265	148.724	2801.12	1626.67	1958.76	2879	1235.55	1678.86	1522.8	938.395	1310.23	3102.66	3044.49
P21399	P21399	P21399	ACO1	Cytoplasmic aconitate hydratase	52	100	49.8318	743.12	782.174	544.388	1130.31	219.952	102.162	2361.75	940.436	396.779	1024.76	269.763	1260.72	1849.56	825.587	497.357	350.658	1265.54	1430.28	708.952	452.037	556.662	283.825	476.579	247.838	338.993	265.558	538.652	551.415	757.517	1129.43	462.249	352.107	1508.66	1408.45	186.289	2235.13	2713.23	1312.61	805.494	1006.53	1343.45	949.961
Q99798	Q99798	Q99798	ACO2	Aconitate hydratase, mitochondrial	73	100	28610.2	13622.5	7105.29	21792.5	14352	31565.8	24449.3	15022.8	17698.5	5542.7	13251.3	8915.08	8153.77	18508.9	11130	28023.4	19836.1	14383.7	9988.36	14657.5	7310.7	18604	8225.09	7180.44	8176.71	15494	10686	25143.9	4680.1	13458.5	8826.57	22103.1	5272.64	11101	12659.7	3048.03	16181.6	18071	12666.1	10548	15263.7	10786.5	16213.4
Q86TX2	Q86TX2	Q86TX2	ACOT1	Acyl-coenzyme A thioesterase 1	33	51	NaN	NaN	28.9018	NaN	95.4127	10.6544	9.38009	10.1621	NaN	161.513	NaN	NaN	NaN	NaN	10.4169	NaN	NaN	NaN	3.12673	NaN	8.36147	267.896	83.6327	7.33666	NaN	NaN	49.8988	10.6988	11.7552	28.4309	48.3689	15.7971	34.7638	NaN	12.8741	NaN	NaN	NaN	41.1787	NaN	NaN	NaN	27.4472
Q9NPJ3	Q9NPJ3	Q9NPJ3	ACOT13	Acyl-coenzyme A thioesterase 13	9	100	6091.02	1751.4	2577.47	3814.42	3250.95	8756.67	7026.31	2608.01	4071.49	1122.73	1920.44	2930.19	2527.63	4388.89	2288.58	3196.79	9203.85	3352.09	3597.46	2122.69	1561.95	3569.34	2037.95	1568.89	3458.99	2360.74	1746.23	10691.7	775.256	3817.87	4327.59	3733.4	1011.03	3635.37	2724.35	709.558	6009.72	1681.98	3229.83	3509.54	3938.77	2397.68	2233.4
P49753	P49753	P49753	ACOT2	Acyl-coenzyme A thioesterase 2, mitochondrial	1	98	145.476	144.983	106.534	195.775	349.507	117.715	141.49	106.359	108.837	157.989	95.1444	NaN	53.3617	193.32	49.012	104.841	326.664	101.351	230.974	135.171	105.911	194.436	130.113	73.341	108.181	270.093	74.7688	19.5052	61.235	120.647	134.222	195.892	87.5463	52.2496	65.1352	109.548	147.158	167.533	172.274	88.9336	118.004	90.8454	168.073
Q8N9L9	Q8N9L9	Q8N9L9	ACOT4	Peroxisomal succinyl-coenzyme A thioesterase	5	9.8	NaN	NaN	NaN	NaN	NaN	NaN	NaN	NaN	NaN	NaN	NaN	NaN	NaN	NaN	NaN	NaN	NaN	NaN	NaN	NaN	NaN	NaN	NaN	26.4747	NaN	NaN	NaN	NaN	NaN	NaN	NaN	NaN	NaN	NaN	NaN	NaN	NaN	NaN	53.9639	61.5578	NaN	NaN	NaN
O00154	O00154	O00154	ACOT7	Cytosolic acyl coenzyme A thioester hydrolase	13	100	80.2956	281.42	486.533	367.605	382.289	119.846	68.1682	157.877	79.4085	111.839	203.576	188.019	350.404	54.592	328.823	86.2179	624.292	293.143	93.6953	290.041	104.955	241.906	34.3928	86.6018	28.7836	97.8852	94.7712	223.067	50.6353	51.8459	176.843	59.2974	156.986	228.845	119.976	123.795	131.475	84.7709	68.3406	227.559	72.6594	93.7937	161.783
O14734	O14734	O14734	ACOT8	Acyl-coenzyme A thioesterase 8	17	100	219.316	440.536	687.943	434.24	386.291	315.75	422.431	407.712	286.436	402.654	345.724	239.22	390.107	522.653	353.075	233.624	561.758	500.094	366.779	415.661	499.241	244.399	908.919	537.168	472.776	325.233	234.346	432.691	784.137	469.322	288.062	1229.14	634.602	342.474	140.349	484.69	935.598	398.216	132.894	372.136	67.1195	252.085	285.731
Q9Y305	Q9Y305	Q9Y305	ACOT9	Acyl-coenzyme A thioesterase 9, mitochondrial	39	100	76.5948	1268.56	667.719	1096.77	2381	94.6131	165.44	789.729	836.554	1643.32	1778.67	542.344	1077.99	1195.68	476.067	1065.45	1113.73	940.865	2851.57	1072.98	1112.38	1323.04	1473.81	1647.37	1480.12	264.543	2053.77	1080.32	1082.36	630.904	1176.12	356.975	1395.02	1189.49	1036.9	1014.11	1967.19	1686.9	1603.58	1030.14	1152.16	1304.24	1903.53
Q15067	Q15067	Q15067	ACOX1	Peroxisomal acyl-coenzyme A oxidase 1	30	100	43.2141	199.114	230.969	131.059	214.705	33.2206	33.9952	196.633	90.3847	231.059	111.444	102.713	356.303	99.3152	86.9656	90.568	146.976	188.997	135.449	87.8886	153.309	116.768	170.797	238.781	149.198	63.5738	101.522	128.368	139.813	83.3413	119.026	67.3189	262.162	74.9327	45.1485	154.53	124.028	133.557	53.3122	63.2256	73.1396	133.412	271.77
O15254	O15254	O15254	ACOX3	Peroxisomal acyl-coenzyme A oxidase 3	38	60.8	NaN	172.699	104.368	NaN	119.441	14.5678	20.0465	97.4308	NaN	108.987	83.8436	NaN	190.962	66.1322	262.932	NaN	NaN	27.3509	53.1712	846.954	NaN	NaN	56.7744	180.559	45.8802	69.515	NaN	NaN	100.2	78.8248	NaN	64.868	97.3992	NaN	NaN	101.454	847.729	346.219	NaN	NaN	NaN	101.051	89.7599
P24666	P24666	P24666	ACP1	Low molecular weight phosphotyrosine protein phosphatase	13	100	6464.88	13982.9	1147.57	12074.9	5633.58	8583.55	8950.49	6580.46	6721.14	976.154	4983.24	9199.49	4692.93	6184.61	7479.94	5005.96	8705.3	5948.93	4371.99	5524.4	2859.86	7132.05	1313.11	1811.32	1093.8	5117.67	1697.6	5632.34	765.041	1599.62	7764.82	12398.8	1875.51	7183.46	6512.54	1131.11	6502.45	5722.24	5830.07	6157.29	5459.22	5708.2	3425.8
P11117	P11117	P11117	ACP2	Lysosomal acid phosphatase	19	100	4613.5	1341.97	784.112	1078.56	1385.66	1304.87	2921.64	6148.42	1330.53	1186.63	1815.2	2009.09	2997.08	1714.03	716.417	1594.49	2339.34	1405.64	1253.62	777.984	1472.96	1278.94	2458.9	2111.56	1606.08	2267.15	1002.69	1506.07	1413.51	3008.66	2573.36	3472.08	594.143	1574.84	968.769	856.292	2234.65	5487.99	957.755	2201.15	2082.95	1126.58	850.79
P15309	P15309	P15309	ACP3	Prostatic acid phosphatase	6	33.3	NaN	85.3592	NaN	44.0092	17.2338	NaN	NaN	NaN	NaN	NaN	NaN	170.992	19.7077	NaN	13.8148	14.5854	225.044	27.4243	NaN	NaN	NaN	63.2758	NaN	NaN	11.9903	NaN	NaN	NaN	NaN	NaN	20.2531	NaN	NaN	11.4591	NaN	NaN	12.8698	36.3339	NaN	NaN	NaN	NaN	NaN
P13686	P13686	P13686	ACP5	Tartrate-resistant acid phosphatase type 5	6	84.3	300.232	29.3125	51.4159	28.863	80.1529	NaN	63.0973	24.3493	NaN	44.5389	121.039	50.9093	223.763	NaN	16.7129	302.047	208.439	57.7323	16.838	35.8668	12.6673	254.037	NaN	21.7204	NaN	82.2977	NaN	20.0191	39.8512	71.9597	57.9147	69.031	NaN	121.02	46.6789	NaN	254.378	121.788	9.60845	52.6135	24.6763	51.42	57.8133
Q9NPH0	Q9NPH0	Q9NPH0	ACP6	Lysophosphatidic acid phosphatase type 6	25	100	141.58	225.251	130.588	389.992	753.686	132.866	195.582	120.283	278.848	212.782	177.017	190.817	277.69	327.715	131.527	155.154	255.04	97.6561	127.148	365.626	189.77	257.72	136.12	116.172	383.335	202.652	530.95	286.124	180.022	226.816	134.903	240.508	194.228	346.978	110.737	390.965	209.567	275.275	103.573	254.109	333.19	288.308	443.861
Q96CM8	Q96CM8	Q96CM8	ACSF2	Medium-chain acyl-CoA ligase ACSF2, mitochondrial	29	100	90.3564	474.74	331.146	296.101	350.33	92.5235	328.172	426.183	627.714	204.257	393.197	167.534	410.564	628.513	465.219	154.987	476.695	313.261	415.158	168.417	223.867	287.55	803.081	243.317	917.889	134.036	173.958	272.213	315.245	291.648	356.119	442.34	321.148	496.062	280.213	124.163	2141.27	595.279	211.447	626.562	311.439	400.005	402.142
Q4G176	Q4G176	Q4G176	ACSF3	Malonate--CoA ligase ACSF3, mitochondrial	39	100	40.1985	584.508	848.761	314.273	501.404	40.8395	18.6146	750.753	304.347	435.181	439.93	77.941	396.822	575.254	335.185	575.042	236.143	379.185	599.163	330.904	404.486	439.933	875.018	1040.24	758.494	24.5975	605.501	144.81	808.152	138.933	506.319	29.9897	838.867	207.018	387.46	1447.4	1135.08	364.767	71.7678	248.525	497.9	1452.02	838.049
P33121	P33121	P33121	ACSL1	Long-chain-fatty-acid--CoA ligase 1	39	96.1	NaN	199.255	31.842	48.4217	267.177	42.9229	38.6206	51.4528	43.3322	42.3617	64.4827	31.7656	128.367	39.1727	45.1927	50.5495	186.387	38.9717	105.681	52.3492	42.8254	111.523	72.8971	67.8394	40.6622	29.3667	134.03	NaN	18.0924	31.5534	44.1149	35.4649	88.8849	35.4296	36.6014	42.1547	76.5367	106.915	27.0537	29.3303	29.5637	87.7384	46.5998
O95573	O95573	O95573	ACSL3	Fatty acid CoA ligase Acsl3	39	100	189.209	489.217	480.361	157.424	771.892	264.32	100.179	738.483	189.475	250.355	241.326	143.916	866.049	213.192	179.568	150.105	306.325	185.689	224.883	105.221	172.323	186.504	180.661	302.604	202.611	113.484	243.431	143.804	290.381	162.985	181.89	195.977	284.006	147.753	174.776	338.386	707.302	898.223	151.612	129.845	163.66	754.384	259.383
O60488	O60488	O60488	ACSL4	Long-chain-fatty-acid--CoA ligase 4	47	100	88.0536	1035.5	963.874	332.322	755.904	83.758	71.4705	543.021	685.583	850.814	439.756	143.605	438.376	374.098	491.633	381.34	415.453	473.082	652.676	297.858	463.328	310.27	565.68	774.041	561.611	137.033	731.271	458.125	348.575	381.953	797.144	122.135	1054.64	718.041	645.017	779.977	383.843	447.281	137.95	415.889	618.021	575.801	588.689
Q9ULC5	Q9ULC5	Q9ULC5	ACSL5	Long-chain-fatty-acid--CoA ligase 5	25	94.1	NaN	206.811	63.352	NaN	181.458	21.0328	43.8756	67.8796	36.6741	36.6899	64.9867	97.9661	158.575	45.6697	58.3886	45.3828	65.4976	89.4122	28.1787	NaN	51.184	63.0187	43.6244	96.1127	44.5035	57.235	42.2059	19.5672	47.0472	19.1305	50.1107	96.7022	73.3281	39.1534	25.2653	71.6945	93.1346	98.4129	31.1104	44.2667	20.4225	144.727	49.3917
Q9UKU0	Q9UKU0	Q9UKU0	ACSL6	Long-chain-fatty-acid--CoA ligase 6	6	7.8	NaN	NaN	NaN	NaN	14.2332	NaN	NaN	NaN	NaN	NaN	NaN	NaN	NaN	NaN	NaN	NaN	NaN	NaN	NaN	NaN	NaN	NaN	NaN	NaN	NaN	NaN	NaN	NaN	NaN	NaN	NaN	NaN	NaN	NaN	NaN	NaN	92.0419	31.7928	NaN	NaN	NaN	NaN	NaN
Q53FZ2	Q53FZ2	Q53FZ2	ACSM3	Acyl-coenzyme A synthetase ACSM3, mitochondrial	32	100	252.197	260.629	148.53	218.773	253.393	128.408	89.5571	154.432	85.8825	55.7743	256.732	196.614	106.7	173.906	186.043	121.934	79.4043	141.119	230.772	84.871	264.633	373.513	81.6068	259.585	57.5514	180.494	135.322	250.804	52.3585	174.637	96.8656	165.213	138.404	122.507	64.7411	174.17	83.9993	175.652	246.879	204.934	90.4605	90.1069	408.688
Q9NUB1	Q9NUB1	Q9NUB1	ACSS1	Acetyl-coenzyme A synthetase 2-like, mitochondrial	44	100	372.228	2036.03	1167.54	1590.29	3183.98	591.989	676.956	4006.69	868.801	1614.63	2034.42	803.27	1988.07	4898.1	3182.35	5997.19	1131.56	2429.65	867.847	1157.47	893.425	1672.34	1685.03	3032.48	2945.81	964.725	1689.99	1868.38	2406.33	1928.09	1412.91	1957.73	833.535	1168.64	1322.11	1971.68	2871.83	3717.72	2394.29	1915.57	1846.75	3666.37	2142.24
Q9NR19	Q9NR19	Q9NR19	ACSS2	Acetyl-coenzyme A synthetase, cytoplasmic	28	94.1	272.653	160.136	125.75	67.9163	335.883	48.9967	31.1543	421.073	148.991	109.995	206.065	NaN	515.631	75.794	91.8748	79.4411	175.686	86.2612	159.719	52.9436	51.2902	172.627	60.6427	111.123	100.358	49.6085	NaN	46.5844	50.1458	44.1851	61.337	83.7846	86.4274	119.352	44.0345	39.6895	277.776	294.994	NaN	44.139	90.5694	427.683	405.519
Q9H6R3	Q9H6R3	Q9H6R3	ACSS3	Acyl-CoA synthetase short-chain family member 3, mitochondrial	25	43.1	185.877	NaN	157.499	NaN	139.765	NaN	23.8821	NaN	NaN	NaN	38.0863	NaN	NaN	97.8272	NaN	34.8551	NaN	NaN	NaN	24.5644	64.4153	NaN	35.0974	NaN	35.2793	NaN	124.277	192.994	305.322	116.289	NaN	NaN	142.306	NaN	81.0222	NaN	NaN	NaN	NaN	79.3312	NaN	202.417	NaN
P68133	P68133	P68133	ACTA1	Actin, alpha skeletal muscle	1	100	16842.9	28427.6	6730.28	19615.5	52391.9	18681.7	29917.5	23061.8	32655.6	14198.8	40968	25226	45808.4	12677.4	53189.3	28820.5	187916	69224.1	17859.8	18543.2	17092	28921.4	3863.98	32371.8	3875.88	6472.12	14310.6	66347.7	8570.13	13271.3	24232.4	22349	9608.84	17851.1	23452.1	10303.7	19937.5	8974.71	5694.75	11565.8	10047.9	29675	10130
P62736	P62736	P62736	ACTA2	Actin, aortic smooth muscle	1	0	NaN	NaN	NaN	NaN	NaN	NaN	NaN	NaN	NaN	NaN	NaN	NaN	NaN	NaN	NaN	NaN	NaN	NaN	NaN	NaN	NaN	NaN	NaN	NaN	NaN	NaN	NaN	NaN	NaN	NaN	NaN	NaN	NaN	NaN	NaN	NaN	NaN	NaN	NaN	NaN	NaN	NaN	NaN
P60709	P60709	P60709	ACTB	Actin, cytoplasmic 1	55	100	15134	42503	7650.36	29208.3	62248.8	32038.1	16400.3	21258.4	19362.7	26291.1	49871.2	40260.3	88792.3	20010.4	80484.5	31129.5	126061	55097.2	27131.2	18926.9	28625.9	60031.7	6064.36	43779.9	18190.9	11769.7	17271.1	57110.8	11607.1	20456.6	41022	26710	42020.4	28421.3	25365.1	22345	28160.4	15231.2	7123.34	12543.2	12548.3	21672.1	8094.83
Q562R1	Q562R1	Q562R1	ACTBL2	Beta-actin-like protein 2	14	100	2521.2	8164.29	2884.25	4895.74	5984.46	1008.05	1403.27	1619.89	2252.83	3158.68	3776.48	5455.67	3595.2	1896.85	3990.7	2227.98	16494.7	8089.82	3772.68	1952.18	1095.5	9098.22	1179.1	2786.95	1696.66	2516.96	2268.2	5709.16	1311.52	1694.93	3023.76	1677.48	2901.09	3408.53	2194.31	1230.07	2007.26	3619.86	2377.81	1417.52	1611.76	2647.96	1565.34
P68032	P68032	P68032	ACTC1	Actin, alpha cardiac muscle 1	18	17.6	NaN	126.482	66.8573	177.22	NaN	NaN	NaN	NaN	NaN	NaN	48.6934	NaN	NaN	NaN	NaN	NaN	91.4888	NaN	NaN	NaN	NaN	NaN	NaN	NaN	NaN	NaN	NaN	116.303	NaN	NaN	NaN	NaN	NaN	44.9965	NaN	NaN	NaN	NaN	NaN	NaN	NaN	NaN	NaN
P63261	P63261	P63261	ACTG1	Actin, cytoplasmic 2	3	100	6186.13	10761.1	7542.63	12049.6	8510.63	4906.48	4895.91	10137.7	20243.6	9531.82	12938.3	21072.1	10759.8	5222.52	19248.4	9292.39	27556.7	13531	8835.95	9439.53	3271.81	18816.7	3444.14	8117.23	6100.99	5485.83	12220.8	11412.7	2857.5	4357.51	15644.9	4052.17	9013.11	9079.35	5140.43	5740.71	4389.65	5162.89	6873.04	4090.25	4163.61	4296.68	2262.27
O96019	O96019	O96019	ACTL6A	Actin-like protein 6A	27	100	1100.41	820.608	1678.48	1057.56	701.659	1028.17	1328.86	866.184	1302.49	1253.71	1030.12	1213.45	844.161	832.41	1446.93	1524.99	990.621	973.786	983.93	1323.48	1527.81	1126.53	1279.43	1983.98	873.265	1170.65	2028.09	865.706	1168.69	1055.21	1496.88	921.011	1478.65	1410.02	1070.15	1096.6	1020.61	853.352	938.406	1167.55	1143.95	1041.89	828.868
O94805	O94805	O94805	ACTL6B	Actin-like protein 6B	5	60.8	NaN	NaN	236.046	NaN	33.2498	NaN	149.058	212.765	106.587	510.961	NaN	NaN	45.3827	40.3389	NaN	463.087	NaN	NaN	91.6136	221.391	647.245	NaN	111.526	375.652	165.812	NaN	118.813	NaN	239.005	112.638	337.27	NaN	NaN	272.65	179.926	NaN	173.84	NaN	56.1347	NaN	369.686	428.796	57.8469
Q9H568	Q9H568	Q9H568	ACTL8	Actin-like protein 8	18	21.6	NaN	NaN	878.702	NaN	382.434	NaN	NaN	NaN	NaN	306.584	NaN	NaN	318.364	NaN	18.1299	NaN	NaN	257.014	NaN	NaN	NaN	23.116	NaN	NaN	NaN	NaN	NaN	NaN	NaN	NaN	NaN	NaN	131.268	NaN	NaN	36.8129	NaN	NaN	NaN	202.169	NaN	NaN	NaN
Q5BKX5	Q5BKX5	Q5BKX5	ACTMAP	Actin maturation protease	9	94.1	68.6064	151.543	94.6795	126.39	98.4143	115.314	59.078	77.1691	121.684	106.829	102.175	70.8208	133.84	86.8966	169.677	79.2896	64.2486	98.3271	51.4742	90.1161	147.146	NaN	78.418	119.728	51.01	73.073	73.345	109.915	117.095	81.4061	96.9609	42.9083	153.048	69.8633	62.8425	79.8608	78.2134	102.516	106.012	76.5366	70.5399	NaN	103.283
P12814	P12814	P12814	ACTN1	Alpha-actinin-1	100	100	143.452	3805.01	138.521	1310.03	6644.38	96.4658	62.792	756.201	205.228	802.603	1565.11	923.425	4403.55	369.307	1894.21	493.963	2661.46	5404.4	704.985	78.1304	103.386	2089.3	32.4107	3109.06	1209.85	404.204	68.452	2362.05	46.6796	89.9692	627.553	200.941	2911.27	1267.24	2237.77	162.803	1064.69	1281.31	131.109	199.427	406.249	719.109	249.37
P35609	P35609	P35609	ACTN2	Alpha-actinin-2	4	100	527.181	5085.01	461.565	1593.47	6637.06	257.343	208.135	669.439	388.787	572.049	1171.56	899.556	2669.83	546.013	1238.01	377.497	1847.98	2400.09	851.004	57.1655	253.429	1159.56	35.8299	4040.35	1099.58	391.982	73.108	1475.16	89.1513	147.088	701.994	224.042	1561.53	1073.36	873.365	195.553	600.258	835.323	125.174	205.036	134.99	374.89	191.682
Q08043	Q08043	Q08043	ACTN3	Alpha-actinin-3	12	58.8	NaN	255.403	NaN	219.997	NaN	NaN	NaN	238.128	NaN	410.018	47.4011	215.02	51.0359	121.905	207.605	NaN	NaN	196.296	245.532	NaN	NaN	171.357	192.195	79.8811	NaN	NaN	NaN	491.267	276.463	91.212	186.034	154.949	194.439	114.718	NaN	NaN	113.171	NaN	52.6547	102.147	62.4805	NaN	98.9453
O43707	O43707	O43707	ACTN4	Alpha-actinin-4	64	100	416.952	2347.59	2093.32	1910.05	2912.11	682.524	201.544	841.869	1642.28	2119.63	1975.89	1243.43	2330.56	1309.06	1989.19	1206.2	1275.93	1874.7	2470.93	1319.61	1198.72	1120.52	501.658	1801.19	1210.7	624.728	1366.26	1512.44	1066.12	904.997	701.579	835.564	2773.19	1623.35	1828.71	3429.3	1758.19	1313.89	1214.58	781.26	1300.67	2289.62	914.905
Q9NZ32	Q9NZ32	Q9NZ32	ACTR10	Actin-related protein 10	23	92.2	133.869	166.579	158.221	59.4801	189.02	34.1209	NaN	121.496	77.994	164.652	151.178	NaN	256.066	121.596	80.9714	67.0511	NaN	101.572	250.742	53.9888	66.9734	89.5688	55.1544	147.507	142.374	NaN	96.758	41.1059	123.627	56.1374	59.45	54.4789	169.092	85.047	75.9727	164.522	188.539	222.879	65.1144	57.9044	68.5037	137.486	165.158
P61163	P61163	P61163	ACTR1A	Alpha-centractin	17	100	698.726	1587.73	1360	1912.04	1763.08	779.18	621.182	607.793	1168.27	2179.86	1769.2	1273.97	1571.51	1249.6	2206.74	2246.4	2520.48	1996.97	2761.26	1271.73	1274.25	2026.64	561.572	2204.82	2308.76	819.134	3507.31	1722.62	1386.12	1064.66	1603.86	798.146	2792.85	1436.94	956.515	1601.49	1233.9	953.275	1153.1	1116.07	761.969	1274.61	1685.64
P42025	P42025	P42025	ACTR1B	Beta-centractin	26	100	122.355	310.593	400	450.972	371.505	91.8569	118.976	334.899	255.922	559.394	557.592	373.377	254.896	290.544	423.914	571.887	276.45	481.335	745.649	508.618	283.76	412.593	146.496	495.891	183.642	203.991	956.494	320.644	350.623	170.015	485.602	302.818	564.439	447.508	309.77	322.969	367.375	411.307	451.958	281.796	196.863	215.529	301.085
P61160	P61160	P61160	ACTR2	Actin-related protein 2	28	100	146.515	1566.08	1436.93	1632.58	3981.76	120.34	159.086	1622.23	1740.13	959.367	2140.97	593.181	3108.35	1273.72	2482.11	1692.69	3015.71	1581.74	2196.12	1010.95	443.8	1917.68	302.143	1180.52	582.576	333.52	1032.95	965.6	631.786	515.674	1724.88	303.71	1419.9	1791.38	1527.72	1630.7	2193.6	2466.64	1034.06	794.002	961.671	1631.43	1274.96
P61158	P61158	P61158	ACTR3	Actin-related protein 3	31	100	1030.23	3104.73	2827.81	5365	7385.54	1554.03	2655.2	3583.15	4376.04	2216.48	4888.39	4179.02	5617.3	4035.17	7255.25	5741.44	10922.7	6069.94	5616.26	3461.2	1408.03	6575.92	948.327	2309.06	1977.01	3238.66	3207.12	5356.37	1711.65	2528.63	4239.4	3532.06	2431	5400.88	5435.88	3365.14	3938.35	4734.15	4860.79	2434.41	2944.68	3624.06	2733.46
Q9P1U1	Q9P1U1	Q9P1U1	ACTR3B	Actin-related protein 3B	17	100	455.099	1599.31	1450.28	2909.01	5942.74	736.509	1423.58	1901.57	2282.17	1297.08	2463.98	1618.97	3434.87	2648.78	3548.31	2628.44	5589.73	2010.87	3533.16	2289.93	633.971	2706.41	613.654	1865.18	1257.83	1815.66	2880.43	2428.48	1111.88	1175.85	2598.4	2157.5	1924.49	2423.43	3051.78	2152.62	3069.29	2400.6	3078.49	1318.77	2281.47	1713.4	1557.85
Q9H9F9	Q9H9F9	Q9H9F9	ACTR5	Actin-related protein 5	25	100	69.4887	84.3993	116.351	54.2492	60.5488	72.4255	42.447	48.4097	69.4636	98.7409	68.1817	73.2092	70.3221	44.5574	72.8022	70.6722	77.5605	65.3734	64.602	51.7174	75.811	65.7639	88.0771	140.188	58.6792	51.6886	122.709	67.7695	79.6871	48.0755	57.4203	67.3808	118.388	75.7772	52.9463	77.6465	70.1284	55.0211	87.2982	66.4286	47.675	81.1581	59.2014
Q9GZN1	Q9GZN1	Q9GZN1	ACTR6	Actin-related protein 6	16	100	109.378	112.243	173.407	176.676	93.9813	80.172	125.96	98.9698	152.315	136.845	121.96	142.947	108.219	132.838	158.154	148.406	93.9651	128.564	103.37	180.908	69.6754	161.226	118.259	90.7423	101.062	95.7588	138.779	140.937	100.099	77.862	121.584	86.8116	121.604	93.1598	93.0401	145.734	90.3197	109.912	122.149	166.97	106.112	153.842	111.333
Q9H981	Q9H981	Q9H981	ACTR8	Actin-related protein 8	27	98	NaN	86.0923	121.799	43.4373	49.8369	25.1262	34.8779	80.1162	71.1494	61.2177	71.069	48.0262	73.3643	47.6188	87.1706	88.9741	63.2127	44.8345	72.793	52.2791	65.2546	63.0233	71.067	118.441	40.8592	32.4237	90.2456	58.9164	67.8428	38.9476	83.7196	19.8403	99.4573	63.6689	66.995	91.6381	51.0586	66.7361	49.2561	70.0952	66.3532	72.6313	78.9104
Q04771	Q04771	Q04771	ACVR1	Activin receptor type-1	3	11.8	NaN	121.495	NaN	NaN	82.2892	NaN	NaN	37.5871	NaN	NaN	NaN	NaN	101.19	NaN	NaN	NaN	NaN	NaN	NaN	NaN	NaN	NaN	NaN	NaN	NaN	NaN	NaN	NaN	13.1793	NaN	NaN	NaN	NaN	NaN	NaN	NaN	NaN	29.9246	NaN	NaN	NaN	NaN	NaN
Q03154	Q03154	Q03154	ACY1	Aminoacylase-1	31	100	688.593	530.127	967.176	487.17	743.829	1286.18	1185.61	858.709	634.211	260.812	560.368	642.667	502.591	793.715	1333.51	580.989	460.259	627.7	510.116	607.9	298.353	704.694	129.558	266.394	148.631	1314.5	277.051	1328.04	382.627	645.142	323.094	1207.55	205.786	248.311	1153.16	362.415	832.809	589.798	1639.47	1149.13	610.565	563.753	311.301
Q96HD9	Q96HD9	Q96HD9	ACY3	N-acyl-aromatic-L-amino acid amidohydrolase (carboxylate-forming)	16	33.3	59.0519	NaN	51.4215	NaN	113.304	NaN	NaN	NaN	597.944	NaN	NaN	NaN	NaN	NaN	115.308	113.109	NaN	307.711	NaN	NaN	NaN	NaN	NaN	NaN	NaN	92.5245	NaN	NaN	96.7465	NaN	339.493	NaN	NaN	NaN	141.434	103.658	230.09	125.801	NaN	162.464	NaN	NaN	NaN
P07311	P07311	P07311	ACYP1	Acylphosphatase-1	7	96.1	137.548	101.737	NaN	100.487	338.554	306.362	186.432	226.296	107.59	NaN	128.111	269.138	299.651	110.516	125.25	81.5519	657.259	198.101	70.3046	157.62	42.5397	135.609	32.3351	42.1476	44.9676	76.6978	53.323	173.021	29.6278	99.0489	197.678	426.428	46.1366	184.203	179.023	42.4247	196.087	216.792	37.7637	73.5657	58.2342	178.174	107.909
P14621	P14621	P14621	ACYP2	Acylphosphatase-2	13	100	464.065	428.115	176.656	650.426	688.472	837.706	1696.96	967.668	1234.14	116.809	750.211	1114.97	1155.77	350.506	189.13	312.565	1223.07	731.009	617.365	939.163	188.604	783.409	181.049	137.431	300.905	333.277	200.468	853.724	142.169	501.944	680.347	1716.81	246.753	638.201	1335.25	90.8176	609.281	889.656	571.593	949.331	840.728	181.813	738.026
P00813	P00813	P00813	ADA	Adenosine deaminase	43	100	720.437	670.19	2102.5	2442.82	634.191	1739.56	519.933	622.168	601.994	120.816	1984.21	1875.85	1678.6	1156.14	2682.41	709.42	649.262	1037.73	302.622	1478.72	223.33	449.214	183.75	316.476	59.0262	861.005	415.528	543.164	249.688	575.709	3785.36	1379.52	294.896	574.94	1559.17	426.754	346.677	1180.56	2645.81	1336.51	1464.54	1122.63	720.675
Q9NZK5	Q9NZK5	Q9NZK5	ADA2	Adenosine deaminase 2	37	100	635.183	1810.13	641.369	450.442	553.408	215.005	321.477	709.524	1437.94	299.309	353.605	445.56	2688.77	1148.35	486.626	2421.98	518.08	812.036	203.648	311.58	699.71	3138.17	644.358	390.215	341.665	157.055	720.246	256.399	345.427	700.17	633.92	40.5207	350.59	870.403	897.401	354.412	622.604	230.19	129.887	366.684	1502.27	390.792	773.695
Q6DHV7	Q6DHV7	Q6DHV7	ADAL	Adenosine deaminase-like protein	14	90.2	216.983	66.0543	136.778	74.7887	42.9104	110.663	81.534	117.901	94.7889	NaN	68.3295	178.935	103.461	113.03	115.885	79.0933	NaN	139.694	73.5797	71.6796	105.601	112.255	40.7592	39.2156	NaN	117.32	35.7306	141.013	24.7622	113.19	77.9103	102.767	39.441	59.4459	83.6573	NaN	83.8515	78.4138	105.757	135.153	83.4431	65.9663	47.8543
O14672	O14672	O14672	ADAM10	Disintegrin and metalloproteinase domain-containing protein 10	48	100	465.324	844.955	333.625	170.485	875.006	297.411	158.367	424.134	134.106	224.851	130.57	294.813	1108.12	406.157	126.668	178.778	460.715	355.553	112.242	101.857	430.039	383.449	688.717	808.489	296.634	276.089	181.664	297.185	1305.16	490.957	130.512	235.208	313.556	186.264	649.891	180.345	231.493	596.794	199.647	243.656	222.629	442.125	186.954
P78536	P78536	P78536	ADAM17	Disintegrin and metalloproteinase domain-containing protein 17	19	98	114.379	90.5247	82.1942	NaN	110.114	68.353	40.203	101.946	78.8258	67.9303	150.185	81.5437	141.693	76.3781	86.1949	81.7811	89.866	99.2958	54.6965	66.8314	122.066	58.7251	62.9495	71.9927	62.9909	63.2795	104.142	65.2917	55.9351	74.2783	83.8307	74.9826	124.068	51.494	75.336	88.8361	73.2253	76.9146	78.7835	71.1536	50.2627	83.6163	66.5696
O75077	O75077	O75077	ADAM23	Disintegrin and metalloproteinase domain-containing protein 23	1	2	NaN	NaN	NaN	NaN	54.429	NaN	NaN	NaN	NaN	NaN	NaN	NaN	NaN	NaN	NaN	NaN	NaN	NaN	NaN	NaN	NaN	NaN	NaN	NaN	NaN	NaN	NaN	NaN	NaN	NaN	NaN	NaN	NaN	NaN	NaN	NaN	NaN	NaN	NaN	NaN	NaN	NaN	NaN
Q9UKQ2	Q9UKQ2	Q9UKQ2	ADAM28	Disintegrin and metalloproteinase domain-containing protein 28	28	70.6	NaN	61.132	70.0274	74.4178	128.546	NaN	NaN	66.908	4.64827	NaN	NaN	51.0267	35.5327	27.9676	96.7901	99.1135	NaN	NaN	112.86	128.272	NaN	NaN	NaN	29.9868	NaN	76.0357	80.1633	107.915	31.8112	114.683	16.2499	40.9824	156.198	68.6153	26.9151	85.6381	NaN	106.962	66.2786	45.8765	NaN	NaN	36.1852
P78325	P78325	P78325	ADAM8	Disintegrin and metalloproteinase domain-containing protein 8	9	45.1	NaN	55.1897	118.349	36.2731	23.9528	NaN	NaN	NaN	119.78	NaN	85.2757	25.1215	55.1637	NaN	NaN	NaN	87.0746	39.4276	NaN	NaN	NaN	77.2695	NaN	NaN	NaN	59.4045	NaN	10.1768	NaN	NaN	NaN	NaN	NaN	11.2549	10.4217	NaN	30.952	31.7664	NaN	52.2068	NaN	NaN	30.7691
Q13443	Q13443	Q13443	ADAM9	Disintegrin and metalloproteinase domain-containing protein 9	12	41.2	NaN	11.3723	NaN	2.20149	20.3839	NaN	NaN	3.20589	NaN	NaN	NaN	NaN	20.8993	NaN	1.33375	NaN	14.2129	NaN	NaN	NaN	NaN	NaN	NaN	13.8402	3.30855	NaN	NaN	1.25433	NaN	NaN	NaN	25.2718	4.42223	NaN	10.6672	NaN	11.5991	11.9272	NaN	8.23579	NaN	8.71207	NaN
Q76LX8	Q76LX8	Q76LX8	ADAMTS13	A disintegrin and metalloproteinase with thrombospondin motifs 13	2	17.6	NaN	NaN	96.3829	NaN	NaN	NaN	NaN	NaN	NaN	NaN	NaN	NaN	NaN	NaN	NaN	NaN	230.229	NaN	NaN	NaN	NaN	175.853	NaN	NaN	NaN	149.175	NaN	NaN	NaN	NaN	NaN	83.2933	NaN	NaN	NaN	NaN	NaN	NaN	NaN	NaN	NaN	180.198	NaN
Q8TE58	Q8TE58	Q8TE58	ADAMTS15	A disintegrin and metalloproteinase with thrombospondin motifs 15	17	17.6	NaN	30.5919	NaN	NaN	NaN	NaN	NaN	NaN	NaN	NaN	NaN	NaN	NaN	NaN	NaN	NaN	NaN	NaN	97.2258	NaN	70.0034	NaN	42.3238	NaN	NaN	NaN	NaN	NaN	NaN	60.3896	28.9202	NaN	NaN	NaN	NaN	NaN	40.8168	NaN	NaN	NaN	NaN	NaN	NaN
O95450	O95450	O95450	ADAMTS2	A disintegrin and metalloproteinase with thrombospondin motifs 2	3	72.5	24.1363	133.665	NaN	NaN	11.9902	26.7166	5.07482	NaN	5.98324	3.17877	5.25199	NaN	7.537	60.0588	35.3597	46.1929	NaN	NaN	26.3042	NaN	21.2917	29.5298	36.7778	16.0608	23.5422	NaN	31.8377	10.6394	26.6376	23.6853	19.6247	NaN	13.7252	13.9847	19.9624	4.68551	24.7354	7.22535	12.8084	25.4166	50.4576	NaN	22.0754
Q6UY14	Q6UY14	Q6UY14	ADAMTSL4	ADAMTS-like protein 4	2	31.4	NaN	NaN	NaN	NaN	28.6679	NaN	NaN	NaN	NaN	NaN	36.3305	NaN	40.935	NaN	48.7373	32.6785	132.201	NaN	NaN	21.1248	NaN	104.116	NaN	28.0032	33.0497	NaN	NaN	NaN	NaN	NaN	79.6597	NaN	NaN	19.438	NaN	NaN	NaN	NaN	NaN	28.9999	NaN	72.6091	NaN
O75689	O75689	O75689	ADAP1	Arf-GAP with dual PH domain-containing protein 1	4	35.3	NaN	NaN	NaN	23.6067	20.847	NaN	NaN	NaN	NaN	NaN	NaN	71.5127	38.5583	NaN	NaN	34.3887	88.7032	43.3797	NaN	NaN	NaN	79.527	93.094	NaN	NaN	NaN	NaN	NaN	NaN	31.6588	NaN	82.5386	94.5595	NaN	20.9701	96.9365	36.9963	19.7892	NaN	90.2602	NaN	NaN	NaN
Q9NPF8	Q9NPF8	Q9NPF8	ADAP2	Arf-GAP with dual PH domain-containing protein 2	4	5.9	NaN	NaN	NaN	NaN	NaN	NaN	NaN	NaN	NaN	NaN	NaN	NaN	NaN	NaN	NaN	NaN	NaN	NaN	43.7945	NaN	NaN	127.631	NaN	NaN	NaN	NaN	NaN	NaN	NaN	NaN	NaN	NaN	NaN	NaN	NaN	NaN	NaN	NaN	26.1047	NaN	NaN	NaN	NaN
P55265	P55265	P55265	ADAR	Double-stranded RNA-specific adenosine deaminase	100	100	703.955	533.705	2295.3	1033.92	1010.46	766.56	744.691	879.752	1560.56	2466.33	1382.96	761.303	777.609	844.748	1026.74	907.618	573.84	705.311	1122.3	2380.73	1177.86	677.633	1061.24	2813.39	886.888	1217.41	2421.79	985.229	1245.31	1087.32	1391.83	658.128	2427.73	1031.08	893.62	1405.31	699.25	634.497	1284.97	1202.69	1150.92	1312	938.469
P78563	P78563	P78563	ADARB1	Double-stranded RNA-specific editase 1	18	74.5	NaN	NaN	100.16	NaN	30.909	NaN	36.0842	36.7914	18.1775	43.9813	39.8351	75.6858	37.2605	20.2033	19.086	75.1949	NaN	46.6118	56.354	111.388	32.4267	73.9283	37.2426	54.3746	NaN	21.5578	141.706	NaN	37.5157	28.8816	87.7365	NaN	44.2052	57.8348	58.2154	NaN	90.5098	NaN	67.5998	22.2562	33.3651	69.7984	17.3035
Q9BUB4	Q9BUB4	Q9BUB4	ADAT1	tRNA-specific adenosine deaminase 1	11	66.7	66.4689	NaN	NaN	NaN	35.0334	80.2301	38.5457	16.3659	92.3213	33.6716	80.6585	96.7637	27.3007	29.7398	72.9855	47.5638	NaN	54.9009	50.9179	33.5517	NaN	37.4398	NaN	NaN	NaN	46.9878	49.694	44.7597	NaN	NaN	51.3597	NaN	NaN	54.8235	35.8505	66.9077	NaN	33.3284	23.291	39.7614	36.6929	NaN	62.5116
Q7Z6V5	Q7Z6V5	Q7Z6V5	ADAT2	tRNA-specific adenosine deaminase 2	8	98	248.93	118.431	47.0749	67.1328	69.3728	126.361	88.9443	51.1622	45.4695	27.6083	33.5035	59.2625	76.2323	75.3723	81.2636	58.2904	139.766	109.834	39.6718	40.793	70.9219	74.1218	52.2794	48.3272	14.1283	110.827	36.1546	55.6535	44.8996	37.008	50.3013	40.4295	46.9816	43.5634	26.4913	55.1905	35.3304	40.2252	81.0984	50.2867	59.3287	48.1144	49.711
Q96EY9	Q96EY9	Q96EY9	ADAT3	Probable inactive tRNA-specific adenosine deaminase-like protein 3	14	100	147.124	104.397	98.9432	83.5555	76.2099	108.79	101.092	44.6805	47.9525	79.1121	84.5341	102.236	60.1338	68.3237	103.563	83.1727	110.17	70.108	49.6689	71.0493	64.9338	111.265	54.4569	86.0611	22.1342	55.1876	58.1441	69.0412	61.8489	46.4004	55.9179	106.596	67.8388	65.1421	28.778	125.41	56.1777	40.7378	107.446	56.6908	59.6714	108.478	54.7374
Q86TW2	Q86TW2	Q86TW2	ADCK1	AarF domain-containing protein kinase 1	14	76.5	NaN	125.906	136.14	22.8375	54.3502	NaN	NaN	34.9597	144.566	60.3835	31.1075	NaN	68.1514	14.7862	106.688	95.5796	NaN	61.7738	95.6643	NaN	143.834	NaN	89.2763	129.425	97.7094	NaN	69.6604	NaN	121.784	17.4656	63.9448	NaN	44.8823	82.487	NaN	118.987	83.1418	64.9702	42.8049	62.8468	36.3656	NaN	45.9783
Q3MIX3	Q3MIX3	Q3MIX3	ADCK5	Uncharacterized aarF domain-containing protein kinase 5	8	86.3	NaN	173.224	54.0544	222.487	120.455	65.735	NaN	50.7154	241.123	210.884	246.08	NaN	231.438	258.945	150.412	NaN	258.624	120.25	199.164	136.241	155.819	183.46	270.985	197.528	155.356	157.606	108.04	92.1662	NaN	NaN	308.005	172.361	360.093	153.007	NaN	205.704	163.392	128.035	52.4536	189.096	171.737	136.717	150.504
O43306	O43306	O43306	ADCY6	Adenylate cyclase type 6	9	11.8	NaN	61.6887	NaN	NaN	32.535	NaN	NaN	NaN	NaN	NaN	NaN	NaN	48.793	NaN	NaN	NaN	NaN	26.0274	NaN	NaN	NaN	NaN	NaN	NaN	NaN	NaN	NaN	NaN	NaN	NaN	NaN	NaN	17.1266	NaN	NaN	NaN	NaN	23.4134	NaN	NaN	NaN	NaN	NaN
O60503	O60503	O60503	ADCY9	Adenylate cyclase type 9	1	9.8	NaN	NaN	NaN	NaN	NaN	NaN	NaN	NaN	NaN	NaN	NaN	NaN	1.62622	NaN	NaN	NaN	NaN	NaN	NaN	NaN	NaN	NaN	4.02112	NaN	NaN	NaN	NaN	NaN	NaN	NaN	NaN	NaN	NaN	NaN	4.39011	9.28668	NaN	NaN	NaN	NaN	NaN	NaN	NaN
P35611	P35611	P35611	ADD1	Alpha-adducin	42	100	718.487	882	952.896	857.914	938.528	404.262	359.393	402.465	637.441	986.314	1185.55	805.784	961.774	475.984	609.483	803.87	729.149	1003.56	911.528	1020.57	1132.24	1068.69	781.878	2013.06	1665.59	445.987	1028.65	796.579	862.424	398.813	448.939	721.88	1608.16	1082.77	576.091	734.763	1086.48	721.857	542.759	470.799	456.381	1951.14	776.19
P35612	P35612	P35612	ADD2	Beta-adducin	26	98	35.0711	72.9395	113.669	116.634	46.1276	81.1018	25.9373	46.2164	43.6127	76.2904	57.4969	56.4661	65.3427	35.9386	79.9353	32.7713	104.387	34.5119	30.7061	19.1489	NaN	90.2864	30.8654	94.7932	47.5361	47.3548	358.222	47.0889	48.2493	35.9673	54.4038	49.0434	69.1296	43.0579	19.2899	26.6896	129.678	24.4838	33.0404	50.8393	29.2096	60.1833	26.7527
Q9UEY8	Q9UEY8	Q9UEY8	ADD3	Gamma-adducin	47	100	187.941	543.755	648.859	523.34	540.5	118.138	96.6371	275.133	451.758	647.397	998.636	399.82	625.772	290.94	479.071	553.115	547.147	638.484	782.536	717.725	571.639	802.93	392.949	1281.98	808.677	121.61	633.839	498.743	481.901	166.885	436.291	182.938	998.133	869.151	344.807	412.745	680.088	511.672	289.843	310.124	288.599	1410.16	657.923
Q9UHX3	Q9UHX3	Q9UHX3	ADGRE2	Adhesion G protein-coupled receptor E2	2	13.7	NaN	239.645	NaN	NaN	NaN	NaN	NaN	NaN	NaN	NaN	NaN	134.984	72.862	NaN	NaN	NaN	245.852	NaN	NaN	NaN	NaN	32.1282	NaN	NaN	NaN	NaN	NaN	NaN	NaN	NaN	NaN	NaN	NaN	NaN	NaN	NaN	NaN	NaN	NaN	NaN	NaN	NaN	NaN
Q9BY15	Q9BY15	Q9BY15	ADGRE3	Adhesion G protein-coupled receptor E3	7	43.1	NaN	143.775	NaN	41.1235	47.2052	38.3859	29.3594	NaN	NaN	NaN	NaN	141.319	57.1012	NaN	38.5393	61.2674	355.856	54.7935	NaN	NaN	NaN	151.611	NaN	NaN	NaN	23.3402	NaN	NaN	NaN	NaN	66.4726	27.6563	50.111	NaN	29.1994	NaN	31.3883	56.1025	NaN	NaN	NaN	NaN	NaN
P48960	P48960	P48960	ADGRE5	Adhesion G protein-coupled receptor E5	28	100	1234.19	1329.71	178.875	374.486	329.923	769.75	405.776	569.667	142.78	945.67	219.517	569.817	467.971	655.456	306.204	492.518	1566.32	684.372	1224.05	769.039	415.6	557.287	812.933	633.55	428.687	884.838	872.623	569.724	1268.06	667.199	963.331	887.263	1260.73	306.056	692.721	318.13	591.119	1011	263.457	828.157	483.228	527.94	658.586
Q9Y653	Q9Y653	Q9Y653	ADGRG1	Adhesion G-protein coupled receptor G1	5	49	NaN	193.031	NaN	12.3708	NaN	NaN	NaN	12.5206	NaN	NaN	NaN	NaN	77.8079	NaN	NaN	77.0729	119.941	63.1158	2385.34	326.564	NaN	48.2446	NaN	28.4949	15.8755	2127.78	184.003	80.4265	NaN	65.3268	55.4929	60.1285	113.325	56.8142	18.5509	131.561	NaN	NaN	NaN	NaN	NaN	NaN	NaN
Q86Y34	Q86Y34	Q86Y34	ADGRG3	Adhesion G protein-coupled receptor G3	7	70.6	NaN	127.088	NaN	43.5264	52.5578	42.9862	57.3703	24.2562	22.421	39.0485	43.63	81.5946	74.2507	24.4571	42.2833	12.2868	631.677	141.783	NaN	19.8636	34.1247	261.376	NaN	56.6386	25.8542	37.1494	NaN	50.0361	NaN	NaN	87.2523	29.5254	82.2088	35.9124	28.0137	NaN	49.6707	66.7081	29.8617	26.5258	35.0685	NaN	NaN
Q8IZF4	Q8IZF4	Q8IZF4	ADGRG5	Adhesion G-protein coupled receptor G5	5	76.5	NaN	NaN	NaN	52.6838	35.2535	36.4447	39.6431	23.8927	51.854	45.6599	NaN	81.7285	29.7615	123.381	80.9525	226.314	136.718	NaN	126.794	37.967	48.539	52.9746	86.9258	29.0238	50.9586	85.506	62.1097	NaN	64.6614	140.68	NaN	178.314	NaN	34.5652	51.2357	18.7961	59.563	42.7648	NaN	27.3398	11.2369	111.062	36.9092
Q86SQ4	Q86SQ4	Q86SQ4	ADGRG6	Adhesion G-protein coupled receptor G6	15	9.8	82.7811	NaN	NaN	NaN	NaN	NaN	NaN	NaN	NaN	NaN	NaN	NaN	4.2168	NaN	NaN	NaN	NaN	NaN	NaN	NaN	NaN	NaN	NaN	NaN	NaN	NaN	142.909	NaN	NaN	NaN	NaN	NaN	29.6211	10.7411	NaN	NaN	NaN	NaN	NaN	NaN	NaN	NaN	NaN
O95490	O95490	O95490	ADGRL2	Adhesion G protein-coupled receptor L2	30	76.5	NaN	48.5099	11.4036	75.3481	162.874	NaN	2.18852	66.4598	34.5475	NaN	103.53	752.436	31.9095	50.5477	58.9362	73.2987	567.071	140.216	16.9446	39.0748	30.7994	232.197	NaN	81.2622	57.9523	110.938	171.653	207.364	46.6171	NaN	109.945	19.0092	NaN	104.768	52.0215	NaN	60.6373	52.7733	NaN	NaN	50.5443	282.904	45.5097
Q9HAR2	Q9HAR2	Q9HAR2	ADGRL3	Adhesion G protein-coupled receptor L3	2	11.8	NaN	NaN	NaN	NaN	NaN	37.0843	NaN	195.411	NaN	NaN	NaN	NaN	NaN	NaN	25.1103	NaN	1198.09	NaN	NaN	187.931	NaN	NaN	NaN	NaN	NaN	NaN	NaN	NaN	NaN	NaN	NaN	NaN	NaN	201.251	NaN	NaN	NaN	NaN	NaN	NaN	NaN	NaN	NaN
Q8WXG9	Q8WXG9	Q8WXG9	ADGRV1	Adhesion G-protein coupled receptor V1	3	78.4	331.036	248.873	169.275	99.0652	NaN	242.109	174.07	166.25	151.357	86.3534	145.406	121.93	NaN	NaN	135.847	121.434	NaN	135.88	162.145	140.16	147.6	317.35	130.275	NaN	121.323	133.322	80.9077	327.977	NaN	162.916	138.957	NaN	71.0313	192.28	134.892	97.6128	90.6434	NaN	86.3845	94.0554	135.928	502.713	121.951
P00325	P00325	P00325	ADH1B	All-trans-retinol dehydrogenase [NAD(+)] ADH1B	7	2	NaN	NaN	NaN	NaN	NaN	NaN	NaN	NaN	NaN	NaN	NaN	NaN	NaN	NaN	NaN	NaN	NaN	NaN	NaN	NaN	NaN	NaN	NaN	NaN	NaN	NaN	NaN	NaN	NaN	NaN	NaN	NaN	NaN	NaN	NaN	NaN	NaN	NaN	NaN	NaN	NaN	NaN	NaN
P11766	P11766	P11766	ADH5	Alcohol dehydrogenase class-3	34	100	1507.48	737.392	1539.6	2059.25	1548	1740.03	1623.44	1903.88	1969	695.073	3047.37	2653.52	1965.33	1028.05	2749.31	2052.98	2679.31	3552.83	2979.37	3140.75	1215.89	2276.58	701.992	744.215	410.368	1442.6	976.997	3031.88	744.271	1421.86	3485.53	1944.48	696.458	2958.43	2552.65	948.73	2685.66	2712.88	1144.52	1824.79	2053.34	3104.02	2149.3
Q8IWW8	Q8IWW8	Q8IWW8	ADHFE1	Hydroxyacid-oxoacid transhydrogenase, mitochondrial	13	76.5	72.442	NaN	160.293	29.8444	22.725	NaN	52.8617	41.2796	21.2713	29.5094	53.6506	89.686	80.3863	69.6971	NaN	62.9248	NaN	42.9657	34.4833	25.8957	31.7179	NaN	15.9846	73.3776	18.3706	31.2566	94.9447	41.2984	NaN	21.169	121.053	24.0162	NaN	18.8133	34.4883	NaN	43.3384	33.4627	31.1791	NaN	29.6215	NaN	48.9507
Q9BV57	Q9BV57	Q9BV57	ADI1	Acireductone dioxygenase	17	100	662.942	197.836	674.204	689.602	398.033	606.717	795.222	383.888	1153.26	158.681	338.043	512.658	370.089	494.039	739.896	450.5	578.904	209.253	442.348	613.57	244.657	719.803	152.47	104.287	187.398	503.707	334.484	486.294	116.63	338.034	394.272	839.289	272.868	336.773	322.29	210.217	156.014	394.038	648.203	500.438	582.525	297.508	410.301
Q9GZN8	Q9GZN8	Q9GZN8	ADISSP	Adipose-secreted signaling protein	9	100	710.952	1706.01	425.857	1246.05	692.863	560.035	686.155	354.105	312.525	97.6764	348.962	672.038	471.094	286.046	782.425	360.654	1186.29	660.51	219.509	539.937	151.113	896.741	88.5816	135.788	49.5412	387.315	112.414	588.67	81.6504	295.103	410.795	324.493	259.925	376.755	276.399	184.629	342.061	456.098	570.964	443.094	230.156	463.98	607.505
P55263	P55263	P55263	ADK	Adenosine kinase	30	100	581.119	1174.23	531.821	651.345	1452.88	1160.6	1047.42	1756.85	851.542	152.758	673.52	1596.14	1475.7	1870.62	849.737	1444.53	1151.98	833.67	1200.22	1986.87	784.434	844.805	348.298	282.138	313.046	731.368	711.734	651.717	257.183	693.582	884.886	1226.37	347.407	1287.91	1056.93	545.422	2091.4	1096.24	665.072	1111.95	790.959	3374.32	1371.71
P35318	P35318	P35318	ADM	Pro-adrenomedullin	1	3.9	NaN	NaN	NaN	NaN	NaN	45.8188	NaN	NaN	NaN	NaN	NaN	NaN	NaN	NaN	NaN	NaN	NaN	37.7635	NaN	NaN	NaN	NaN	NaN	NaN	NaN	NaN	NaN	NaN	NaN	NaN	NaN	NaN	NaN	NaN	NaN	NaN	NaN	NaN	NaN	NaN	NaN	NaN	NaN
Q9H2P0	Q9H2P0	Q9H2P0	ADNP	Activity-dependent neuroprotector homeobox protein	58	100	91.8997	137.18	117.973	101.849	85.5059	73.7819	75.0524	57.2872	65.5383	94.5541	82.6968	109.115	105.174	53.8769	107.127	100.568	116.794	91.827	44.0029	84.5911	103.243	119.793	97.336	58.0186	67.344	72.9202	164.986	79.0686	89.23	85.2231	93.712	60.8704	180.966	65.574	65.2499	101.866	54.4886	64.3573	97.5305	70.2102	40.0587	164.525	50.1303
Q6IQ32	Q6IQ32	Q6IQ32	ADNP2	Activity-dependent neuroprotector homeobox protein 2	7	41.2	NaN	NaN	NaN	NaN	18.0145	NaN	NaN	NaN	NaN	21.6011	NaN	NaN	NaN	NaN	13.4621	14.6448	NaN	NaN	7.09365	NaN	NaN	NaN	NaN	25.6605	NaN	NaN	NaN	NaN	17.9456	NaN	NaN	NaN	26.4778	9.58935	10.1481	19.5937	2.56831	7.30555	13.0377	NaN	7.80467	45.4037	NaN
Q96SZ5	Q96SZ5	Q96SZ5	ADO	2-aminoethanethiol dioxygenase	22	100	304.26	176.149	161.02	209.551	170.772	299.994	250.984	205.17	275.502	123.794	227.603	432.784	224.275	231.238	262.711	233.596	393.951	261.281	161.386	323.238	95.8544	273.793	71.8373	104.242	80.3949	242.533	157.774	349.568	87.5552	249.854	404.447	275.073	122.233	321.263	348.727	114.125	266.699	236.548	242.443	254.229	237.522	232.164	212.476
Q9BRR6	Q9BRR6	Q9BRR6	ADPGK	ADP-dependent glucokinase	26	100	69.5266	989.631	596.99	182.445	359.58	75.3632	24.2782	1147.27	274.149	711.747	442.065	100.476	1005.17	246.122	389.934	162.076	154.395	146.262	285.329	87.6066	445.169	190.701	468.272	1154.6	652.461	67.7008	307.984	80.4796	869.473	221.245	351.285	83.6758	676.924	270.434	433.239	402.146	1016.06	1329.64	161.77	284.503	533.164	630.413	200.244
P54922	P54922	P54922	ADPRH	ADP-ribosylhydrolase ARH1	18	100	289.001	136.061	90.2591	182.749	250.517	159.848	157.253	140.349	151.847	34.1843	196.315	170.545	274.776	221.756	134.93	100.078	446.817	130.067	200.418	225.758	46.1331	287.459	29.3593	34.1269	46.1457	164.716	93.8094	228.478	40.3543	123.377	84.7354	270.301	37.7663	293.664	187.172	35.3649	166.582	176.261	278.912	150.81	120.846	218.615	195.89
Q3LIE5	Q3LIE5	Q3LIE5	ADPRM	Manganese-dependent ADP-ribose/CDP-alcohol diphosphatase	2	25.5	NaN	NaN	NaN	12.1175	12.8939	14.0065	5.35266	NaN	12.2761	NaN	NaN	NaN	NaN	NaN	NaN	NaN	NaN	NaN	NaN	NaN	NaN	NaN	6.83129	NaN	10.353	6.32441	NaN	NaN	NaN	11.1072	NaN	NaN	NaN	NaN	NaN	13.2847	NaN	NaN	7.81768	NaN	NaN	NaN	11.0624
Q9NX46	Q9NX46	Q9NX46	ADPRS	ADP-ribosylhydrolase ARH3	17	100	829.927	579.141	507.232	587.05	734.358	683.195	956.195	570.009	576.791	143.526	611.901	667.297	521.152	682.614	160.653	581.763	668.358	475.622	627.681	696.906	227.119	718.745	183.957	210.732	145.582	474.69	326.584	918.364	137.899	462.301	791.858	721.105	258.387	677.912	681.686	188.115	751.412	607.916	489.947	584.993	545.279	741.909	675.309
P08913	P08913	P08913	ADRA2A	Alpha-2A adrenergic receptor	1	3.9	NaN	NaN	NaN	NaN	201.661	NaN	NaN	NaN	NaN	NaN	NaN	NaN	227.189	NaN	NaN	NaN	NaN	NaN	NaN	NaN	NaN	NaN	NaN	NaN	NaN	NaN	NaN	NaN	NaN	NaN	NaN	NaN	NaN	NaN	NaN	NaN	NaN	NaN	NaN	NaN	NaN	NaN	NaN
Q16186	Q16186	Q16186	ADRM1	Proteasomal ubiquitin receptor ADRM1	15	100	3939.69	1627.1	1348.74	2478.29	1859.26	3815.07	4083.62	1559.54	1992.21	2676.32	2536.89	2250.5	1522.69	3234.41	3057.08	2533.05	2936.36	1901.85	3636.41	3816.25	3162.46	2684.2	3017.85	2576.12	3017.67	3519.92	5418.65	3257.89	2561.62	3049.64	2289.34	3457.03	3628.53	2863.18	2021.49	3933.55	1464.94	1827.42	2732.94	2219.35	2347.61	1598.73	2430.48
P30566	P30566	P30566	ADSL	Adenylosuccinate lyase	31	100	33.6374	334.104	375.854	239.688	455.647	50.2824	18.9147	278.754	179.86	124.495	302.162	64.0315	353.876	306.212	473.956	144.54	131.304	186.546	76.0435	218.906	261.767	170.711	103.609	125.075	86.9311	36.8526	148.302	101.645	104.645	66.0345	194.478	26.077	128.247	226.479	136.637	528.971	246.235	287.294	376.512	82.4501	203.792	320.098	331.16
Q8N142	Q8N142	Q8N142	ADSS1	Adenylosuccinate synthetase isozyme 1	18	19.6	NaN	NaN	NaN	NaN	NaN	74.4812	NaN	77.2274	NaN	NaN	NaN	NaN	NaN	NaN	107.325	44.0927	42.7075	140.047	22.8446	NaN	NaN	NaN	NaN	NaN	NaN	NaN	NaN	NaN	NaN	NaN	NaN	NaN	NaN	NaN	NaN	NaN	31.7781	NaN	77.774	NaN	NaN	NaN	51.5711
P30520	P30520	P30520	ADSS2	Adenylosuccinate synthetase isozyme 2	33	100	1232.36	1150.32	1976.02	1885.99	1672.34	1742.23	936.353	1183.71	1660.19	526.503	1173.82	1948.11	1744.01	1177.88	1220.37	906.109	1550.35	1694.02	1534.98	2449.97	782.333	2007.4	461.241	337.078	519.708	1745.05	466.429	2254.27	380.392	1195.9	1216.66	1097.51	562.411	1452.7	1327.53	1144.14	1044.36	1260.65	2076.38	1238.86	2105.8	2220.3	865.356
Q8IUX7	Q8IUX7	Q8IUX7	AEBP1	Adipocyte enhancer-binding protein 1	22	76.5	132.367	385.387	NaN	NaN	262.168	NaN	NaN	268.936	32.6409	294.476	174.98	NaN	251.217	229.133	122.182	97.972	NaN	NaN	319.667	183.138	128.469	156.814	183.396	382.521	155.168	NaN	275.323	52.7711	206.676	160.621	144.804	83.6508	236.105	193.098	213.457	122.333	524.073	300.121	NaN	142.153	179.769	NaN	223.748
Q8N556	Q8N556	Q8N556	AFAP1	Actin filament-associated protein 1	6	23.5	NaN	138.558	NaN	51.6493	54.495	NaN	NaN	NaN	NaN	8.93075	NaN	190.322	133.951	NaN	118.417	NaN	37.68	141.689	NaN	NaN	NaN	NaN	NaN	NaN	NaN	NaN	NaN	16.9417	NaN	NaN	NaN	NaN	NaN	NaN	22.5252	NaN	NaN	NaN	NaN	NaN	NaN	NaN	NaN
P55196	P55196	P55196	AFDN	Afadin	48	92.2	76.894	96.1485	NaN	53.1415	80.8187	65.2152	34.5984	76.38	85.6543	48.5331	72.3922	81.019	95.6175	69.9183	111.743	77.0303	NaN	93.1883	69.5415	49.8758	50.1112	61.1611	87.3327	94.538	51.663	39.4735	NaN	48.9333	69.4116	88.0112	102.238	170.613	NaN	45.1462	38.6288	52.2726	53.0431	50.5585	77.8507	92.6657	76.4032	94.9134	68.0142
P51825	P51825	P51825	AFF1	AF4/FMR2 family member 1	2	52.9	662.314	NaN	NaN	NaN	NaN	921.974	525.855	11.2865	NaN	NaN	151.455	195.113	51.9872	184.543	NaN	54.8769	NaN	181.153	145.261	153.205	187.528	273.47	128.19	NaN	NaN	170.155	NaN	NaN	77.6823	888.68	NaN	506.267	NaN	NaN	198.99	NaN	26.1143	330.948	109.681	197.043	334.856	NaN	NaN
Q9UHB7	Q9UHB7	Q9UHB7	AFF4	AF4/FMR2 family member 4	7	74.5	57.5554	23.6557	NaN	4.71855	NaN	25.7644	51.6083	9.45081	13.0598	11.8086	54.0476	12.8561	13.6921	46.6638	18.9475	13.9704	55.4882	49.5628	NaN	17.2012	27.0041	59.7639	NaN	8.16226	NaN	44.1688	33.312	32.4718	NaN	NaN	19.8704	23.7269	28.5891	25.5835	20.6387	22.0735	NaN	NaN	38.2486	27.2946	30.2314	NaN	18.6557
Q8WV93	Q8WV93	Q8WV93	AFG1L	AFG1-like ATPase	21	100	127.87	120.867	169.932	73.8706	97.6754	106.162	94.9964	74.3336	56.2655	102.968	51.8239	79.5537	72.6885	120.287	40.0141	102.205	154.981	126.653	99.6491	59.4216	126.769	98.0488	169.463	111.847	132.709	68.8098	110.932	100.598	114.054	65.5342	54.4951	36.1942	104.424	28.6838	34.3535	69.438	121.64	80.9434	39.9524	122.576	80.1623	65.0972	92.0366
Q9Y4W6	Q9Y4W6	Q9Y4W6	AFG3L2	AFG3-like protein 2	63	100	511.038	1435.7	1237.26	721.976	1596.57	694.784	331.198	1265.83	612.7	946.205	450.677	508.275	702.365	1182.02	403.102	481.794	609.947	774.214	702.103	395.28	531.117	603.942	858.074	2382.01	1201.09	490.286	715.003	973.133	679.826	550.992	390.204	337.124	1472.87	459.541	404.661	633.716	1265.15	963.229	1065.4	686.236	699.143	945.981	785.395
P43652	P43652	P43652	AFM	Afamin	20	98	43.36	117.718	47.7344	72.6477	32.3591	17.8827	36.3361	69.9531	23.2134	18.6735	28.2017	30.5687	31.2661	21.3822	20.7785	34.0031	103.034	33.8303	27.9176	19.5691	30.079	41.7773	15.6632	38.1093	23.3128	32.9313	35.2013	20.3881	63.8208	30.8853	51.9942	23.3617	41.5579	17.41	15.6287	14.8319	39.3395	41.9961	NaN	20.4711	31.1405	139.977	10.0775
Q63HM1	Q63HM1	Q63HM1	AFMID	Kynurenine formamidase	9	86.3	20.9996	58.3755	41.0196	71.7415	17.2065	21.7158	17.0203	25.8924	66.3587	38.4105	17.4896	59.403	46.6284	34.0769	41.322	21.5262	34.6024	29.6359	42.0963	151.895	13.9629	55.1446	NaN	NaN	NaN	40.0772	NaN	NaN	12.0576	17.5821	21.0492	50.133	31.9349	26.4193	21.7825	71.3166	NaN	19.2196	82.1662	57.1543	37.6362	NaN	63.9706
P02771	P02771	P02771	AFP	Alpha-fetoprotein	11	100	207.541	362.729	354.203	510.231	508.724	590.974	381.344	1557.99	753.374	130.816	656.514	484.078	498.423	554.969	692.83	947.965	2465.39	417.476	208.514	576.976	236.861	1784.83	118.006	338.581	139.804	920.538	128.845	569.582	71.0027	168.025	4407.46	349.531	842.041	582.067	327.916	130.453	1248.88	805.607	60.1352	398.642	150.984	25388.3	309.19
Q6ULP2	Q6ULP2	Q6ULP2	AFTPH	Aftiphilin	42	100	370.62	103.9	174.116	188.222	165.216	227.003	259.295	134.978	205.591	200.929	265.613	212.964	110.478	133.484	135.393	190.096	169.594	147.637	189.692	194.626	166.301	217.471	217.509	303.086	153.584	175.124	403.898	222.84	153.589	234.618	230.808	312.946	309.503	174.714	172.385	156.161	136.806	181.081	178.772	167.099	141.457	229.41	129.37
P20933	P20933	P20933	AGA	N(4)-(beta-N-acetylglucosaminyl)-L-asparaginase	17	100	10433	1385.43	1117.9	1510.84	1644.18	5432.61	3911.84	497.546	1879.17	181.007	1594.74	4028.96	1082.41	1167.62	1891.96	2653.01	1806.97	2760.35	820.569	1063.99	830.941	4667.17	515.45	518.466	591.114	588.657	1607.55	4589.84	192.318	1159.34	1314.04	1155.18	689.188	468.027	570.815	589.273	174.586	556.597	936.624	468.992	2214.44	1347.56	1334.12
Q9UPQ3	Q9UPQ3	Q9UPQ3	AGAP1	Arf-GAP with GTPase, ANK repeat and PH domain-containing protein 1	12	27.5	NaN	NaN	NaN	NaN	NaN	NaN	NaN	NaN	41.274	NaN	76.9323	29.8522	NaN	31.2091	NaN	NaN	NaN	NaN	76.2974	NaN	62.5273	23.6742	NaN	NaN	NaN	88.4842	9.35485	NaN	3.77347	NaN	NaN	54.8173	NaN	NaN	NaN	NaN	NaN	51.0234	NaN	NaN	NaN	NaN	NaN
Q99490	Q99490	Q99490	AGAP2	Arf-GAP with GTPase, ANK repeat and PH domain-containing protein 2	24	100	55.6512	97.5735	122.862	91.0525	119.562	97.1435	64.9505	96.4936	109.19	118.853	182.637	90.105	127.573	101.221	126.27	91.6474	102.416	105.158	96.5577	79.5599	79.4918	99.3772	104.19	177.476	114.488	55.1264	148.749	79.548	97.0459	81.5155	88.5505	58.3784	122.882	91.7103	93.2072	136.861	91.6821	80.3471	88.0466	83.1655	82.9315	100.117	91.9219
Q96P47	Q96P47	Q96P47	AGAP3	Arf-GAP with GTPase, ANK repeat and PH domain-containing protein 3	17	86.3	NaN	52.2995	36.0739	NaN	18.4024	NaN	62.2608	28.8611	31.1143	58.2846	32.6224	17.8135	38.6114	17.9429	25.283	26.5173	12.9227	29.5503	43.4955	20.4789	30.0962	NaN	27.1038	84.3298	27.021	NaN	47.5158	NaN	50.7357	18.7354	26.446	NaN	55.54	37.716	11.3338	77.9286	44.4245	32.7041	14.294	22.2085	13.8557	31.3201	49.7314
P52594	P52594	P52594	AGFG1	Arf-GAP domain and FG repeat-containing protein 1	16	100	880.787	539.924	612.074	488.119	423.453	996.355	908.706	516.797	419.726	606.223	793.225	1019.32	472.936	438.727	793.485	900.735	1102.78	802.511	1028.87	871.275	1256.22	937.26	675.197	1124.75	596.878	657.09	1623.15	801.298	620.601	411.642	946.072	1082.34	909.694	951.943	687.996	704.749	511.562	621.48	525.868	611.371	566.374	530.067	640.075
O95081	O95081	O95081	AGFG2	Arf-GAP domain and FG repeat-containing protein 2	13	100	91.6728	65.5191	54.1671	53.9474	61.1438	25.3466	48.9859	23.1698	55.15	74.4696	79.627	47.6498	54.886	39.023	56.2932	61.3752	81.1237	69.0317	56.4282	43.3553	62.5593	92.2498	25.5794	82.1398	44.5854	41.5928	83.4272	101.554	26.771	78.7968	52.9474	45.6586	79.0381	61.2863	56.3184	28.6068	66.2123	50.4941	22.2345	64.6136	41.5351	32.926	40.918
Q8N302	Q8N302	Q8N302	AGGF1	Angiogenic factor with G patch and FHA domains 1	10	80.4	48.205	11.6889	41.6222	NaN	22.3656	28.2966	31.6367	NaN	NaN	32.1824	NaN	32.4994	31.9462	NaN	5.4695	13.5454	NaN	37.6661	11.0201	16.9276	41.9986	17.3847	28.9886	NaN	18.5102	34.0079	45.9821	12.3123	7.06327	34.5352	14.5082	48.8906	16.3128	17.3326	8.21061	14.0279	NaN	NaN	36.1038	17.6419	20.8355	65.6853	NaN
Q53H12	Q53H12	Q53H12	AGK	Acylglycerol kinase, mitochondrial	40	100	2490.24	2613.88	3132.99	3025.71	3569.23	1937.64	2235.4	1359.58	1449.18	3332.28	1667.87	1737.76	1714.35	1006.82	1700.18	1438.12	2910.29	1568.36	1444.08	2276.85	3460.03	2164	2999.53	4697.9	4271.77	1673.63	2583.38	2098.85	2263.29	2177.75	2320.74	1323.61	5508.83	1398.95	1560.73	1962.1	2341.77	1765.37	1512.24	2304.85	3271.71	1767.8	1864.96
P35573	P35573	P35573	AGL	Glycogen debranching enzyme	85	96.1	NaN	301.185	103.11	41.5536	563.086	41.2079	63.562	302.806	52.5416	64.5598	202.934	128.606	452.506	71.6523	70.2424	56.2419	187.892	121.35	94.7841	153.265	75.3767	119.117	55.3843	200.417	89.7632	NaN	105.084	60.9722	100.836	59.4609	15.2669	35.44	152.317	64.7665	59.2151	200.886	437.32	278.97	40.7684	36.7673	47.1659	447.833	193.593
Q9BSE5	Q9BSE5	Q9BSE5	AGMAT	Agmatinase, mitochondrial	18	62.7	NaN	118.772	88.7574	68.4217	523.121	NaN	225.439	NaN	111.754	NaN	83.9237	40.6679	NaN	87.8374	50.9596	92.0536	122.368	NaN	81.0094	547.435	78.9404	NaN	NaN	NaN	41.5573	94.9945	116.405	188.802	NaN	NaN	NaN	NaN	169.984	89.7567	NaN	159.585	NaN	30.7419	379.01	61.1878	45.7149	NaN	216.325
Q9UL18	Q9UL18	Q9UL18	AGO1	Protein argonaute-1	44	94.1	47.8911	122.49	139.99	69.4462	216.845	335.871	NaN	140.707	147.741	180.071	197.475	NaN	173.058	131.408	78.9132	128.432	42.8343	98.2958	291.439	72.7654	79.4024	135.473	94.858	236.552	93.9458	NaN	164.366	61.7478	183.977	41.3122	86.5037	50.2102	160.437	132.119	75.9279	187.045	181.69	172.397	63.3455	80.8917	118.46	244.593	113.064
Q9UKV8	Q9UKV8	Q9UKV8	AGO2	Protein argonaute-2	39	94.1	NaN	653.298	189.761	270.769	342.32	198.323	NaN	201.408	208.936	309.498	240.867	97.4381	306.73	108.308	277.674	149.923	160.662	132.154	310.51	85.4748	135.633	111.792	185.772	183.955	238.753	39.3914	283.946	87.5655	235.642	45.8635	182.112	NaN	282.734	209.202	98.2514	336.785	330.342	255.604	72.4957	78.9279	199.632	228.693	183.065
Q9H9G7	Q9H9G7	Q9H9G7	AGO3	Protein argonaute-3	22	82.4	NaN	47.6594	26.3451	17.7945	36.0635	NaN	NaN	24.622	30.1183	44.1339	48.3037	102.565	55.0588	20.424	NaN	33.2597	15.7514	25.3128	68.1632	17.2378	36.4784	NaN	20.4407	34.3977	20.0847	NaN	36.2426	NaN	44.7846	NaN	31.2595	NaN	54.2061	24.2384	17.3213	56.3958	58.4427	64.3487	26.6596	24.2223	19.6425	73.389	48.1859
Q9HCK5	Q9HCK5	Q9HCK5	AGO4	Protein argonaute-4	3	64.7	28.0683	426.709	21.73	NaN	192.456	NaN	10.8287	7.99215	NaN	196.24	26.9706	52.4026	27.086	225.809	56.9224	NaN	17.6439	18.0799	NaN	47.2978	125.387	32.854	69.1255	208.571	213.069	54.5788	414.596	NaN	NaN	37.1903	105.503	NaN	202.936	NaN	NaN	NaN	NaN	NaN	NaN	30.9759	NaN	NaN	83.5519
Q99943	Q99943	Q99943	AGPAT1	1-acyl-sn-glycerol-3-phosphate acyltransferase alpha	5	25.5	NaN	131.542	NaN	NaN	97.8107	NaN	NaN	NaN	50.5896	NaN	NaN	NaN	118.171	NaN	NaN	NaN	NaN	NaN	NaN	8.84217	NaN	NaN	NaN	6.53238	NaN	NaN	NaN	NaN	NaN	NaN	NaN	NaN	NaN	NaN	NaN	44.7119	1125.48	69.9784	NaN	NaN	NaN	121.204	NaN
Q9NRZ7	Q9NRZ7	Q9NRZ7	AGPAT3	1-acyl-sn-glycerol-3-phosphate acyltransferase gamma	7	94.1	928.672	103.385	1247.16	723.833	319.492	294.214	438.226	281.989	57.8327	105.686	152.549	557.779	176.099	188.801	105.846	215.45	1075.55	651.957	348.757	115.47	37.4615	506.86	76.9175	72.6316	112.043	399.83	105.024	664.348	NaN	157.435	NaN	164.306	134.037	150.452	114.326	40.6765	112.478	138.78	468.977	161.693	NaN	435.041	155.902
Q9NUQ2	Q9NUQ2	Q9NUQ2	AGPAT5	1-acyl-sn-glycerol-3-phosphate acyltransferase epsilon	17	94.1	26.6034	87.9406	52.7358	25.7888	355.54	39.6087	32.8532	341.424	19.3357	57.5422	81.8054	517.72	303.952	116.877	NaN	44.5449	98.0583	NaN	73.6404	32.3909	92.5496	39.1749	59.9627	205.603	96.5058	24.2353	74.5321	51.5255	120.622	40.7942	108.418	NaN	64.7012	38.5962	34.5457	133.854	381.598	479.294	62.3285	23.4066	24.721	233.312	132.086
O00116	O00116	O00116	AGPS	Alkyldihydroxyacetonephosphate synthase, peroxisomal	43	100	75.7077	422.666	515.809	177.151	414.323	72.0235	70.7676	246.951	200.904	265.762	250.064	122.852	436.426	202.075	226.417	193.729	363.006	218.862	244.341	224.464	260.07	256.759	333.795	427.287	163.92	86.5949	253.092	249.321	228.139	129.859	193.301	110.675	577.258	210.78	126.541	378.377	355.872	222.259	92.9696	212.616	99.1936	225.488	326.291
O95994	O95994	O95994	AGR2	Anterior gradient protein 2 homolog	13	68.6	3280.61	327.664	91.6508	415.909	NaN	255.891	276.77	490.987	NaN	NaN	242.831	275.425	348.709	51.5581	279.46	586.539	514.398	100.394	NaN	972.33	1283.47	NaN	28.4159	NaN	67.4797	967.071	356.148	3911.12	NaN	48.2443	NaN	NaN	NaN	305.609	532.703	73.3166	102.638	NaN	277.49	NaN	NaN	249.591	68.7923
O00468	O00468	O00468	AGRN	Agrin	2	100	772.451	805.073	658.829	1730.47	6034.91	521.5	610.828	996.249	1777.96	2530.61	606.583	1387.99	2276.64	1811.18	1489.23	417.434	4406.16	2598.02	893.824	3782.65	972.915	3966.15	766.66	3673.86	2945.31	560.832	143.2	2296.79	1348.46	1631.58	1854.9	1367.29	1616.69	3054.39	1915.13	2495.56	1754.76	786.709	1557.05	1039.43	2029.92	3753.58	1718.54
P01019	P01019	P01019	AGT	Angiotensinogen	13	84.3	13.4374	235.02	7.27289	55.4268	19.773	13.8021	9.21986	6.64192	NaN	37.5217	45.0965	48.0248	98.0368	4.09673	38.0364	44.1486	243.125	60.0144	10.2769	29.2741	4.29179	63.6388	NaN	NaN	14.9955	14.4053	NaN	23.5464	NaN	46.179	64.7768	22.3799	27.0223	14.6231	37.6075	20.0937	66.6291	41.6347	NaN	27.1154	11.092	25.6042	9.86807
Q9UPW5	Q9UPW5	Q9UPW5	AGTPBP1	Cytosolic carboxypeptidase 1	39	94.1	NaN	95.0888	49.3961	21.8197	77.4429	NaN	NaN	90.1772	25.1651	65.5792	67.4301	58.1745	97.4561	66.4682	51.7061	21.6193	127.995	51.4661	31.7164	11.6073	46.1845	53.0149	24.6956	53.1361	38.9235	8.08407	33.9906	32.5652	68.7415	28.8916	24.4191	40.9859	92.6271	35.4063	30.0986	69.0945	50.912	69.3216	32.4823	27.5042	37.2228	50.5705	36.585
Q6RW13	Q6RW13	Q6RW13	AGTRAP	Type-1 angiotensin II receptor-associated protein	3	49	NaN	114.506	85.8755	NaN	32.9914	NaN	NaN	111.122	NaN	NaN	NaN	NaN	177.716	37.8988	NaN	NaN	NaN	NaN	NaN	NaN	73.2609	NaN	NaN	103.624	35.9889	NaN	54.1983	NaN	114.396	NaN	NaN	32.1458	111.073	38.2376	NaN	23.0691	131.79	114.81	42.2893	27.4151	23.5887	348.007	43.5345
Q8WYP5	Q8WYP5	Q8WYP5	AHCTF1	Protein ELYS	111	100	71.4629	294.276	217.251	54.2699	139.709	67.1909	53.929	143.47	53.6922	70.2135	97.7431	113.865	137.128	50.1189	42.9972	75.1469	124.709	79.7943	57.9819	44.4823	78.9891	137.252	51.7508	87.3221	63.7509	69.7128	128.091	47.461	70.6794	44.2846	70.6555	76.5615	171.641	46.3163	42.5296	112.475	152.497	149.916	105.942	45.9142	52.7507	261.564	70.9855
P23526	P23526	P23526	AHCY	Adenosylhomocysteinase	44	100	15716.1	14795	18419.5	10749.3	10937.8	16170.3	11208.3	19747.9	12080.1	24323.1	9995.98	9053.36	15880.2	17081	13947.6	15351.5	8199.85	16421.7	6078.3	9213.75	14403.8	10924.6	11126.1	13993.8	7521.62	13629	13983.4	12958.1	16597.8	14310.1	17054.9	9706.46	8213.87	8434.69	10656.2	18792.1	17936.8	15294	15488.8	11511	17445	18463.3	16239.5
O43865	O43865	O43865	AHCYL1	S-adenosylhomocysteine hydrolase-like protein 1	35	100	46.4601	138.458	145.18	127.876	235.294	40.6809	50.4663	108.986	69.4218	61.9467	236.912	91.4851	141.738	118.641	87.7743	109.909	67.617	174.563	326.436	132.493	73.0155	128.504	96.1211	100.599	71.4794	71.4988	114.077	111.133	123.037	100.506	111.66	57.1525	90.7278	150.429	109.677	267.088	189.361	148.737	108.88	86.4361	74.6462	265.298	226.789
Q96HN2	Q96HN2	Q96HN2	AHCYL2	Adenosylhomocysteinase 3	18	100	143.612	177.493	148.932	185.493	549.114	131.733	60.4192	78.6654	123.785	227.019	199.802	125.174	280.877	91.9189	141.654	173.984	133.737	265.605	193.42	215.473	92.9402	167.886	78.9048	87.8968	103.345	112.619	158.649	218.567	99.9846	135.381	116.411	98.0201	98.8085	205.178	107.348	158.752	220.989	214.253	97.9216	103.811	98.686	164.924	183.978
Q09666	Q09666	Q09666	AHNAK	Neuroblast differentiation-associated protein AHNAK	405	100	743.325	435.446	230.947	322.683	8834.59	954.433	599.051	273.063	160.717	483.684	831.152	799.541	691.396	723.902	396.563	420.8	857.473	247.746	3728.5	3249.52	163.592	1300.63	114.522	330.674	1924.13	133.244	202.518	198.622	327.197	740.56	199.564	2435.5	1525.21	229.512	187.242	148.619	3585.29	829.286	10779.8	205.888	443.725	12225.3	327.158
Q8IVF2	Q8IVF2	Q8IVF2	AHNAK2	Protein AHNAK2	8	98	856.407	91.3093	180.696	288.843	405.927	366.622	318.705	285.19	397.365	NaN	376.799	344.814	345.388	339.154	341.835	150.034	198.341	277.355	322.76	348.345	162.914	312.998	84.1123	93.9505	108.388	183.074	101.284	426.288	81.9706	291.487	204.723	369.245	95.5143	307.15	390.519	89.3269	538.079	483.916	263.541	267.623	291.365	665.558	269.45
P35869	P35869	P35869	AHR	Aryl hydrocarbon receptor	1	3.9	NaN	NaN	NaN	NaN	NaN	NaN	NaN	NaN	NaN	NaN	11.1229	NaN	NaN	NaN	NaN	NaN	NaN	NaN	NaN	NaN	NaN	NaN	NaN	NaN	NaN	NaN	NaN	NaN	NaN	NaN	NaN	NaN	NaN	NaN	NaN	NaN	NaN	NaN	NaN	NaN	NaN	NaN	NaN
O95433	O95433	O95433	AHSA1	Activator of 90 kDa heat shock protein ATPase homolog 1	28	100	1962.17	1609.07	1645.52	2019.08	1557.42	1798.2	2150.95	1158.67	1824.9	373.651	1267.7	1272.27	1156.68	1372.77	2918.45	1615.37	1953.31	1621.49	1859.01	2554.6	816.363	1191.48	324.666	392.357	283.573	1250.93	469.267	1669.91	371.001	1493.04	1208.44	1520.38	641.26	1236.55	859.301	760.121	1093.06	1021.26	1721.77	1560.43	1491.49	687.147	1476.37
P02765	P02765	P02765	AHSG	Alpha-2-HS-glycoprotein	14	100	5711.53	55448.2	2856.54	29997.4	7492.97	4282.81	2467.44	2720.98	2655.4	2739.61	5221.93	16432	7950.52	1488.05	4003.59	6639.06	94806.1	6779.9	1374.05	3744.79	683.977	12762.7	848.526	2369.27	3489.1	6985.37	1321.61	5140.16	385.845	2260.1	13631	2693.52	6089.25	3324.77	4253.85	2429.72	3592.63	4966.96	1996.31	1871.17	1564.27	5486.59	852.089
Q9NZD4	Q9NZD4	Q9NZD4	AHSP	Alpha-hemoglobin-stabilizing protein	5	54.9	107.796	31.7173	NaN	27.0923	99.7304	42.1435	37.968	NaN	NaN	14.4538	30.629	43.6395	97.8157	NaN	NaN	60.8679	98.3409	NaN	19.8939	29.4583	NaN	66.8131	NaN	NaN	34.7428	NaN	NaN	NaN	NaN	NaN	NaN	350.002	52.6754	130.454	58.1153	NaN	2575.11	85.4145	31.7121	27.4872	NaN	64.4421	NaN
Q96BJ3	Q96BJ3	Q96BJ3	AIDA	Axin interactor, dorsalization-associated protein	21	100	271.21	159.95	170.785	214.667	222.439	356.317	210.672	120.496	278.489	57.5022	269.551	293.222	235.239	232.11	174.081	464.059	352.507	248.838	470.206	548.742	101.144	258.5	39.474	53.8432	50.6445	170.857	168.189	526.802	33.3257	146.031	141.766	271.358	93.7294	316.844	170.488	54.2922	147.378	152.686	366.984	230.263	272.55	367.45	167.819
P55008	P55008	P55008	AIF1	Allograft inflammatory factor 1	6	66.7	71.2661	103.309	NaN	275.747	181.69	157.455	105.369	30.1643	43.6642	NaN	83.273	559.72	403.473	44.7984	41.5164	42.639	262.917	278.614	NaN	64.2598	NaN	1126.31	NaN	NaN	NaN	71.4367	NaN	254.517	NaN	43.9984	139.613	311.212	NaN	162.731	148.124	NaN	153.988	308.464	33.0064	76.7969	101.82	114.882	NaN
Q9BQI0	Q9BQI0	Q9BQI0	AIF1L	Allograft inflammatory factor 1-like	3	7.8	NaN	NaN	NaN	NaN	NaN	NaN	NaN	NaN	NaN	NaN	NaN	NaN	NaN	98.5877	NaN	NaN	NaN	NaN	NaN	NaN	NaN	NaN	NaN	NaN	NaN	NaN	NaN	NaN	NaN	NaN	NaN	59.9963	NaN	NaN	NaN	NaN	NaN	NaN	NaN	NaN	NaN	NaN	NaN
O95831	O95831	O95831	AIFM1	Apoptosis-inducing factor 1, mitochondrial	47	100	4876.01	4968.68	5106.27	6125.21	14172.5	6873.1	5115.62	3778.4	5701.01	9431.94	3747.06	3534.86	3194.18	4675.33	3465.18	4587.37	7620.43	3222.35	4668.46	3922.05	7074.37	6213.5	8159.72	8163.71	22089.8	3106.25	6980.1	6138.49	3923.58	6903.36	9089.11	6548	8991.23	2361.21	7053.48	4207.68	7627.22	3958	3600.09	2285.38	6057.79	4354.25	7539.34
Q9BRQ8	Q9BRQ8	Q9BRQ8	AIFM2	Ferroptosis suppressor protein 1	19	80.4	NaN	94.0504	54.7828	71.4097	42.6428	NaN	425.449	52.6225	96.5243	128.918	93.3203	NaN	107.857	77.5641	68.0502	50.4651	NaN	NaN	138.729	61.1558	25.3123	79.1858	48.9665	NaN	79.2049	NaN	41.8077	NaN	49.8373	70.3159	44.4287	NaN	211.251	78.7887	39.1552	149.856	66.1151	54.0484	NaN	51.17	47.8695	247.688	88.9315
Q9NVV5	Q9NVV5	Q9NVV5	AIG1	Androgen-induced gene 1 protein	2	21.6	52.216	137.317	NaN	NaN	35.5569	NaN	NaN	26.0927	NaN	50.3146	NaN	NaN	76.1423	NaN	NaN	NaN	NaN	NaN	NaN	NaN	NaN	NaN	NaN	NaN	NaN	NaN	84.4653	58.8659	NaN	NaN	NaN	NaN	NaN	NaN	NaN	NaN	NaN	144.73	NaN	NaN	NaN	530.072	NaN
O14862	O14862	O14862	AIM2	Interferon-inducible protein AIM2	16	90.2	NaN	177.961	76.3128	69.6782	80.8685	NaN	66.5776	90.4243	199.829	NaN	76.9327	NaN	14.375	46.1765	139.145	50.9229	46.3597	13.2792	25.2149	150.908	27.6872	92.4672	20.9265	28.9111	38.6291	45.1841	111.619	91.2781	18.9464	48.9794	66.22	14.6877	86.5101	49.8039	46.6422	NaN	63.1889	32.3621	98.7064	81.7158	37.8895	116.639	85.5321
Q12904	Q12904	Q12904	AIMP1	Aminoacyl tRNA synthase complex-interacting multifunctional protein 1	34	100	5516	2190.98	4293.7	2083.29	1856.23	5706.42	3965.61	2677.08	1600.12	4343.6	1460.54	3010.59	1961.67	3219.74	3211.88	2329.62	4116.12	3780.59	1974.32	2312.83	6508.02	2844.65	4252.13	7963.63	3087.98	5823.29	5009.42	3713.48	4207.49	3754.3	3802.49	4621.95	3085.8	1999.72	2787.26	2590.52	3108.06	2423.38	2327.87	2758.15	2935.92	1556.09	2601.93
Q13155	Q13155	Q13155	AIMP2	Aminoacyl tRNA synthase complex-interacting multifunctional protein 2	20	100	1688.17	2520.26	4199.64	2337.05	1884.4	2174.44	1890.08	2727.58	1235.05	3241.98	1283.35	1566.06	2242.27	3264.05	3551.73	2081.34	1972.17	2435.76	2218.67	2370.26	6436.24	1630.02	4158.75	6997.04	3306.69	3026.27	3753.78	2472.55	4201.26	3800.11	2675.7	1590.43	2733.65	1585.6	2562.07	3539.28	3196.98	2643.99	1869.96	2822.45	2569.81	2041.04	3177.24
O00170	O00170	O00170	AIP	AH receptor-interacting protein	26	100	1376.04	871.893	1252.85	1858.39	1173.17	1595.38	2122.26	1452.13	1790.44	2036.32	1509.35	1737.96	1262.5	1760.64	1267.62	1697.35	1906.62	1357	1379.2	2260.24	1198.18	1714.02	2125.45	1465.49	2345.95	1962.86	2412.18	1646.09	1975.88	2710.05	2383.47	2603.91	1831.29	2011.54	2124.25	1644.15	2071.58	1288.16	2621.75	1824.43	1217.22	1226.06	1288.11
Q9UKB5	Q9UKB5	Q9UKB5	AJAP1	Adherens junction-associated protein 1	2	5.9	NaN	NaN	NaN	NaN	NaN	NaN	NaN	NaN	NaN	NaN	NaN	NaN	NaN	8.50711	NaN	NaN	NaN	NaN	NaN	NaN	NaN	NaN	2.21491	NaN	NaN	NaN	NaN	NaN	9.16102	NaN	NaN	NaN	NaN	NaN	NaN	NaN	NaN	NaN	NaN	NaN	NaN	NaN	NaN
P00568	P00568	P00568	AK1	Adenylate kinase isoenzyme 1	19	98	337.263	1761.25	180.582	3010.05	1800.53	1429.53	3338.06	1030.22	98.776	87.9274	279.526	948.407	896.77	741.958	619.638	1138.64	4544.16	1550.81	141.736	221.253	291.373	1526.41	45.3767	112.565	378.316	691.717	94.3705	1400.4	34.0641	32.6	1060.86	993.527	606.365	820.677	484.968	177.119	368.345	357.474	44.0085	115.478	521.877	1433.41	1038.08
P54819	P54819	P54819	AK2	Adenylate kinase 2, mitochondrial	35	100	5879.26	1861.32	1473.26	3527.44	7715.44	5148.06	7316.77	3191.62	3826.04	3214.42	2146.15	5000.65	2108.26	3084.04	2409.16	3466.96	8950.47	2957.17	2852.65	2851.64	2742.65	6321.67	2438.76	2083.43	6910.61	2496.11	3335.49	4005.63	1059.36	4579.75	5503.94	6196.73	2299.64	2602.84	5892.29	2204.15	4304.9	2291.85	4005.55	1780.28	4124.99	3035.45	5947.33
Q9UIJ7	Q9UIJ7	Q9UIJ7	AK3	GTP:AMP phosphotransferase AK3, mitochondrial	27	100	4442.94	2377.81	1478.47	2132.61	5880.8	4276.75	5992.85	5033.92	1620.16	2085.47	2331.86	2443	2741.8	6834.87	2228.34	2083.2	8391.76	6064.69	2124.63	3356.16	669.553	4152.89	2679.59	2327.04	1596.4	4879.02	1504.01	2749.61	2641.51	5372.35	3615.63	10371.8	1036.81	1432.19	2869.45	1006.71	4971.48	6148.97	2075.02	4838.52	4308.08	1328.49	2780.91
P27144	P27144	P27144	AK4	Adenylate kinase 4, mitochondrial	13	62.7	NaN	206.629	318.278	244.015	48.5475	21.9267	111.695	63.2035	NaN	NaN	139.774	41.4045	40.5256	67.9949	308.645	65.1116	234.526	NaN	196.027	80.9654	NaN	262.142	NaN	NaN	39.7133	NaN	103.983	NaN	NaN	NaN	101.539	476.707	NaN	29.3829	514.088	209.838	63.8672	116.705	NaN	53.5772	156.39	NaN	NaN
Q9Y3D8	Q9Y3D8	Q9Y3D8	AK6	Adenylate kinase isoenzyme 6	13	100	407.158	184.608	339.073	250.528	121.195	270.749	86.5966	247.177	206.386	155.163	185.942	225.831	216.604	110.076	393.829	165.461	375.25	232.153	164.049	207.673	188.085	365.309	85.8341	122.98	92.9402	243.385	105.211	213.539	125.186	245.384	268.188	197.101	117.667	214.352	260.741	186.783	153.12	130.828	178.053	525.537	283.891	198.88	244.038
Q92667	Q92667	Q92667	AKAP1	A-kinase anchor protein 1, mitochondrial	40	100	65.8718	153.392	177.544	70.2726	130.699	85.1817	50.0891	127.309	65.5686	66.147	58.8596	46.5465	80.9714	87.1614	52.031	41.6475	100.117	55.1068	71.8489	49.7698	98.0882	103.071	138.883	203.138	134.441	46.328	58.5737	112.547	87.7429	44.7098	66.3697	44.7783	240.58	39.4562	91.6404	220.243	169.589	57.5194	93.4819	64.4331	88.3028	174.433	122.55
O43572	O43572	O43572	AKAP10	A-kinase anchor protein 10, mitochondrial	27	92.2	NaN	75.9631	82.3346	65.4637	50.2819	13.4818	NaN	54.8937	53.5979	50.6231	68.3296	NaN	74.4442	36.7388	63.9953	45.2391	46.3883	42.8641	34.4226	40.7829	43.8837	50.7749	54.0224	78.2295	36.4853	23.548	56.0691	NaN	33.2207	26.9381	55.4866	76.5337	105.487	34.4361	30.9427	78.0435	48.5261	40.9012	21.086	30.0571	27.2746	71.2643	50.0438
Q9UKA4	Q9UKA4	Q9UKA4	AKAP11	A-kinase anchor protein 11	32	68.6	74.9486	43.4448	NaN	94.2179	52.0293	37.2945	NaN	44.8167	NaN	52.0624	NaN	6.60913	56.1778	17.9813	NaN	NaN	NaN	32.5794	NaN	NaN	55.8427	250.84	31.7553	45.0385	35.787	NaN	48.974	NaN	45.7026	51.3051	NaN	NaN	63.4863	NaN	30.157	37.0003	41.3622	38.9186	37.6057	26.0909	23.1309	62.4033	25.5561
Q02952	Q02952	Q02952	AKAP12	A-kinase anchor protein 12	47	70.6	24.7907	NaN	NaN	22.1031	NaN	37.4491	NaN	47.3837	NaN	32.2227	NaN	40.9257	30.8615	13.094	NaN	15.5221	166.081	42.1531	49.0583	15.1828	33.2173	54.2939	18.4655	21.7577	104.476	32.7987	64.8558	64.2778	17.9075	23.9411	53.4807	23.0997	25.0557	29.8708	NaN	NaN	14.9211	NaN	42.9196	16.0106	81.0742	NaN	NaN
Q12802	Q12802	Q12802	AKAP13	A-kinase anchor protein 13	113	100	67.1948	106.642	89.7431	59.6032	65.8001	91.7751	57.8073	67.4214	74.0709	162.902	68.7455	95.6281	88.6357	80.1219	44.6797	90.9784	103.202	64.6025	55.5521	49.1017	87.3038	103.799	87.2101	156.996	95.2061	75.7127	133.608	53.7801	173.896	84.6541	72.3936	119.644	105.264	61.1258	93.2475	72.5323	82.4767	124.377	80.2805	87.7004	78.2096	92.4066	55.8007
Q02040	Q02040	Q02040	AKAP17A	A-kinase anchor protein 17A	18	78.4	52.2258	137.07	86.0099	NaN	63.1124	34.5457	29.8759	NaN	23.8784	70.1668	38.6959	94.0896	84.6727	38.4417	NaN	48.2445	NaN	135.197	NaN	NaN	52.6491	103.924	38.0265	68.6754	35.8517	37.3609	56.5909	NaN	38.7849	32.0533	49.5209	56.5819	54.8447	39.6448	NaN	67.5136	NaN	NaN	50.1114	63.0585	23.0627	NaN	39.5504
Q9Y2D5	Q9Y2D5	Q9Y2D5	AKAP2	A-kinase anchor protein 2	58	100	597.992	631.489	538.204	348.371	82.6102	1219.02	845.451	615.442	409.526	894.901	703.146	1025.21	384.118	1140.6	1318.75	843.882	574.774	577.734	495.03	289.658	1310.54	348.005	1412.25	1651.32	511.103	1164.98	1427.9	271.937	1482.25	1434.99	1380.64	1979.7	804.553	468.931	1013.82	361.394	609.024	1399.52	641.45	793.479	997.528	552.057	407.493
Q9P0M2	Q9P0M2	Q9P0M2	AKAP7	A-kinase anchor protein 7 isoform gamma	11	96.1	191.851	143.509	96.6489	94.983	63.4333	78.4439	94.8326	80.2457	129.576	68.3612	71.3732	92.4858	98.8919	93.896	66.7594	68.6778	153.255	81.436	96.6583	70.5405	89.0821	NaN	81.541	93.9656	93.999	73.2487	107.048	115.39	89.6256	81.9056	NaN	80.8994	39.5126	80.516	50.6501	25.2	94.9642	61.8621	18.6696	102.726	74.5879	131.72	94.4884
O43823	O43823	O43823	AKAP8	A-kinase anchor protein 8	41	100	902.863	397.844	633.93	400.992	218.678	671.717	693.792	225.703	431.909	480.647	386.493	450.85	265.549	300.527	540.671	547.761	532.666	422.951	260.227	395.084	654.583	357.465	615.668	726.861	567.777	583.373	680.116	539.348	500.167	457.642	533.758	554.861	610.978	549.98	423.473	500.16	241.509	269.804	389.908	451.569	462.383	529.578	447.485
Q9ULX6	Q9ULX6	Q9ULX6	AKAP8L	A-kinase anchor protein 8-like	26	100	963.106	308.394	502.372	286.68	196.332	752.225	598.212	118.757	368.522	406.563	258.6	433.533	307.552	480.07	319.33	426.944	353.503	335.108	314.225	413.784	780.56	248.958	947.273	774.686	599.873	741.409	554.38	326.699	703.9	734.036	418.136	703.839	642.078	381.807	371.648	369.821	180.439	150.982	480.645	467.761	369.847	477.752	273.042
Q99996	Q99996	Q99996	AKAP9	A-kinase anchor protein 9	142	100	354.652	486.298	316.967	408.765	336.621	287.927	370.595	196.67	252.483	153.329	319.381	304.262	333.877	214.036	209.768	270.448	1031.43	329.026	250.326	216.764	297.587	538.314	148.537	193.318	124.433	165.445	267.858	140.072	134.832	273.455	261.985	171.625	372.895	198.733	128.393	143.451	114.481	172.416	197.112	172.872	156.168	639.754	125.623
Q9NQ31	Q9NQ31	Q9NQ31	AKIP1	A-kinase-interacting protein 1	6	92.2	38.311	50.0331	NaN	56.4761	NaN	59.3328	34.1815	18.4246	65.1639	40.848	39.4585	55.0487	38.3242	28.7457	44.4095	47.1425	30.9073	37.8206	44.2696	32.7724	30.8553	39.1518	40.4049	36.6835	34.7668	33.6925	114.793	62.1676	36.7074	30.2109	55.5831	40.9592	67.8298	32.5461	48.0004	25.3589	27.8692	NaN	27.4245	37.3411	53.2484	42.5052	21.6227
Q53H80	Q53H80	Q53H80	AKIRIN2	Akirin-2	2	13.7	NaN	NaN	NaN	NaN	NaN	NaN	NaN	NaN	NaN	NaN	NaN	NaN	71.6948	NaN	NaN	NaN	NaN	544.809	NaN	20.093	NaN	NaN	NaN	NaN	NaN	NaN	NaN	NaN	NaN	NaN	NaN	NaN	NaN	NaN	NaN	NaN	128.912	NaN	NaN	NaN	NaN	NaN	NaN
Q7Z591	Q7Z591	Q7Z591	AKNA	Microtubule organization protein AKNA	21	74.5	NaN	9207.98	NaN	NaN	2814.19	NaN	1091629	2745.24	3344.21	NaN	1.51699e+06	1923.95	3941.47	1329.31	2410.5	6212.68	19817.5	10528.2	NaN	17298.9	12485.4	14154.4	13235.3	10213.9	12819	5980.77	12334.1	29271.7	5453.68	3108.8	12710.6	NaN	NaN	3587.5	7769.32	5248.89	8339.74	3394.28	7800.05	8487.32	NaN	NaN	NaN
P14550	P14550	P14550	AKR1A1	Aldo-keto reductase family 1 member A1	32	100	22121.9	6127.96	9854.65	8069.53	12754.6	11647.2	16797.2	8278.51	6607.1	3985.27	12100.4	19397	5463.27	23896.2	4016.9	17832	15065.6	17676.3	17935.6	9345	6313.49	22664.4	2924.25	4077	2691.3	11746.7	4472.24	10921.4	3779.71	14890.9	12074.9	15761.1	2630.01	11602.8	7161.13	5523.7	12463.4	14463.7	7656.14	12633.7	8651.31	12229.6	17353
P15121	P15121	P15121	AKR1B1	Aldo-keto reductase family 1 member B1	26	100	1569.81	2329.68	1659.13	4313.8	3003.74	750.203	2355.91	3068.96	4414.28	509.698	5619.66	3669.57	4557.84	3585.66	4240.93	1087.25	2221.52	2610.05	1799.81	328.48	1130.21	3307.59	578.269	649.621	921.046	1050.87	1034.12	1460.35	98.2211	3430.28	2120.26	3591.91	404.993	3214.1	2049.8	928.013	1185.36	4873.68	2488.55	3621.48	2825.76	959.129	3161.69
Q04828	Q04828	Q04828	AKR1C1	Aldo-keto reductase family 1 member C1	15	33.3	60.5021	NaN	NaN	NaN	22.4963	NaN	33.2637	23.8009	NaN	NaN	NaN	NaN	47.6505	NaN	NaN	16.1913	NaN	NaN	24.9713	6.76263	NaN	38.5918	NaN	NaN	NaN	NaN	NaN	NaN	NaN	NaN	NaN	12.7069	NaN	20.1988	NaN	NaN	12.7462	NaN	NaN	19.7846	NaN	41.4966	NaN
P42330	P42330	P42330	AKR1C3	Aldo-keto reductase family 1 member C3	13	92.2	NaN	44.1848	52.2888	109.477	32.7963	106.522	46.0089	47.0021	210.914	11.0928	101.545	156.979	60.9409	63.6607	164.663	58.6874	126.706	77.5617	58.1721	49.0525	71.7374	126.112	33.7064	59.3603	34.9073	13.0687	46.9159	126.908	19.4322	75.9168	54.7792	70.6455	59.1295	53.1657	30.7461	NaN	61.2942	34.2096	NaN	22.6908	44.3897	181.301	46.4241
O43488	O43488	O43488	AKR7A2	Aflatoxin B1 aldehyde reductase member 2	19	100	1452.07	1319.09	551.098	1475.01	1309.99	978.947	834.054	604.028	1428.89	474.875	952.552	1348.79	857.205	697.953	776.163	1637.41	1818.82	1568.77	1443.23	1462.02	406.925	1345.37	259.3	241.751	603.229	885.124	657.471	1366.71	389.492	816.976	1027.3	1200.31	336.266	1944.93	1060.4	734.329	1293.84	989.821	725.704	654.116	835.953	1196.08	885.355
O95154	O95154	O95154	AKR7A3	Aflatoxin B1 aldehyde reductase member 3	4	100	5872.05	5851.44	1921.57	4569.3	5047.66	3915.51	3024.45	1708.03	5019.51	2183.02	3021.37	6305.2	3029.6	2441.15	2990.84	6441.31	8532.3	5925.62	5641.96	4972.33	1218.57	5187.16	1012.6	803.147	2232.08	760.673	2438.88	4310.85	1342.85	2900.15	4616.19	5454.04	2073.39	7055.68	3101.44	3100.27	4588.24	3095.37	2392.23	2564.76	2822.34	3699.2	2954.11
P31749	P31749	P31749	AKT1	RAC-alpha serine/threonine-protein kinase	33	100	18.2692	97.4333	85.7038	79.6339	120.308	19.2711	24.4258	91.0523	95.9871	50.5111	134.194	70.6536	87.395	36.2572	126.884	138.951	150.585	91.4466	132.011	89.3702	31.1149	109.902	28.9347	32.0661	16.0745	39.2138	86.2696	69.9387	32.4515	44.049	102.03	46.8888	59.9202	78.2414	104.88	78.701	95.3659	81.9127	53.7338	97.3344	61.4656	59.1119	146.713
Q96B36	Q96B36	Q96B36	AKT1S1	Proline-rich AKT1 substrate 1	11	100	412.413	324.99	201.907	139.915	219.109	449.834	252.972	259.395	96.7553	247.474	146.187	247.015	202.969	285.242	86.0366	237.478	172.111	197.354	152.227	132.519	539.135	143.249	469.894	314.18	292.809	210.355	388.062	168.381	240.676	327.225	134.135	263.164	456.059	56.5687	191.557	238.724	171.982	237.293	227.955	170.085	239.699	360.365	146.712
P31751	P31751	P31751	AKT2	RAC-beta serine/threonine-protein kinase	28	96.1	226.014	125.346	158.163	177.173	195.699	124.098	6.50312	165.871	164.255	218.698	254.894	NaN	168.972	113.632	198.728	166.778	185.164	196.956	188.937	142.639	85.9167	182.568	150.376	201.482	109.623	NaN	170.82	60.7449	124.438	60.9346	244.439	14.5717	315.185	175.64	155.963	233.625	144.924	180.707	57.6573	179.548	149.615	290.953	176.944
Q9Y243	Q9Y243	Q9Y243	AKT3	RAC-gamma serine/threonine-protein kinase	8	33.3	NaN	NaN	NaN	11.2272	NaN	NaN	NaN	NaN	19.3019	NaN	19.774	NaN	16.0016	3.90406	8.61462	13.5397	NaN	9.11864	4.2456	NaN	NaN	NaN	NaN	NaN	NaN	NaN	NaN	NaN	NaN	NaN	9.26304	NaN	7.33674	18.7176	12.084	NaN	NaN	13.1816	NaN	NaN	NaN	NaN	NaN
Q9H8T0	Q9H8T0	Q9H8T0	AKTIP	AKT-interacting protein	7	74.5	NaN	NaN	54.5672	44.217	26.257	NaN	NaN	44.6647	41.4182	NaN	52.4248	NaN	46.3369	26.6927	25.9343	33.308	NaN	NaN	45.4214	35.8816	43.501	68.9887	44.5441	43.3344	37.2807	NaN	29.0282	NaN	36.6005	23.7686	25.5203	NaN	29.7676	58.5332	43.1403	34.6506	25.1722	35.3892	12.4965	22.6484	21.4862	61.8815	37.6018
P13716	P13716	P13716	ALAD	Delta-aminolevulinic acid dehydratase	31	100	403.788	788.611	560.661	695.823	1611.59	551.096	531.096	1244.51	940.591	1130.09	1014.93	800.675	1532.49	1218.65	913.609	725.597	1395.3	1846.98	1095.98	961.644	690.537	1034.28	560.17	801.803	529.706	986.309	456.344	1163.82	1241.74	578.426	1187.17	1288.84	658.769	997.703	1408.39	665.972	990.196	1769.57	1095.81	821.034	1065.15	942.53	741.014
P13196	P13196	P13196	ALAS1	5-aminolevulinate synthase, non-specific, mitochondrial	16	96.1	49.6199	39.092	79.2814	127.705	39.2598	54.2899	44.5732	41.5096	90.5273	69.4943	103.102	50.6055	50.5712	31.972	51.8769	34.9999	NaN	34.0671	25.2959	31.4348	65.056	26.0911	60.5334	66.6129	72.3995	62.2147	50.367	52.8733	55.8529	52.4382	NaN	53.9404	55.2174	8.29497	19.0578	48.2537	45.0039	55.8388	39.1746	59.7924	59.3146	12.4309	48.2974
P22557	P22557	P22557	ALAS2	5-aminolevulinate synthase, erythroid-specific, mitochondrial	12	9.8	NaN	NaN	NaN	16.7993	NaN	NaN	25.3506	NaN	NaN	23.0947	NaN	NaN	NaN	NaN	NaN	NaN	NaN	NaN	NaN	NaN	29.102	NaN	NaN	NaN	NaN	NaN	NaN	NaN	NaN	NaN	NaN	NaN	NaN	NaN	NaN	NaN	40.3341	NaN	NaN	NaN	NaN	NaN	NaN
P02768	P02768	P02768	ALB	Albumin	76	100	13023.5	63822.3	5228.76	44953.6	24316.3	11544.1	14972.3	9289.7	3776.88	5571.49	10383.6	13806.1	21403.5	9147.39	14221.3	24508.9	73411.4	10594.2	10592.4	16745.3	2539.45	28462.1	1257.69	4614.84	13243.7	7649.73	3200.49	15233.9	575.157	26234.6	23769.1	20904.3	12652.9	7871.65	20226.4	2265.34	40297.4	14730.4	4384.35	11582.2	4311.55	9317.3	6899.27
Q13740	Q13740	Q13740	ALCAM	CD166 antigen	30	96.1	159.728	149.268	NaN	29.8291	118.955	17.0225	41.451	187.952	66.309	86.9614	60.9803	96.6789	187.523	64.376	47.3481	143.45	73.2002	31.7929	147.139	51.7083	105.983	90.384	165.047	201.972	148.864	29.5608	212.101	64.0121	106.481	249.546	98.1272	100.431	309.785	181.791	102.445	31.9221	303.348	124.548	67.5394	99.7526	57.1089	144.571	70.8094
Q8IZ83	Q8IZ83	Q8IZ83	ALDH16A1	Aldehyde dehydrogenase family 16 member A1	31	100	66.6082	1352.72	1963.91	392.131	2094.01	76.6727	22.1896	1694.91	965.413	2877.55	1174.26	104.145	2528.46	977.581	401.836	380.488	211.811	410.572	1289.78	248.919	1320.12	240.99	1330.33	2221.22	1212.49	46.3366	1079.18	68.7363	1718.92	218.142	206.862	86.2223	1407.03	398.614	480.675	1502.33	1706.49	1720.26	966.956	256.951	1003.61	2019.13	1294.5
P54886	P54886	P54886	ALDH18A1	Delta-1-pyrroline-5-carboxylate synthase	64	100	554.031	3236.53	3332.62	3268.51	2764.31	810.337	444.185	3487.64	2781.67	4619.78	3540.18	1157.43	2381.42	2419.46	2184.13	2249.79	903.796	1826.14	3442.83	1506.02	4387.39	2298.55	3729.15	3855.67	11609.4	1158.64	3461.59	2923.32	2573.17	2191.68	2098.38	1207.25	5453.59	2248.08	1377.97	4230.05	3298.92	2795.07	1789.32	2822.29	2175.26	2342.42	2462.43
P00352	P00352	P00352	ALDH1A1	Aldehyde dehydrogenase 1A1	27	86.3	27.9975	79.2054	NaN	101.93	110.178	13.9405	33.0688	38.4431	365.044	40.1432	47.227	78.7676	323.739	23.3053	151.047	352.262	301.326	139.898	47.6567	37.1909	NaN	675.7	NaN	NaN	27.5284	33.8681	29.7779	74.9091	NaN	29.6946	91.9015	113.489	45.2144	96.6349	83.1147	NaN	234.246	174.438	13.2844	44.9051	13.0185	73.2199	NaN
P47895	P47895	P47895	ALDH1A3	Aldehyde dehydrogenase family 1 member A3	11	74.5	NaN	NaN	NaN	298.862	NaN	79.9955	74.5885	NaN	445.098	31.3275	258.475	773.171	46.1994	399.907	195.263	57.3376	NaN	634.58	129.49	63.1868	199.038	158.53	139.759	185.782	104.191	340.799	187.72	278.727	149.166	203.871	241.077	96.4871	191.981	179.09	100.461	439.386	79.3455	NaN	56.5358	116.976	NaN	NaN	278.067
P30837	P30837	P30837	ALDH1B1	Aldehyde dehydrogenase X, mitochondrial	37	100	1743.85	2771.33	1159.7	1732.23	2909.62	1713.76	2924.95	3011.29	119.517	3301.48	1997.4	2160.77	1291.65	2737.99	1221.55	1372.29	2539.92	1693.77	1048.32	1210.14	1189.3	1844.97	1426.67	2620.63	1181.88	1851.37	2295.91	960.191	3265.21	967.203	2553.7	3344.47	1941.96	1053.89	1245.87	1934.07	1694.66	4495.01	2994.51	3509.36	883.578	686.344	2226.58
O75891	O75891	O75891	ALDH1L1	Cytosolic 10-formyltetrahydrofolate dehydrogenase	47	98	113.776	101.107	50.7471	64.7042	86.017	49.1119	28.613	37.8183	31.2227	37.4526	246.291	71.1975	137.833	41.3874	127.774	60.6297	115.309	23.9322	49.5799	124.483	87.0985	193.993	37.374	85.7989	38.3841	70.5403	87.5164	52.6015	63.7897	26.0631	51.9503	107.294	102.628	26.493	22.3409	47.0831	59.7405	NaN	14.2948	37.2162	104.345	106.142	56.0802
Q3SY69	Q3SY69	Q3SY69	ALDH1L2	Mitochondrial 10-formyltetrahydrofolate dehydrogenase	98	100	3029.66	14799.4	6885.49	3713.8	26251.8	2910.58	3875.2	11554.7	9292.78	15421	10493.3	4716.09	10844.8	5954.52	2812.62	8858.45	5355.96	5676.23	35641.9	6796.01	15679.1	7358.23	20917.6	7857.74	9837.12	3810.18	14633	4399.17	3048.28	10083.7	9059.7	10410.6	9096.22	4380.46	5471.48	14654.5	5279.6	3720.09	406.062	10883.8	7846.58	7429.44	20011
P05091	P05091	P05091	ALDH2	Aldehyde dehydrogenase, mitochondrial	41	100	3288.03	2228.48	300.989	3535.43	2337.53	278.362	4763.6	3670.65	6494.88	8113.98	4592.13	7167.91	5490.44	250.226	2441.91	8301.99	4603.63	3115.44	1094.85	118.735	227.365	7003.73	689.865	293.155	13736.1	2271.12	4428.4	970.309	4189.52	4276.26	600.293	11065.4	373.801	6328.57	393.902	1790.43	8421.7	6387.47	641.06	1186.49	1099.71	3185.56	2619.52
P51648	P51648	P51648	ALDH3A2	Aldehyde dehydrogenase family 3 member A2	23	98	61.0476	790.474	789.107	132.615	786.722	77.5884	NaN	605.196	175.112	558.919	416.92	112.852	448.628	321.594	238.171	180.981	300.471	178.191	570.874	76.5959	353.804	247.435	654.796	1154.22	508.303	75.6534	278.627	118.679	433.071	140.343	123.808	72.1256	885.216	171.988	216.792	583.19	621.202	590.223	153.472	118.752	265.811	406.125	704.957
P43353	P43353	P43353	ALDH3B1	Aldehyde dehydrogenase family 3 member B1	11	62.7	47.2794	81.1583	40.7672	NaN	93.9499	NaN	36.5291	26.0983	NaN	64.5495	NaN	7.25267	70.7439	NaN	NaN	9.67994	187.795	NaN	167.029	78.5207	NaN	138.734	32.2274	61.1479	49.4679	NaN	NaN	NaN	NaN	37.503	61.9466	27.66	71.963	NaN	48.7554	17.7473	76.4244	79.2837	NaN	53.3623	NaN	102.575	NaN
P30038	P30038	P30038	ALDH4A1	Delta-1-pyrroline-5-carboxylate dehydrogenase, mitochondrial	36	100	853.169	401.463	457.821	692.185	712.935	924.088	528.013	299.546	202.636	193.843	457.454	617.797	690.021	312.52	321.974	478.876	1122.75	527.86	398.537	196.667	484.37	742.76	240.383	389.93	590.81	315.344	379.501	1262.95	166.079	211.922	287.456	230.81	677.144	562.022	291.609	210.462	263.18	338.396	353.753	495.993	312.202	445.183	624.927
P51649	P51649	P51649	ALDH5A1	Succinate-semialdehyde dehydrogenase, mitochondrial	37	100	915.202	2913.98	3186.48	1673.8	2530.01	1825.83	1236.18	4820.09	2137.24	1923.02	1379.78	1542.81	2485.22	5852.86	989.971	3709.06	2070.96	497.178	2264.69	827.692	2681.37	1335.81	5337.1	3070.74	4048.12	4093.09	3282.47	7465.39	2697.36	5427.17	3390.98	6015.44	960.332	5193.11	4031.83	2523.28	5215.14	3562.79	3123.06	2699.86	2189.67	876.705	2076.59
Q02252	Q02252	Q02252	ALDH6A1	Methylmalonate-semialdehyde dehydrogenase [acylating], mitochondrial	48	100	10035.5	3064.58	2596.97	6074.41	10370.9	6831.31	5633.17	4098.25	5782.02	2260.44	5507.79	4283.13	3420.9	2269.31	2452.39	8599.74	8976.45	4629.77	8744.37	5298.89	3644.26	4441.1	2165.16	2527.07	2491.07	4111.71	10169	4133.2	1469.94	4389.02	3462.74	3757.4	1843.84	1971.37	2486.37	3566.14	4005.81	2379.64	3638.01	4003.46	4486.44	2003.92	9585.62
P49419	P49419	P49419	ALDH7A1	Alpha-aminoadipic semialdehyde dehydrogenase	27	98	110.229	558.271	333.946	164.9	478.767	62.2568	45.142	756.05	385.427	225.74	86.0126	77.2673	120.048	1360.71	NaN	446.828	359.944	536.493	269.83	517.572	536.392	608.441	116.25	100.227	42.4342	473.065	821.552	1154.97	321.436	444.447	387.728	193.91	138.496	197.338	48.9317	766.83	92.3933	966.003	307.16	863.065	163.673	797.963	1481.04
P49189	P49189	P49189	ALDH9A1	4-trimethylaminobutyraldehyde dehydrogenase	49	100	4167.97	5950.16	4924.98	9972.06	9518.48	4732.36	6409.59	11021.3	14079.6	3401.12	10444.7	7817.98	8258.07	7542.97	5092.53	12862.7	6994.54	6075.77	7741.8	12901.1	3358.09	7688.41	4378.82	3231.93	4980.96	8000.69	10569.4	9410.32	5230.7	8273.3	15719.4	12662.8	4154.2	10711.8	8594.72	3875.02	10471.8	10930.9	16929.3	8109.66	12075.6	16483.5	9135.39
P04075	P04075	P04075	ALDOA	Fructose-bisphosphate aldolase A	48	100	34352.3	25501.9	38583.7	37996.9	34129.5	49431.2	41755	31994.3	55180.1	8388.62	43329.2	61455.7	30344	26810.3	57609.5	33605.3	78304.7	62546.2	49624	44345	13720.9	56625.2	6843.71	14755.8	5653.78	32593.2	17661.1	49776	5437.19	22244.5	52508.9	31465.6	11835.6	43357.4	44742.8	12378.9	36869.7	27784.3	32385.9	31293.9	35435.4	31481.6	26965.3
P05062	P05062	P05062	ALDOB	Fructose-bisphosphate aldolase B	3	11.8	NaN	NaN	NaN	NaN	NaN	NaN	NaN	34.2745	NaN	NaN	NaN	NaN	NaN	NaN	NaN	NaN	NaN	NaN	NaN	13.217	NaN	NaN	NaN	NaN	NaN	NaN	NaN	NaN	NaN	NaN	44.5565	NaN	NaN	NaN	NaN	NaN	NaN	NaN	NaN	NaN	NaN	53.8725	NaN
P09972	P09972	P09972	ALDOC	Fructose-bisphosphate aldolase C	47	100	3385.75	798.775	1743.78	2140.25	1254.9	4229.35	2804.61	2575.76	5164.6	593.569	3265.69	3457.83	2256.55	2547.55	1352.27	2219.71	3633.89	4398.28	3671.74	4285.59	606.629	4465.96	524.907	868.914	1153.39	1621.18	2270.98	2893.83	419.612	2327.31	3859.21	6093.19	516.216	4193.6	6307.11	404.087	2707.05	3710.96	2781.65	1851.12	2333.04	3822.36	3043.02
Q9BT22	Q9BT22	Q9BT22	ALG1	Chitobiosyldiphosphodolichol beta-mannosyltransferase	15	90.2	104.979	171.221	97.8461	51.0767	213.921	9.5424	68.7667	289.472	54.3947	66.1428	71.7452	258.464	349.583	48.4751	NaN	NaN	122.77	60.6019	69.163	79.7278	74.3419	74.2224	43.6978	89.278	55.4385	36.2144	94.3598	59.1979	64.5783	43.1837	NaN	46.2837	52.3975	NaN	45.8476	77.2137	157.436	209.123	46.7733	48.07	53.3272	287.733	90.2873
Q5BKT4;Q5I7T1	Q5BKT4;Q5I7T1	Q5BKT4;Q5I7T1	ALG10;ALG10B	Dol-P-Glc:Glc(2)Man(9)GlcNAc(2)-PP-Dol alpha-1,2-glucosyltransferase;Putative Dol-P-Glc:Glc(2)Man(9)GlcNAc(2)-PP-Dol alpha-1,2-glucosyltransferase	3	15.7	NaN	NaN	NaN	NaN	44.7752	NaN	NaN	43.7986	NaN	NaN	NaN	NaN	106.82	NaN	NaN	NaN	NaN	NaN	NaN	NaN	NaN	NaN	NaN	NaN	NaN	NaN	NaN	NaN	NaN	NaN	NaN	NaN	NaN	NaN	NaN	NaN	44.341	35.6798	NaN	NaN	NaN	NaN	NaN
Q2TAA5	Q2TAA5	Q2TAA5	ALG11	GDP-Man:Man(3)GlcNAc(2)-PP-Dol alpha-1,2-mannosyltransferase	12	51	NaN	81.2756	35.9546	NaN	41.8478	NaN	NaN	81.9794	NaN	NaN	7.0446	NaN	131.727	20.6479	NaN	NaN	NaN	NaN	10.107	NaN	46.8617	NaN	33.7421	NaN	NaN	36.885	NaN	NaN	33.7555	41.4237	NaN	76.9142	NaN	NaN	NaN	41.038	102.138	326.101	20.9338	NaN	15.9754	293.487	27.9466
Q9BV10	Q9BV10	Q9BV10	ALG12	Dol-P-Man:Man(7)GlcNAc(2)-PP-Dol alpha-1,6-mannosyltransferase	6	15.7	NaN	NaN	NaN	NaN	79.8643	NaN	NaN	111.656	NaN	NaN	NaN	NaN	103.229	NaN	NaN	NaN	NaN	NaN	NaN	NaN	NaN	NaN	NaN	NaN	NaN	NaN	NaN	NaN	NaN	NaN	NaN	NaN	NaN	NaN	NaN	NaN	50.8587	181.289	NaN	NaN	NaN	170.18	NaN
Q9NP73	Q9NP73	Q9NP73	ALG13	Putative bifunctional UDP-N-acetylglucosamine transferase and deubiquitinase ALG13	12	100	1665.13	1500.41	408.856	634.309	904.286	1661.33	1141.23	689.581	523.544	600.143	481.381	830.059	612.627	641.005	523.066	803.634	1323.4	825.813	555.093	742.437	1189.73	947.89	924.216	1256.27	1668.48	845.668	2559.7	1644.28	1144.27	848.418	664.866	942.259	1896.93	602.167	412.549	1130.45	819.284	592.944	414.609	682.916	643.576	597.984	1311.84
Q96F25	Q96F25	Q96F25	ALG14	UDP-N-acetylglucosamine transferase subunit ALG14 homolog	5	27.5	NaN	NaN	NaN	NaN	105.155	NaN	NaN	8.8455	NaN	NaN	NaN	NaN	115.356	NaN	NaN	NaN	NaN	NaN	NaN	NaN	NaN	NaN	NaN	NaN	2.82737	NaN	NaN	NaN	54.8007	32.9432	NaN	NaN	NaN	NaN	NaN	33.7274	50.8324	36.4554	NaN	NaN	NaN	100.67	27.8523
Q9H553	Q9H553	Q9H553	ALG2	Alpha-1,3/1,6-mannosyltransferase ALG2	33	100	232.636	4874.55	4260.65	239.767	2301.3	259.038	93.4252	8503.65	832.62	3065.64	1976.69	154.771	5090.59	1977.22	807.763	398.225	584.171	344.101	2222.45	136.188	550.529	415.395	1073.17	2974.66	1864.14	138.543	524.133	347.267	2728.99	933.881	468.807	203.818	3897.73	439.289	599.473	2462.99	5364.84	6520.67	388.895	322.655	1180.03	5325.32	2842.44
Q92685	Q92685	Q92685	ALG3	Dol-P-Man:Man(5)GlcNAc(2)-PP-Dol alpha-1,3-mannosyltransferase	3	25.5	NaN	NaN	NaN	NaN	89.1267	NaN	NaN	44.6303	NaN	NaN	NaN	NaN	121.95	81.3661	NaN	NaN	NaN	NaN	NaN	NaN	45.9654	NaN	NaN	NaN	NaN	NaN	NaN	NaN	NaN	172.809	NaN	NaN	NaN	NaN	67.2294	NaN	50.524	68.9724	NaN	NaN	NaN	249.18	NaN
Q9Y673	Q9Y673	Q9Y673	ALG5	Dolichyl-phosphate beta-glucosyltransferase	16	82.4	76.885	185.401	75.0504	NaN	154.485	55.5933	NaN	218.447	NaN	77.3152	91.2671	89.7107	1210.53	116.614	NaN	64.5321	NaN	71.884	52.2584	22.0378	99.3522	851.581	107.057	76.3917	108.382	75.874	75.3161	43.6559	108.87	116.409	NaN	31.5833	98.7219	NaN	56.263	202.513	331.104	998.194	59.1694	30.2892	66.9939	858.346	142.422
Q9Y672	Q9Y672	Q9Y672	ALG6	Dolichyl pyrophosphate Man9GlcNAc2 alpha-1,3-glucosyltransferase	4	29.4	NaN	NaN	NaN	NaN	62.3653	21.4104	NaN	45.2111	25.8156	NaN	NaN	NaN	85.2844	NaN	NaN	NaN	NaN	NaN	NaN	NaN	NaN	NaN	NaN	NaN	NaN	NaN	NaN	NaN	NaN	24.3649	NaN	NaN	NaN	NaN	NaN	14.0032	22.622	148.033	NaN	NaN	35.2278	86.9231	NaN
Q9BVK2	Q9BVK2	Q9BVK2	ALG8	Probable dolichyl pyrophosphate Glc1Man9GlcNAc2 alpha-1,3-glucosyltransferase	1	11.8	NaN	NaN	NaN	NaN	200.398	NaN	NaN	154.565	NaN	NaN	NaN	NaN	427.816	NaN	NaN	NaN	NaN	NaN	NaN	NaN	NaN	NaN	NaN	NaN	NaN	NaN	NaN	NaN	NaN	78.2055	NaN	NaN	NaN	NaN	NaN	NaN	142.913	NaN	NaN	NaN	NaN	NaN	NaN
Q9H6U8	Q9H6U8	Q9H6U8	ALG9	Alpha-1,2-mannosyltransferase ALG9	13	68.6	36.0698	225.193	28.02	27.7316	84.0712	NaN	131.35	122.879	138.524	NaN	97.5466	NaN	204.454	55.9585	NaN	NaN	NaN	NaN	NaN	56.2815	NaN	NaN	63.4483	65.0127	52.6487	68.5158	NaN	334.525	53.7758	105.427	NaN	75.6561	43.3235	NaN	54.3045	64.1328	220.989	244.433	61.1695	NaN	50.1779	264.615	65.7775
Q13686	Q13686	Q13686	ALKBH1	Nucleic acid dioxygenase ALKBH1	14	98	103.945	150.035	110.49	66.8746	56.133	123.627	101.821	58.857	71.1946	44.4668	68.719	60.369	43.6928	48.1184	86.0409	76.7268	148.318	59.2039	74.4853	60.7935	51.2839	60.9889	39.4305	39.4324	41.0772	65.5212	83.3837	85.1814	22.4626	50.9766	99.119	89.6944	57.3626	45.7139	35.2938	46.0892	46.9578	54.7867	29.9941	63.9168	57.4193	NaN	88.0982
Q6NS38	Q6NS38	Q6NS38	ALKBH2	DNA oxidative demethylase ALKBH2	9	90.2	229.202	12.5937	16.7953	101.937	107.174	55.8559	148.87	52.7284	81.366	96.0165	92.1543	112.273	70.4093	82.0182	145.485	41.7662	NaN	NaN	62.1225	62.7894	NaN	110.551	38.6337	30.071	NaN	92.3272	209.417	76.2455	40.6502	89.0724	67.1744	88.5695	118.321	61.0258	NaN	60.6658	44.534	80.6967	119.594	122.026	54.989	121.12	69.5908
Q96Q83	Q96Q83	Q96Q83	ALKBH3	Alpha-ketoglutarate-dependent dioxygenase alkB homolog 3	20	100	277.035	105.61	173.152	135.643	119.04	211.79	401.229	176.168	197.553	204.781	214.073	244.693	116.193	204.531	176.775	179.202	198.306	166.74	103.295	143.903	139.956	172.508	271.579	122.333	208.541	297.624	186.676	243.437	235.488	233.638	222.36	195.227	159.944	135.778	120.866	261.912	223.846	158.957	112.51	206.691	134.264	116.113	179.58
Q9NXW9	Q9NXW9	Q9NXW9	ALKBH4	Alpha-ketoglutarate-dependent dioxygenase alkB homolog 4	15	100	201.54	164.388	232.66	188.363	137.738	154.165	135.401	111.344	167.538	218.742	201.678	159.16	201.422	132.748	191.701	227.431	152.46	204.541	144.422	145.323	167.005	185.247	118.596	258.801	176.628	174.126	306.881	177.932	241.988	167.597	154.41	153.182	197.051	144.747	94.4497	211.888	210.273	180.795	114.087	197.061	180.555	194.853	150.31
Q6P6C2	Q6P6C2	Q6P6C2	ALKBH5	RNA demethylase ALKBH5	23	100	824.284	386.677	551.105	509.964	481.918	518.162	777.902	420.481	1006.73	407.759	665.249	756.135	383.262	333.018	526.385	945.91	332.869	476.539	640.347	578.013	211.332	631.971	466.375	148.709	308.899	821.593	441.729	504.875	395.37	626.954	791.546	1283.63	262.471	1250.06	824.59	648.661	563.464	444.458	519.765	521.584	596.628	665.076	425.797
Q3KRA9	Q3KRA9	Q3KRA9	ALKBH6	Alpha-ketoglutarate-dependent dioxygenase alkB homolog 6	10	92.2	207.274	NaN	105.663	156.087	62.0707	113.963	146.705	61.6895	68.799	67.6046	70.3886	100.302	54.0364	66.0354	104.314	69.9023	NaN	65.6477	48.5828	50.4817	69.9948	NaN	161.635	98.5348	48.9912	104.013	161.009	88.691	57.6119	85.4458	71.7828	104.922	73.3818	82.0971	109.234	66.3627	69.0788	83.4796	74.8378	117.014	75.2532	NaN	31.1225
Q9BT30	Q9BT30	Q9BT30	ALKBH7	Alpha-ketoglutarate-dependent dioxygenase alkB homolog 7, mitochondrial	14	100	504.184	168.339	272.02	172.02	116.053	418.005	243.355	110.525	237.453	271.587	148.807	188.237	204.64	204.636	143.824	194.876	524.057	333.106	229.148	226.43	184.305	260.601	198.353	146.984	290.281	162.665	213.502	396.509	101.965	205.872	265.745	514.633	180.446	121.494	242.864	115.519	388.558	221.98	314.122	297.709	228.91	205.175	149.853
Q96BT7	Q96BT7	Q96BT7	ALKBH8	Alkylated DNA repair protein alkB homolog 8	23	100	64.2849	58.5274	91.7241	46.0976	47.3869	69.1186	63.5493	76.04	60.9962	86.7575	65.4203	51.1027	63.3189	80.3427	108.434	53.3807	69.0887	66.288	39.1184	27.1168	58.002	86.0462	80.0332	50.2829	79.3746	66.4407	105.085	74.2164	77.5431	70.7067	57.6626	37.5007	76.5918	65.7835	30.1867	115.508	86.1342	52.6738	62.0901	82.5359	48.1481	61.5426	49.522
Q8TCU4	Q8TCU4	Q8TCU4	ALMS1	Centrosome-associated protein ALMS1	10	62.7	NaN	NaN	139.73	411.815	NaN	NaN	NaN	NaN	146.671	194.693	195.256	41.5431	5.7894	287.485	NaN	NaN	2164.51	2114.16	160.656	201.103	137.77	2105.82	209.296	NaN	41.4383	NaN	259.107	1356.69	NaN	NaN	NaN	147.914	NaN	56.2869	NaN	105.463	124.002	NaN	NaN	NaN	40.9312	NaN	39.6454
P18054	P18054	P18054	ALOX12	Polyunsaturated fatty acid lipoxygenase ALOX12	34	56.9	NaN	396.7	NaN	NaN	540.546	NaN	74.5971	111.887	NaN	67.7957	122.141	118.599	334.529	16.8215	63.0349	NaN	197.62	89.9137	29.5838	NaN	NaN	116.891	NaN	245.681	63.6009	NaN	NaN	25.9549	41.7078	NaN	NaN	NaN	219.219	36.2426	72.2016	31.3377	165.38	244.704	NaN	NaN	NaN	160.886	50.1154
P16050	P16050	P16050	ALOX15	Polyunsaturated fatty acid lipoxygenase ALOX15	6	15.7	NaN	46.9008	NaN	NaN	43.979	NaN	NaN	NaN	NaN	NaN	NaN	NaN	94.8709	21.887	NaN	NaN	NaN	NaN	NaN	NaN	NaN	NaN	NaN	NaN	NaN	NaN	NaN	NaN	NaN	NaN	NaN	NaN	NaN	NaN	12.5648	NaN	47.9391	16.102	NaN	NaN	NaN	69.7275	NaN
P09917	P09917	P09917	ALOX5	Polyunsaturated fatty acid 5-lipoxygenase	48	100	73.594	469.201	536.765	53.0434	141.943	67.7156	58.5287	912.126	57.2529	370.021	252.098	136.894	930.046	41.1502	109.244	44.2447	147.452	82.8061	214.93	38.1169	92.5209	71.9207	151.334	416.005	95.3394	42.984	52.9333	531.122	158.06	27.5293	73.2701	55.5249	181.065	67.1198	91.7096	344.549	690.214	940.632	27.7693	92.4404	50.4818	544.826	437.572
P20292	P20292	P20292	ALOX5AP	Arachidonate 5-lipoxygenase-activating protein	3	49	NaN	349.125	151.145	NaN	448.718	NaN	NaN	198.076	418.214	NaN	NaN	249.65	1418.26	NaN	NaN	14.3942	NaN	244.944	71.2507	NaN	NaN	NaN	NaN	NaN	67.7303	NaN	NaN	NaN	NaN	NaN	NaN	NaN	NaN	106.403	82.848	105.953	1194.13	448.407	NaN	NaN	115.063	393.097	82.1107
Q86TB3	Q86TB3	Q86TB3	ALPK2	Alpha-protein kinase 2	11	3.9	NaN	NaN	NaN	NaN	NaN	NaN	NaN	NaN	NaN	NaN	NaN	NaN	NaN	NaN	NaN	NaN	NaN	NaN	34.4044	NaN	NaN	NaN	NaN	NaN	NaN	NaN	NaN	NaN	NaN	NaN	NaN	NaN	NaN	NaN	NaN	NaN	NaN	NaN	NaN	17.0003	NaN	NaN	NaN
P05186	P05186	P05186	ALPL	Alkaline phosphatase, tissue-nonspecific isozyme	8	37.3	NaN	NaN	NaN	NaN	63.5147	37.7903	NaN	NaN	NaN	NaN	NaN	88.9954	47.1511	NaN	NaN	48.613	64.9011	85.0466	NaN	NaN	NaN	151.314	NaN	NaN	51.1283	NaN	NaN	NaN	NaN	31.5633	NaN	30.1688	NaN	20.3415	NaN	NaN	50.2545	42.8718	NaN	71.0093	NaN	105.922	NaN
Q86V81	Q86V81	Q86V81	ALYREF	THO complex subunit 4	20	100	4438.94	603.434	389.158	1804.48	847.342	2759.37	2982.49	1727.81	2025.41	1212.95	1779.63	2990.76	1077.85	1460.85	3502.66	3400.66	1471.14	1678.03	1877.59	2072.07	1017.45	1814.7	1472.25	867.197	1024.84	2427.74	1895.55	1984.65	1436.03	2121.23	2240.48	2692.41	850.537	1551.98	2068.22	1869.58	1216.28	1134.07	1893.63	1973.79	2136.69	1126.19	1555.95
Q9UHK6	Q9UHK6	Q9UHK6	AMACR	Alpha-methylacyl-CoA racemase	15	100	86.992	68.9436	187.719	198.458	48.6905	250.101	51.2194	41.2938	65.547	121.124	83.9598	330.378	147.935	60.0511	36.7745	43.3187	126.183	135.835	102.544	93.9191	164.081	84.7859	57.2232	54.9001	72.0732	50.6626	58.5236	427.895	64.3588	28.937	71.5079	55.8961	111.906	102.048	70.1307	28.936	84.7358	38.6554	53.245	68.928	99.3063	76.0004	140.972
P02760	P02760	P02760	AMBP	Protein AMBP	13	90.2	65.3145	148.155	80.3381	220.194	41.0426	40.3648	61.8537	35.0562	42.1621	45.098	79.6578	133.17	109.781	25.2922	102.372	66.8456	732.946	72.6152	28.2518	59.4312	NaN	257.121	NaN	53.3977	61.2342	36.8446	NaN	99.572	NaN	65.33	80.4778	61.0951	119.472	31.8823	63.19	37.204	219.742	59.7653	22.9529	51.3966	24.7253	71.7889	NaN
Q9C0C7	Q9C0C7	Q9C0C7	AMBRA1	Activating molecule in BECN1-regulated autophagy protein 1	27	80.4	NaN	NaN	63.6418	27.4432	62.5062	NaN	29.1933	34.6178	37.3598	125.38	70.599	74.6702	NaN	41.4741	50.5107	41.0973	NaN	30.3727	33.6273	33.5724	46.2384	NaN	43.7911	49.0045	34.63	52.247	96.7267	NaN	45.473	38.9193	69.0442	39.1646	74.19	30.457	25.0243	51.7894	44.2977	NaN	62.2598	55.9138	23.2412	NaN	34.2865
P17707	P17707	P17707	AMD1	S-adenosylmethionine decarboxylase proenzyme	3	49	259.942	NaN	NaN	NaN	NaN	537.212	50.723	280.518	NaN	NaN	NaN	NaN	NaN	NaN	37.3936	287.514	NaN	128.522	NaN	42.1616	NaN	NaN	NaN	407.093	259.018	52.812	NaN	NaN	NaN	NaN	NaN	195.715	139.212	89.9556	108.139	112.421	202.782	153.353	NaN	168.466	NaN	NaN	165.981
Q96NU7	Q96NU7	Q96NU7	AMDHD1	Probable imidazolonepropionase	10	49	NaN	NaN	NaN	NaN	6.05039	2.48346	2.36647	4.29808	NaN	NaN	19.5422	26.8661	9.09081	NaN	13.9586	NaN	NaN	7.47732	37.1194	21.5697	NaN	25.9081	NaN	4.50465	NaN	NaN	NaN	15.6923	NaN	NaN	4.43178	NaN	20.8311	15.3037	22.8002	NaN	NaN	NaN	17.4973	11.1273	7.87835	24.5131	14.9625
Q9Y303	Q9Y303	Q9Y303	AMDHD2	N-acetylglucosamine-6-phosphate deacetylase	16	98	137.124	173.551	243.057	339.444	186.306	221.293	140.593	110.318	90.5792	98.9949	245.003	215.344	185.189	192.008	374.948	137.113	195.906	190.809	186.232	226.788	86.3834	225.258	NaN	96.2645	74.1784	151.003	159.34	281.929	50.8427	164.763	277.94	133.281	103.743	106.074	148.139	144.436	146.237	158.445	242.948	129.928	146.125	209.751	74.8871
Q9UKV5	Q9UKV5	Q9UKV5	AMFR	E3 ubiquitin-protein ligase AMFR	6	41.2	NaN	245.213	NaN	NaN	27.4067	NaN	NaN	81.0517	NaN	NaN	111.133	42.0702	91.6395	NaN	NaN	NaN	149.672	141.81	NaN	NaN	NaN	130.137	NaN	NaN	NaN	38.3876	NaN	NaN	NaN	NaN	NaN	27.3345	35.1	NaN	35.8179	NaN	60.9749	129.582	NaN	NaN	NaN	98.1416	NaN
Q86SJ2	Q86SJ2	Q86SJ2	AMIGO2	Amphoterin-induced protein 2	1	2	NaN	NaN	NaN	NaN	NaN	NaN	NaN	NaN	NaN	NaN	NaN	NaN	NaN	NaN	NaN	NaN	NaN	NaN	NaN	NaN	NaN	NaN	NaN	NaN	NaN	NaN	NaN	NaN	NaN	NaN	NaN	NaN	54.1846	NaN	NaN	NaN	NaN	NaN	NaN	NaN	NaN	NaN	NaN
Q9Y4X0	Q9Y4X0	Q9Y4X0	AMMECR1	Nuclear protein AMMECR1	4	19.6	NaN	NaN	113.265	33.0811	NaN	NaN	17.6285	NaN	NaN	NaN	NaN	NaN	NaN	NaN	36.1242	28.3412	NaN	NaN	NaN	26.3404	NaN	NaN	NaN	NaN	NaN	NaN	NaN	NaN	NaN	NaN	NaN	NaN	NaN	31.5956	7.15053	NaN	NaN	NaN	NaN	28.1706	NaN	NaN	NaN
Q6DCA0	Q6DCA0	Q6DCA0	AMMECR1L	AMMECR1-like protein	3	37.3	NaN	NaN	NaN	NaN	108.42	283.341	23.8101	NaN	56.482	125.77	40.4269	NaN	157.55	NaN	64.6828	14.3898	NaN	NaN	NaN	62.7931	NaN	NaN	63.325	NaN	NaN	NaN	NaN	NaN	NaN	NaN	130.932	NaN	203.043	82.652	NaN	NaN	NaN	NaN	NaN	147	57.8011	NaN	NaN
Q8IY45	Q8IY45	Q8IY45	AMN1	Protein AMN1 homolog	3	25.5	NaN	NaN	27.2864	NaN	NaN	NaN	NaN	20.1834	NaN	NaN	NaN	NaN	25.2404	17.5722	NaN	NaN	NaN	NaN	15.6488	NaN	NaN	NaN	NaN	NaN	7.40798	NaN	NaN	NaN	NaN	14.9989	NaN	NaN	NaN	NaN	NaN	NaN	NaN	NaN	38.0741	NaN	39.6367	NaN	58.3786
Q4VCS5	Q4VCS5	Q4VCS5	AMOT	Angiomotin	30	72.5	71.6011	NaN	128.066	224.19	NaN	11.691	46.897	26.9629	28.9176	20.9316	28.7415	17.6593	34.268	NaN	55.1137	68.3452	NaN	NaN	NaN	NaN	NaN	45.233	NaN	133.308	85.8256	22.2007	118.205	49.3236	67.0018	24.2353	92.8102	62.5059	95.9719	65.5701	35.9142	NaN	88.7299	98.8202	79.3928	35.0978	48.285	NaN	NaN
Q8IY63	Q8IY63	Q8IY63	AMOTL1	Angiomotin-like protein 1	3	7.8	NaN	NaN	NaN	NaN	NaN	NaN	NaN	NaN	NaN	NaN	13.1185	NaN	NaN	NaN	NaN	3.72718	NaN	NaN	29.6166	NaN	25.7719	NaN	NaN	NaN	NaN	NaN	NaN	NaN	NaN	NaN	NaN	NaN	NaN	NaN	NaN	NaN	NaN	NaN	NaN	NaN	NaN	NaN	NaN
P23109	P23109	P23109	AMPD1	AMP deaminase 1	34	100	373.131	499.066	652.405	275.253	277.637	494.404	367.544	322.633	455.009	376.355	497.762	193.894	458.729	541.28	201.283	245.204	645.302	440.584	551.693	162.913	815.091	442.833	289.486	279.665	553.668	127.34	397.152	277.311	227.203	123.761	240.833	388.72	436.972	285.611	174.364	1140.78	502.892	352.626	156.743	186.494	297.607	406.043	557.817
Q01433	Q01433	Q01433	AMPD2	AMP deaminase 2	46	98	143.758	485.954	821.32	204.384	1497.43	84.1225	NaN	511.222	220.966	330.997	597.205	157.938	958.305	405.23	255.649	90.8572	401.228	299.236	712.671	73.6717	316.928	252.232	177.285	995.591	236.368	65.057	181.18	166.266	496.602	94.9839	98.1854	42.5125	751.901	374.923	359.999	1480.42	483.044	668.982	145.973	141.455	179.429	722.331	554.902
Q01432	Q01432	Q01432	AMPD3	AMP deaminase 3	30	86.3	NaN	117.731	43.1596	75.0036	81.9811	NaN	NaN	66.7229	NaN	49.9017	153.531	73.0594	158.933	104.837	56.2827	64.6906	149.351	120.513	57.1499	49.2007	14.7611	188.749	46.3883	95.427	49.1906	NaN	53.8879	NaN	65.1091	75.2955	49.0713	NaN	65.7785	123.027	35.6482	44.8043	368.568	183.929	79.8046	54.3919	48.7495	61.8327	39.9228
P48728	P48728	P48728	AMT	Aminomethyltransferase, mitochondrial	23	52.9	227.629	57.9923	NaN	NaN	223.436	307.661	NaN	NaN	NaN	NaN	20.9789	NaN	46.8226	NaN	NaN	79.2068	43.0494	50.3332	NaN	3.73768	123.922	137.05	77.5037	29.8218	52.5943	218.644	NaN	475.224	NaN	110.978	NaN	NaN	NaN	71.3133	NaN	159.3	630.035	36.4055	NaN	295.422	NaN	386.441	NaN
P0DTE7;P0DTE8;P0DUB6	P0DTE7;P0DTE8;P0DUB6	P0DTE7;P0DTE8;P0DUB6	AMY1B;AMY1C;AMY1A	Alpha-amylase 1B;Alpha-amylase 1C;Alpha-amylase 1A	18	15.7	NaN	NaN	5.52199	NaN	NaN	28.8043	NaN	NaN	NaN	NaN	NaN	NaN	NaN	NaN	NaN	NaN	57.7162	172.038	NaN	NaN	NaN	267.736	NaN	NaN	NaN	NaN	NaN	NaN	NaN	NaN	NaN	NaN	NaN	NaN	NaN	NaN	NaN	NaN	NaN	NaN	NaN	NaN	NaN
Q86W34	Q86W34	Q86W34	AMZ2	Archaemetzincin-2	10	70.6	NaN	94.0682	113.091	76.7169	98.3447	NaN	NaN	106.732	127.635	90.0127	98.6606	NaN	86.9972	99.2548	113.099	20.3755	NaN	156.002	96.9298	54.0875	NaN	80.3221	48.1262	NaN	34.275	NaN	NaN	NaN	NaN	NaN	86.1467	NaN	NaN	279.979	53.7813	146.783	101.626	126.525	53.1106	64.0168	NaN	152.01	202.042
Q9H1A4	Q9H1A4	Q9H1A4	ANAPC1	Anaphase-promoting complex subunit 1	56	78.4	NaN	166.399	59.686	54.9995	77.653	NaN	19.9709	63.2794	NaN	56.1211	44.5222	43.3246	161.514	36.5125	31.27	NaN	NaN	34.4045	34.1982	41.3265	45.9849	NaN	33.9695	63.8728	37.0464	NaN	81.3671	NaN	59.9513	44.3822	NaN	NaN	75.8464	35.4188	36.0077	65.2515	91.3482	125.226	43.373	NaN	34.8635	114.819	51.7965
Q9UM13	Q9UM13	Q9UM13	ANAPC10	Anaphase-promoting complex subunit 10	10	100	94.5293	54.1912	59.1988	76.4486	41.4486	95.4698	64.1487	50.0019	73.5433	60.2382	60.9567	61.4151	44.8032	47.5165	72.0388	66.3703	33.9188	62.9451	61.7832	68.6741	94.3642	48.4061	69.94	100.072	61.8501	78.0434	109.95	88.0662	52.9623	53.8067	45.7368	61.4227	84.6353	54.3866	41.7539	86.717	30.6388	49.0961	54.5834	53.0216	49.2718	62.0182	53.9847
Q9NYG5	Q9NYG5	Q9NYG5	ANAPC11	Anaphase-promoting complex subunit 11	4	100	79.8445	77.0381	30.6568	86.5815	57.231	98.8862	90.7106	59.6625	65.1297	70.1307	41.3403	60.4855	82.8408	63.7532	74.0747	56.769	38.8658	62.9611	62.9877	59.134	153.961	52.5959	100.362	65.7492	102.338	85.327	92.146	68.6858	87.1604	46.9597	37.9369	56.2152	91.2521	50.1333	39.3923	113.663	58.3246	64.9742	79.8557	51.6467	60.8931	71.0947	84.6192
Q9BS18	Q9BS18	Q9BS18	ANAPC13	Anaphase-promoting complex subunit 13	3	51	347.389	NaN	NaN	133.916	NaN	35.3641	88.3079	NaN	63.3713	NaN	NaN	117.922	121.736	64.0829	NaN	NaN	NaN	NaN	NaN	NaN	57.1422	NaN	94.9171	NaN	44.3437	141.058	NaN	100.374	70.6731	107.728	NaN	249.526	NaN	67.0161	43.3201	54.3703	NaN	109.407	70.2546	108.423	78.0111	NaN	NaN
P60006	P60006	P60006	ANAPC15	Anaphase-promoting complex subunit 15	2	90.2	227.499	105.994	84.8793	96.5535	34.8496	218.788	133.208	54.7579	52.1905	46.0699	28.7825	102.979	106.471	28.5129	127.923	93.6519	81.6034	71.2921	77.7887	116.179	185.036	NaN	82.5275	56.5132	20.3602	110.525	82.2393	92.7748	60.9048	107.393	NaN	71.3851	219.729	48.2032	34.5974	145.016	33.1989	49.2357	72.1863	69.9872	26.6691	NaN	130.241
Q96DE5	Q96DE5	Q96DE5	ANAPC16	Anaphase-promoting complex subunit 16	6	98	183.956	156.821	44.8142	122.946	133.126	184.768	166.971	93.5806	145.172	109.55	96.3346	142.209	108.043	108.154	131.481	118.558	85.0139	115.199	129.75	135.731	242.032	104.068	235.535	208.465	183.822	180.329	274.536	140.79	137.27	133.229	116.115	186.15	222.956	124.781	97.4409	181.131	94.1871	90.564	140.595	125.9	86.7401	103.213	98.9834
Q9UJX6	Q9UJX6	Q9UJX6	ANAPC2	Anaphase-promoting complex subunit 2	21	76.5	81.5957	86.1247	52.8428	72.4547	65.8035	17.7387	NaN	68.3793	315.439	7.51546	NaN	NaN	81.228	44.1343	NaN	NaN	NaN	310.979	48.1513	NaN	38.6105	NaN	54.1116	76.8018	36.5781	50.5036	69.3218	NaN	54.6523	58.7676	63.3016	54.8277	63.2767	NaN	56.7947	122.796	82.2526	94.6501	24.589	NaN	38.6228	136.457	36.021
Q9UJX5	Q9UJX5	Q9UJX5	ANAPC4	Anaphase-promoting complex subunit 4	18	70.6	NaN	134.039	96.8588	NaN	74.6225	30.0986	NaN	52.7053	NaN	24.8438	NaN	463.534	120.089	31.9287	NaN	NaN	NaN	NaN	60.7815	NaN	50.1804	NaN	48.7387	49.3194	36.1957	43.677	NaN	NaN	45.6846	35.6575	205.834	NaN	48.707	26.1318	37.2835	68.3889	130.312	154.127	51.8876	23.4539	21.2353	119.517	49.901
Q9UJX4	Q9UJX4	Q9UJX4	ANAPC5	Anaphase-promoting complex subunit 5	31	70.6	NaN	215.709	121.214	NaN	108.062	NaN	67.7539	91.9304	NaN	73.6684	68.4521	NaN	164.279	26.0172	43.045	NaN	NaN	NaN	82.9705	NaN	51.18	NaN	42.0579	131.629	49.9692	NaN	70.8583	NaN	77.8775	51.8787	195.949	NaN	113.974	57.9536	32.8459	135.162	117.569	134.287	34.4029	NaN	46.8686	125.48	78.045
Q9UJX3	Q9UJX3	Q9UJX3	ANAPC7	Anaphase-promoting complex subunit 7	34	100	46.6812	190.216	144.637	154.615	146.118	53.4956	47.1724	126.194	139.948	146.27	124.206	88.4748	169.293	120.984	139.848	112.157	86.9966	110.829	159.564	148.029	236.651	95.2587	235.455	216.97	183.011	88.0592	220.335	116.462	192.085	97.7812	107.745	64.904	210.686	134.956	81.7774	247.559	119.659	134.718	164.854	122.245	106.558	198.553	140.251
P03950	P03950	P03950	ANG	Angiogenin	5	13.7	NaN	NaN	NaN	NaN	NaN	366.693	NaN	NaN	NaN	NaN	NaN	NaN	NaN	NaN	NaN	NaN	118.007	NaN	NaN	NaN	NaN	13.0162	NaN	NaN	NaN	NaN	NaN	NaN	NaN	NaN	NaN	NaN	NaN	NaN	NaN	NaN	156.881	39.7364	NaN	NaN	NaN	NaN	NaN
Q9UNK9	Q9UNK9	Q9UNK9	ANGEL1	Protein angel homolog 1	13	74.5	NaN	86.51	41.6358	11.3763	55.3984	NaN	NaN	46.9221	35.4747	29.8951	46.3076	NaN	67.9586	33.092	27.3949	35.8168	NaN	34.1322	31.221	32.1149	64.9537	NaN	55.1799	71.3573	79.1361	NaN	47.7107	NaN	55.7955	28.0804	31.4852	50.6014	68.0809	9.62776	NaN	68.3687	61.1185	42.2924	36.0748	33.1617	32.7664	NaN	42.8796
Q5VTE6	Q5VTE6	Q5VTE6	ANGEL2	Protein angel homolog 2	22	100	125.566	119.828	119.62	131.234	221.591	119.313	113.672	85.2179	242.55	66.2805	123.257	157.694	104.516	111.259	108.329	134.739	131.173	94.9657	124.853	213.408	124.786	147.741	78.43	83.1003	46.805	97.5421	214.966	143.347	45.158	117.443	92.1032	62.2434	129.825	149.573	120.012	146.55	146.68	113.972	305.656	128.784	160.153	272.003	117.089
Q15389	Q15389	Q15389	ANGPT1	Angiopoietin-1	13	37.3	NaN	347.488	16.2516	49.483	67.7139	NaN	NaN	NaN	NaN	NaN	9.72246	NaN	83.6456	NaN	28.828	NaN	82.1073	62.1562	NaN	NaN	NaN	122.092	NaN	5.88749	35.695	NaN	NaN	NaN	NaN	NaN	60.6944	NaN	52.645	31.9617	24.5183	NaN	NaN	NaN	NaN	NaN	32.4759	NaN	NaN
Q8NI99	Q8NI99	Q8NI99	ANGPTL6	Angiopoietin-related protein 6	10	25.5	NaN	133.646	NaN	39.1768	16.6016	NaN	NaN	NaN	NaN	NaN	NaN	NaN	NaN	16.1052	NaN	NaN	208.746	NaN	NaN	NaN	NaN	NaN	NaN	3.19953	NaN	NaN	NaN	NaN	NaN	NaN	52.0976	68.6143	20.2171	NaN	NaN	NaN	50.6029	80.453	NaN	NaN	NaN	NaN	NaN
P16157	P16157	P16157	ANK1	Ankyrin-1	82	100	56.5161	730.563	52.4251	301.52	408.567	87.7489	64.3106	94.0292	54.5198	110.21	118.948	175.811	361.528	75.2294	93.7487	120.855	1268.38	290.386	63.6708	58.8773	51.7842	608.747	32.8659	208.315	191.05	52.6631	159.859	191.805	51.6923	26.9334	239.508	170.725	310.744	230.762	173.044	57.6358	939.439	289.8	27.6691	67.484	36.8404	236.358	36.1894
Q01484	Q01484	Q01484	ANK2	Ankyrin-2	15	25.5	NaN	NaN	NaN	NaN	20.9044	NaN	NaN	NaN	NaN	5.15444	NaN	NaN	NaN	NaN	NaN	NaN	NaN	NaN	NaN	NaN	NaN	NaN	NaN	NaN	1.71805	1.3823	NaN	NaN	NaN	74.276	NaN	NaN	NaN	NaN	NaN	NaN	37.2166	3.65436	NaN	NaN	18.7004	NaN	NaN
Q12955	Q12955	Q12955	ANK3	Ankyrin-3	71	94.1	NaN	118.112	NaN	54.2169	75.9374	78.6297	70.34	107.361	135.423	60.2685	53.4188	36.2519	136.872	47.0387	106.295	182.638	97.3695	88.4301	100.913	101.704	62.3855	88.3758	27.7905	60.6633	121.811	33.8278	135.102	72.6046	31.7003	59.0142	136.474	35.2628	65.3573	54.9018	28.6842	73.9342	143.066	47.6071	65.3684	98.6475	57.7008	167.201	39.7715
Q9NU02	Q9NU02	Q9NU02	ANKEF1	Ankyrin repeat and EF-hand domain-containing protein 1	2	96.1	2731.54	65.0846	358.985	1279.45	234.836	4256.49	1906.15	547.32	344.176	74.7442	NaN	965.904	1029.84	1007.3	140.613	566.588	426.483	658.861	1292.22	660.21	614.599	722.175	349.415	49.0822	602.192	933.897	320.747	1490.8	243.466	1337.04	129.177	1267.63	127.608	608.018	801.999	161.697	408.395	727.42	546.345	374.499	780.76	NaN	331.032
Q9P2R3	Q9P2R3	Q9P2R3	ANKFY1	Rabankyrin-5	57	96.1	NaN	426.625	157.161	109.114	263.716	17.9614	NaN	265.492	149.998	268.57	368.347	15.8692	404.599	148.611	116.757	92.2015	93.7537	118.375	154.208	74.7881	184.889	97.228	186.401	387.792	249.406	21.8093	236.212	52.7246	301.669	60.8166	88.1725	22.8045	289.16	104.668	73.6815	351.022	309.577	284.907	126.924	81.5073	134.877	274.359	301.004
Q8IWZ3	Q8IWZ3	Q8IWZ3	ANKHD1	Ankyrin repeat and KH domain-containing protein 1	103	100	151.034	178.363	277.504	135.938	139.296	216.314	79.7444	140.275	155.53	238.453	152.179	137.778	165.263	148.557	115.983	148.177	130.655	186.078	160.097	124.26	401.641	113.858	297.762	302.141	235.631	137.71	364.637	108.098	255.751	178.092	105.404	171.934	284.474	128.78	104.854	231.705	165.311	115.33	156.682	157.769	187.917	179.31	149.591
Q9P2G1	Q9P2G1	Q9P2G1	ANKIB1	Ankyrin repeat and IBR domain-containing protein 1	37	98	66.8465	73.8108	60.9389	40.3686	44.8175	49.854	38.2577	42.8585	45.0724	56.997	45.6191	27.03	58.486	56.5262	51.121	45.1156	NaN	43.2364	48.0183	50.958	82.687	53.2746	55.4838	121.728	63.7249	37.5272	99.6866	38.7798	70.8247	41.1779	45.0536	35.9465	70.5964	39.3674	40.6559	47.0932	31.7479	58.0485	42.8448	52.8182	55.3911	51.3155	43.1814
Q86XL3	Q86XL3	Q86XL3	ANKLE2	Ankyrin repeat and LEM domain-containing protein 2	49	100	83.0856	141.148	153.604	90.551	86.16	80.5038	66.0272	76.2899	84.3954	81.8851	119.32	76.4927	161.896	93.4887	107.41	72.091	109.747	97.897	116.065	86.843	121.604	104.288	90.9418	128.295	78.0103	69.1933	144.643	106.235	88.886	68.8627	69.7848	73.0891	226.298	58.9281	70.6311	118.834	80.2736	97.0289	81.3804	89.5877	62.124	111.98	85.0223
Q8IV38	Q8IV38	Q8IV38	ANKMY2	Ankyrin repeat and MYND domain-containing protein 2	21	100	51.9612	115.157	49.8384	63.5615	126.302	29.9584	33.0423	52.9323	76.1758	75.7341	129.048	67.1467	131.631	58.4184	59.5217	68.0419	106.916	80.5646	92.1631	91.131	51.0517	59.8767	28.8138	51.4415	54.1422	45.9761	72.1964	99.5084	41.2039	77.2819	97.3447	66.3929	55.73	155.266	99.7307	42.6137	162.797	99.8981	87.8055	84.9563	77.1804	126.961	97.1859
Q9H9E1	Q9H9E1	Q9H9E1	ANKRA2	Ankyrin repeat family A protein 2	2	17.6	NaN	NaN	NaN	NaN	NaN	NaN	NaN	NaN	NaN	NaN	NaN	NaN	NaN	NaN	NaN	NaN	NaN	NaN	12.7668	9.91219	NaN	NaN	NaN	NaN	NaN	NaN	11.4806	NaN	9.77877	15.7052	NaN	NaN	NaN	NaN	NaN	NaN	NaN	NaN	NaN	12.8775	11.3723	NaN	NaN
Q9NXR5	Q9NXR5	Q9NXR5	ANKRD10	Ankyrin repeat domain-containing protein 10	11	98	114.475	122.788	104.85	91.6533	109.541	115.393	168.364	51.2245	107.001	170.167	NaN	48.8096	101.323	44.5194	124.244	112.428	97.7386	133.268	54.2673	55.3443	120.116	93.357	117.873	168.823	74.7332	104.409	175.646	73.4544	148.266	108.833	92.81	85.5586	126.196	93.8987	98.7026	95.4437	81.0434	75.3927	75.0153	60.4119	46.4237	131.787	111.255
Q6UB98	Q6UB98	Q6UB98	ANKRD12	Ankyrin repeat domain-containing protein 12	4	31.4	NaN	NaN	NaN	NaN	NaN	NaN	NaN	NaN	NaN	49.5917	NaN	NaN	31.536	15.1852	NaN	NaN	NaN	NaN	NaN	NaN	NaN	46.1845	41.9096	NaN	37.2372	43.5082	21.0207	NaN	NaN	NaN	NaN	NaN	52.3701	2.44241	41.116	NaN	NaN	13.795	41.354	NaN	NaN	NaN	NaN
Q8IZ07	Q8IZ07	Q8IZ07	ANKRD13A	Ankyrin repeat domain-containing protein 13A	27	100	27.0892	353.946	108.32	170.277	153.163	63.5726	86.1496	85.8249	151.369	133.451	101.07	127.713	127.78	128.895	115.378	204.592	192.953	147.017	112.242	90.9501	100.75	151.316	201.427	275.612	68.4532	105.567	188.937	64.8106	195.413	162.743	97.5292	75.6185	139.278	182.42	140.757	102.913	171.955	172.496	102.019	159.111	118.4	117.463	76.3237
Q6ZTN6	Q6ZTN6	Q6ZTN6	ANKRD13D	Ankyrin repeat domain-containing protein 13D	10	74.5	NaN	73.416	52.5611	NaN	41.5584	NaN	NaN	36.0753	3.0403	5.95543	54.1351	36.646	26.8166	19.7029	23.0035	25.924	NaN	33.6478	NaN	18.4178	44.4753	NaN	27.6528	59.2591	31.4255	23.4708	57.9905	20.8658	35.2508	NaN	30.1442	NaN	44.7014	35.637	35.6178	32.4315	35.1259	28.9455	18.0269	37.8884	30.9022	NaN	NaN
Q6P6B7	Q6P6B7	Q6P6B7	ANKRD16	Ankyrin repeat domain-containing protein 16	23	100	245.101	138.35	84.7517	81.1713	70.6329	194.429	120.082	82.5257	122.75	50.1016	123.433	132.373	97.4581	146.773	195.557	78.742	84.0239	78.8253	60.7336	52.56	92.8024	113.106	65.2964	49.112	27.7962	145.134	73.1133	103.962	71.437	116.792	107.87	279.912	70.2574	85.966	84.9676	110.377	110.596	118.018	100.324	74.3795	86.2464	92.3806	143.946
O75179	O75179	O75179	ANKRD17	Ankyrin repeat domain-containing protein 17	29	98	45.5544	63.8494	68.7484	30.6823	49.0195	42.4893	24.9266	40.5426	52.809	41.8476	34.1335	44.7284	50.5563	21.235	21.2696	25.0235	42.0688	42.9308	NaN	26.6939	59.662	54.1669	48.3245	44.8359	39.8193	26.9123	43.6085	26.5396	50.0787	38.1182	26.7994	44.0775	75.617	19.8537	28.164	38.3449	22.7002	44.7269	29.4599	26.2339	26.8764	40.5509	25.2648
Q5VYY1	Q5VYY1	Q5VYY1	ANKRD22	Ankyrin repeat domain-containing protein 22	2	7.8	NaN	NaN	NaN	NaN	49.7643	NaN	NaN	NaN	NaN	NaN	NaN	NaN	43.0982	NaN	NaN	NaN	NaN	NaN	NaN	NaN	NaN	NaN	NaN	NaN	NaN	NaN	NaN	NaN	NaN	NaN	NaN	NaN	NaN	NaN	NaN	NaN	13.753	23.8078	NaN	NaN	NaN	NaN	NaN
Q96NW4	Q96NW4	Q96NW4	ANKRD27	Ankyrin repeat domain-containing protein 27	33	94.1	NaN	72.5831	56.885	21.7103	41.7287	55.1643	NaN	39.9554	27.6902	50.5404	57.772	11.233	76.1194	52.6961	43.9267	42.4579	54.4374	36.3449	45.3071	23.9485	36.5665	32.4743	33.9125	61.4412	42.0826	42.3143	40.6631	82.9665	38.8703	23.1645	40.3301	NaN	89.1189	23.5958	33.3983	60.766	54.3818	69.8502	28.7145	21.6531	34.9236	94.5405	29.404
O15084	O15084	O15084	ANKRD28	Serine/threonine-protein phosphatase 6 regulatory ankyrin repeat subunit A	55	100	107.622	319.517	337.516	217.55	163.696	168.389	137.344	273.752	169.653	258.182	165.866	127.026	275.649	130.262	263.688	179.705	226.848	189.884	126.481	107.955	368.054	178.687	353.118	368.082	258.462	134.866	261.269	218.772	255.969	190.216	263.091	137.221	241.135	153.606	202.804	307.293	200.016	209.592	205.3	208.528	192.32	160.396	187.153
Q8N6D5	Q8N6D5	Q8N6D5	ANKRD29	Ankyrin repeat domain-containing protein 29	1	54.9	248.639	NaN	NaN	98.302	25.5082	148.845	42.9131	38.4683	NaN	NaN	28.0411	80.4911	NaN	31.9503	NaN	NaN	NaN	32.9961	22.7903	35.6912	NaN	NaN	14.7781	NaN	31.7837	NaN	NaN	105.445	NaN	87.792	NaN	147.333	NaN	50.2009	39.7617	NaN	NaN	70.1377	NaN	60.5956	71.4781	NaN	29.6934
Q53RE8	Q53RE8	Q53RE8	ANKRD39	Ankyrin repeat domain-containing protein 39	6	96.1	74.9416	59.2253	27.6837	55.4616	56.3535	72.0721	52.0303	27.8536	48.3335	21.6045	48.9183	71.1676	34.1111	31.0521	43.2269	48.3061	NaN	41.1414	28.8442	44.2578	40.514	52.8703	16.2099	41.362	NaN	41.418	47.7988	56.7899	19.2161	28.7997	43.8094	69.6392	21.2529	43.548	25.4532	43.1663	29.6096	39.1663	29.4295	40.7479	31.2129	44.936	25.1516
Q6AI12	Q6AI12	Q6AI12	ANKRD40	Ankyrin repeat domain-containing protein 40	7	94.1	38.2823	89.3757	34.1036	29.059	26.4506	36.8151	43.8584	27.0128	NaN	42.9678	32.6439	38.2128	44.892	18.5564	56.5035	25.9519	73.7204	41.7615	18.7575	29.8142	72.9608	336.536	51.8303	32.4398	51.335	25.5416	35.7384	53.8555	31.1918	30.4885	20.2245	7.80002	39.6392	37.1697	24.9434	25.5298	39.8525	65.1359	15.7322	33.2161	21.4958	NaN	29.3239
Q8N8A2	Q8N8A2	Q8N8A2	ANKRD44	Serine/threonine-protein phosphatase 6 regulatory ankyrin repeat subunit B	59	100	128.807	259.029	285.297	147.537	481.752	188.109	178.047	339.496	298.016	264.898	324.053	221.446	279.288	248.737	264.703	500.075	398.575	258.359	458.948	408.214	256.375	427.621	422.138	404.988	492.338	123.932	636.138	194.271	239.486	247.467	283.746	215.901	448.788	182.686	203.93	183.369	462.124	437.376	401.72	252.165	271.905	555.955	296.467
Q8WVL7	Q8WVL7	Q8WVL7	ANKRD49	Ankyrin repeat domain-containing protein 49	8	100	138.002	61.7607	104.655	94.4426	73.8562	74.2088	129.119	41.0394	85.0212	88.4123	82.1032	132.58	84.1866	62.6386	90.8397	54.7859	166.601	63.444	56.8695	44.4621	84.0857	119.323	89.7953	64.9396	121.948	99.4319	153.509	91.1501	84.8136	68.2649	66.4105	102.203	103.237	51.472	43.2758	67.2907	54.2116	51.087	71.8624	48.1093	49.7758	60.8161	49.4805
Q8NB46	Q8NB46	Q8NB46	ANKRD52	Serine/threonine-protein phosphatase 6 regulatory ankyrin repeat subunit C	2	23.5	NaN	NaN	6.82276	NaN	NaN	NaN	NaN	NaN	5.62205	NaN	9.03145	NaN	8.90066	5.56957	NaN	NaN	NaN	NaN	NaN	NaN	17.9775	NaN	NaN	NaN	4.56286	NaN	NaN	NaN	3.52953	NaN	NaN	NaN	8.90456	NaN	NaN	2.8891	NaN	NaN	NaN	9.52762	NaN	NaN	6.00778
Q6NXT1	Q6NXT1	Q6NXT1	ANKRD54	Ankyrin repeat domain-containing protein 54	14	100	68.067	95.1085	45.6443	47.2281	50.0838	63.0564	87.0668	40.5167	87.8376	55.2423	60.6334	82.7856	46.5752	39.6911	57.7269	76.3582	85.8165	88.9292	43.7876	65.6292	72.984	76.4464	66.2883	53.3158	45.5058	70.3359	78.328	65.8739	65.5611	39.5967	62.8779	54.0989	78.3652	52.6967	49.6254	82.8997	48.5879	32.0584	83.3696	52.6787	37.6785	80.4203	48.1987
Q92625	Q92625	Q92625	ANKS1A	Ankyrin repeat and SAM domain-containing protein 1A	45	100	96.3719	106.1	151.671	75.1547	122.151	78.7641	75.2931	66.857	57.7446	89.2097	112.656	66.7955	114.882	72.25	80.651	77.4254	85.5154	96.597	91.178	90.3519	178.879	85.3082	133.605	143.405	104.578	89.1524	152.04	102.696	122.648	93.9931	81.3964	78.3827	153.787	76.0307	80.0287	116.024	64.9169	75.1813	75.6834	69.8924	58.1339	112.151	87.8233
Q68DC2	Q68DC2	Q68DC2	ANKS6	Ankyrin repeat and SAM domain-containing protein 6	7	49	43.9711	9.8374	18.9795	NaN	NaN	9.08536	93.9847	11.5096	NaN	30.3178	NaN	NaN	NaN	12.3955	NaN	NaN	NaN	NaN	NaN	NaN	93.0556	26.0463	10.8191	NaN	61.2073	11.5074	NaN	NaN	22.2583	NaN	NaN	NaN	NaN	11.9848	NaN	43.4767	NaN	11.4566	43.3044	NaN	23.99	78.2931	NaN
Q9H8Y5	Q9H8Y5	Q9H8Y5	ANKZF1	Ankyrin repeat and zinc finger domain-containing protein 1	30	100	255.77	168.486	289.986	151.717	213.603	223.988	70.0481	115.262	116.94	155.078	155.031	205.018	192.25	205.593	281.843	115.702	36.4098	128.282	150.626	182.088	253.635	120.257	214.458	380.916	248.102	231.345	273.855	166.671	232.453	201.224	103.898	165.658	276.116	215.985	89.1053	386.995	144.97	133.013	263.865	151.782	188.936	281.573	133.583
Q9NQW6	Q9NQW6	Q9NQW6	ANLN	Anillin	13	33.3	NaN	NaN	58.4608	34.376	NaN	NaN	NaN	NaN	NaN	37.5766	18.7827	31.77	NaN	NaN	24.0623	NaN	NaN	NaN	NaN	27.5451	NaN	NaN	NaN	NaN	161.806	NaN	NaN	NaN	NaN	NaN	NaN	NaN	32.7587	11.67	NaN	NaN	NaN	NaN	NaN	27.2928	22.2745	NaN	NaN
Q9NW15	Q9NW15	Q9NW15	ANO10	Anoctamin-10	19	27.5	NaN	78.8364	NaN	NaN	102.526	NaN	NaN	59.5254	NaN	NaN	NaN	NaN	164.339	NaN	138.117	NaN	NaN	NaN	31.5958	NaN	6.21997	55.6212	NaN	5.9379	NaN	NaN	NaN	NaN	NaN	NaN	NaN	NaN	NaN	NaN	NaN	NaN	79.6453	96.5536	NaN	NaN	NaN	235.438	NaN
Q75V66	Q75V66	Q75V66	ANO5	Anoctamin-5	1	39.2	194.823	NaN	NaN	NaN	45.3669	218.218	NaN	NaN	81.9954	NaN	NaN	NaN	60.6015	24.9872	NaN	237.06	NaN	31.5434	89.7831	99.6826	NaN	NaN	NaN	253.155	159.458	NaN	400.429	NaN	NaN	148.564	NaN	219.343	NaN	NaN	NaN	129.852	NaN	NaN	NaN	155.422	126.197	NaN	25.2671
Q4KMQ2	Q4KMQ2	Q4KMQ2	ANO6	Anoctamin-6	23	66.7	NaN	97.8815	NaN	25.3104	121.639	NaN	NaN	32.5971	NaN	NaN	44.2368	NaN	154.254	17.2235	35.397	NaN	27.5951	45.6044	47.5791	NaN	NaN	31.5002	34.7969	39.7619	15.4039	NaN	24.5777	39.7044	13.7308	19.2922	NaN	26.3625	29.3788	17.9551	35.962	NaN	48.4279	62.8988	15.2623	NaN	NaN	119.857	21.1526
P39687	P39687	P39687	ANP32A	Acidic leucine-rich nuclear phosphoprotein 32 family member A	17	100	2004.75	5292.43	98.9884	1010.92	2038	2105.15	4339.01	1233.36	763.862	834.487	578.51	7912.51	2403.77	1486.02	1094.06	838.197	6764.1	1098.81	1623.61	2114.49	1641.78	2862.76	1018.43	1242.63	330.505	3226.11	2138.35	1042.45	698.271	1211.57	4207.19	3366.93	591.912	1186.29	1985.46	380.877	1060.12	1092.67	4030.4	2762.14	835.153	3169.07	478.119
Q92688	Q92688	Q92688	ANP32B	Acidic leucine-rich nuclear phosphoprotein 32 family member B	10	100	949.253	933.269	57.1425	265.288	486.892	710.423	1678.54	119.256	66.4141	73.78	187.574	2519.46	938.598	414.341	225.615	122.152	1903.38	256.811	318.406	715.129	482.424	501.454	229.263	38.8367	41.616	628.243	157.303	577.395	80.2945	603.806	466.186	1723.96	71.7656	139.595	606.919	87.8056	152.803	341.747	990.375	501.078	126.845	1635.14	34.7075
Q9BTT0	Q9BTT0	Q9BTT0	ANP32E	Acidic leucine-rich nuclear phosphoprotein 32 family member E	9	98	467.469	400.492	NaN	364.848	692.794	532.523	595.647	64.8444	155.561	84.7783	141.402	1919.24	580.487	414.057	209.341	121.552	959.7	129.989	786.88	1577.94	212.052	452.713	109.058	105.045	76.661	366.494	485.942	483.409	52.644	207.332	262.589	562.245	166.869	148.171	315.572	237.486	114.256	116.587	920.731	271.098	204.933	2101.58	100.234
P15144	P15144	P15144	ANPEP	Aminopeptidase N	34	80.4	NaN	405.144	107.051	96.7488	101.017	19.6942	NaN	52.8755	NaN	51.1378	75.2625	160.972	291.607	36.2196	78.9519	86.7062	588.047	131.322	113.692	30.388	67.4028	527.14	NaN	66.5058	69.1012	37.2879	NaN	88.1434	NaN	NaN	70.3594	58.0695	117.739	74.664	45.0513	42.4	78.8957	124.202	NaN	63.2699	26.4493	136.739	NaN
Q9BQD7	Q9BQD7	Q9BQD7	ANTKMT	Adenine nucleotide translocase lysine N-methyltransferase	10	98	106.987	56.3022	89.0975	115.185	55.1995	91.097	64.7436	90.2096	55.1307	107.436	51.934	59.4642	83.6195	100.259	50.0643	45.5312	13.3091	54.3928	67.067	29.6928	178.026	86.8398	88.617	85.4758	148.068	51.667	73.8074	96.5486	46.2329	43.5969	73.5537	115.788	113.46	48.606	72.0372	65.9118	56.2314	51.0925	66.2866	110.749	61.6454	NaN	58.7475
P58335	P58335	P58335	ANTXR2	Anthrax toxin receptor 2	4	68.6	NaN	59.4757	NaN	163.305	36.6478	NaN	15.7211	7.58372	NaN	259.074	NaN	37.3968	39.4164	NaN	NaN	23.1077	85.3221	18.1676	36.2974	12.2126	NaN	69.162	18.8444	180.798	42.6918	19.9167	79.296	NaN	33.8855	34.3501	136.9	62.9921	41.4109	23.6061	NaN	50.3909	33.9949	41.9329	17.0892	14.0388	NaN	30.7187	31.9046
P04083	P04083	P04083	ANXA1	Annexin A1	32	100	518.569	1295.84	243.31	3587.38	3039.05	708.256	20576.9	220.036	441.233	164.926	707.033	6023.09	3879.93	456.7	577.028	1868.26	6871.75	3469.51	334.029	709.396	107.543	8351.68	46.9581	139.783	122.801	281.351	158.828	667.731	17.6176	124.772	879.951	1636.49	449.079	1284.25	701.633	709.656	8527.82	2374.48	1352.33	672.449	1321.46	18592.5	95.2953
P50995	P50995	P50995	ANXA11	Annexin A11	32	100	802.694	842.241	1191.14	1109.01	3174.95	558.493	718.913	580.889	1046.78	1622.61	1349.95	1831.95	1386.24	1102.54	1044.64	1379.49	2444.07	1735.29	1243.01	1953.41	779.936	2486.97	545.609	3118.35	2153.54	783.782	2113.69	1501.68	991.393	889.655	1161.34	878.673	2231.18	1954.2	1340.29	1564.68	1042.46	895.872	2396.41	663.917	1347.95	3143.96	1232.83
P07355	P07355	P07355	ANXA2	Annexin A2	43	100	9797.07	3567.9	5384.08	6200.46	6726	5800.89	7313.73	3828.7	5356.07	1407.35	7701.3	5974.8	4824.51	3443.98	4483.9	1874.55	8552.29	2644.5	25700.2	16991.5	1488.61	7632.89	1403.18	1519.29	915.597	4000.5	2076.6	4611.79	774.206	2903.63	3223.13	8746.53	2623.13	7835.45	4991.38	919.077	2456.85	3765.66	12261.6	3914.43	5326.09	9607.1	4716.5
P12429	P12429	P12429	ANXA3	Annexin A3	29	98	254.915	476.693	142.043	1322.14	4261.77	338.958	507.895	183.744	162.808	113.148	655.752	4529.57	3643.31	176.078	658.777	501.255	5073.98	3439.02	361.178	155.911	88.6539	4835.51	28.9346	121.078	66.9934	166.567	127.661	929.604	NaN	79.3549	676.574	745.845	249.53	630.348	605.927	85.4627	2513.39	2521.57	258.303	287.864	424.685	2546.01	77.9817
P09525	P09525	P09525	ANXA4	Annexin A4	27	100	1040.99	952.584	366.184	806.796	1786.22	881.223	1067.62	636.411	347.104	146.516	2588.97	1164.12	1234.39	1952.93	595.615	1084.69	2338.95	1410.99	1737.82	1917.66	379.351	1767.7	184.432	219.829	167.311	581.071	356.617	1261.58	206.058	1195.01	973.741	1170.06	254.702	973.884	1200.3	145.256	1032.23	1732.56	575.859	535.809	523.851	2658.79	1447.56
P08758	P08758	P08758	ANXA5	Annexin A5	38	100	10603.9	13195.1	9399.07	19729.9	18501.5	11458.1	11345.6	31490.1	27649.3	3793.81	25015	30099.5	27495.2	28549.5	10017.1	14705.1	16306.8	29034.1	30486.7	24432.3	11687.5	16594.7	7777.14	6568.96	3571.41	13591.6	9108.07	19747.2	2826.95	22191.9	32735.7	26585.4	4846.1	23874.6	18800.8	4521.38	23000.1	45691.4	9744.52	16560.1	25845.4	25538.8	17856.9
P08133	P08133	P08133	ANXA6	Annexin A6	83	100	6166.09	5489.32	9373.71	18101.7	24941.1	10359.6	6134.08	30759.4	26267.5	6381.75	33305.3	13871.5	17196.4	20463.6	25924.4	11555.6	12996.8	12648.1	31796.8	28546.6	9836.25	20276.9	8192.09	9154	6402.22	6847.42	1874.78	19023.8	6976.59	31843.6	22256.7	31830	2115.98	15723.7	11118.9	6252.53	29440.3	31391.6	22571.9	16442.2	19968.6	35146.2	12122.5
P20073	P20073	P20073	ANXA7	Annexin A7	37	100	581.617	10548.9	3122.15	5874.42	4529.16	890.515	932.678	2611.2	4287.18	5576.96	4242.31	2633.25	3915.57	2378.35	3193.11	3563.86	3267.03	3330.56	7216.53	4454.82	3361.4	2707.86	2515.78	4755.26	5970.71	1560.51	6052.23	2941.66	3386.04	2703.92	4340.44	1678.72	4674.94	3963.01	3074.96	3632.63	4127.42	2984.51	2572.46	2474.22	3075.69	5161.73	2631.58
P28039	P28039	P28039	AOAH	Acyloxyacyl hydrolase	3	5.9	NaN	6.80487	NaN	NaN	NaN	NaN	NaN	NaN	NaN	NaN	NaN	NaN	NaN	NaN	NaN	NaN	250.818	NaN	NaN	NaN	NaN	18.7578	NaN	NaN	NaN	NaN	NaN	NaN	NaN	NaN	NaN	NaN	NaN	NaN	NaN	NaN	NaN	NaN	NaN	NaN	NaN	NaN	NaN
P19801	P19801	P19801	AOC1	Amiloride-sensitive amine oxidase [copper-containing]	8	15.7	NaN	29.0589	NaN	186.234	NaN	NaN	NaN	NaN	NaN	NaN	42.8709	NaN	NaN	NaN	62.5707	NaN	19.4333	NaN	NaN	NaN	NaN	NaN	NaN	NaN	NaN	NaN	NaN	NaN	NaN	NaN	NaN	NaN	NaN	NaN	NaN	NaN	NaN	NaN	NaN	NaN	NaN	133.451	NaN
Q16853	Q16853	Q16853	AOC3	Membrane primary amine oxidase	6	23.5	NaN	NaN	NaN	NaN	NaN	NaN	NaN	103.524	NaN	24.4879	NaN	NaN	152.704	NaN	NaN	NaN	NaN	NaN	NaN	NaN	NaN	NaN	NaN	NaN	57.9847	NaN	NaN	NaN	NaN	NaN	14.5568	NaN	NaN	NaN	NaN	NaN	27.6252	80.3895	NaN	NaN	NaN	605.472	NaN
Q10567	Q10567	Q10567	AP1B1	AP-1 complex subunit beta-1	32	96.1	187.062	521.617	339.153	202.419	2169.79	179.5	138.093	1628.73	185.443	429.569	432.356	232.838	1538.73	463.017	75.0293	114.096	396.249	184.979	227.767	123.144	214.929	383.289	352.556	465.033	491.664	137.39	322.993	190.736	459.708	438.637	NaN	140.338	521.704	138.529	246.346	654.168	1355.81	1622.46	212.431	78.4388	151.707	1350.66	302.558
O43747	O43747	O43747	AP1G1	AP-1 complex subunit gamma-1	41	98	75.4236	161.439	240.129	32.7543	665.878	37.2829	8.6573	649.025	89.8628	187.137	318.094	92.2596	566.312	113.837	68.8595	44.2315	134.495	35.9874	259.28	27.5218	39.9739	51.6803	64.0202	187.908	97.8475	38.7937	53.4152	21.1823	91.721	80.7551	65.692	31.1742	250.852	34.0692	49.2944	417.668	471.167	582.94	45.8246	30.7818	74.528	727.321	301.502
O75843	O75843	O75843	AP1G2	AP-1 complex subunit gamma-like 2	24	37.3	NaN	135.606	172.005	NaN	274.32	NaN	NaN	126.904	NaN	101.858	96.4808	NaN	179.136	NaN	NaN	NaN	NaN	NaN	NaN	NaN	NaN	NaN	NaN	141.837	NaN	NaN	151.827	NaN	NaN	NaN	NaN	NaN	224.732	NaN	NaN	98.7788	134.102	113.118	63.2556	NaN	NaN	219.284	80.0545
Q9BXS5	Q9BXS5	Q9BXS5	AP1M1	AP-1 complex subunit mu-1	29	100	63.5223	412.505	518.709	37.045	595.669	43.3784	24.4107	655.221	123.801	272.874	453.556	129.809	546.97	150.377	173.64	86.7728	62.5128	91.4724	286.361	41.2417	77.0931	98.5885	100.12	328.116	161.44	30.5154	104.685	48.9314	136.995	103.255	55.5308	52.3955	473.35	74.2433	80.7432	457.124	409.469	625.149	52.3725	40.4266	88.8891	778.616	358.07
P61966	P61966	P61966	AP1S1	AP-1 complex subunit sigma-1A	5	84.3	41.8788	226.918	247.192	NaN	168.196	NaN	NaN	108.157	60.9224	170.934	107.805	NaN	349.067	89.8847	191.444	104.082	NaN	86.0398	90.7012	NaN	69.3459	37.6997	82.9023	207.151	109.528	21.8406	143.014	NaN	89.7097	80.5013	68.6128	31.5672	507.05	24.3605	29.8744	427.563	272.021	349.244	24.4724	40.5754	43.5366	289.506	152.591
P56377	P56377	P56377	AP1S2	AP-1 complex subunit sigma-2	9	90.2	33.7577	107.543	132.836	42.8822	128.191	NaN	NaN	370.015	126.168	96.5356	663.308	70.7519	305.465	93.064	92.4663	99.6528	151.611	87.7891	364.061	72.7837	NaN	224.941	33.2768	143.421	146.659	37.1621	169.161	34.0079	39.5977	52.4826	121.596	NaN	371.138	108.505	66.9234	147.852	267.009	199.658	NaN	45.4087	57.2471	541.752	317.207
Q96PC3	Q96PC3	Q96PC3	AP1S3	AP-1 complex subunit sigma-3	4	49	NaN	223.014	34.6628	NaN	17.8652	NaN	NaN	142.793	NaN	NaN	19.8646	NaN	37.8565	53.1346	NaN	NaN	NaN	NaN	55.9216	NaN	NaN	NaN	21.301	51.8537	NaN	NaN	NaN	NaN	22.4842	57.9524	NaN	NaN	115.329	NaN	NaN	88.6004	76.7774	235.523	55.2867	NaN	13.8867	420.294	53.0998
O95782	O95782	O95782	AP2A1	AP-2 complex subunit alpha-1	52	100	122.911	1433.79	557.358	180.184	1368.38	82.5422	73.7454	1145.71	97.206	332.398	280.415	353.811	1339.97	201.133	73.6922	71.2393	453.927	119.405	301.549	74.2177	154.057	257.797	144.059	501.227	182.03	67.7449	174.463	97.3675	205.335	233.308	114.919	106.979	529.821	99.4141	157.612	423.243	1353.89	1571.45	380.878	88.7467	120.325	985.881	216
O94973	O94973	O94973	AP2A2	AP-2 complex subunit alpha-2	36	96.1	92.3264	375.241	141.185	57.8558	688.34	82.2393	70.0234	674.868	77.2423	189.599	192.328	181.607	595.892	107.902	51.8845	81.1462	229.104	104.176	154.679	51.1531	81.1963	265.421	93.1285	198.709	127.02	62.5158	137.913	NaN	176.101	106.039	73.9831	54.1729	262.112	58.4002	62.6712	356.362	605.734	670.983	97.9206	78.2888	75.777	404.669	121.561
P63010	P63010	P63010	AP2B1	AP-2 complex subunit beta	67	100	231.698	1673.79	776.869	198.078	1578.95	140.506	95.1429	1414.88	204.359	600.542	569.868	189.348	1856.75	366.983	103.357	115.746	460.755	193.375	521.238	125.325	397.039	298.536	355.254	714.354	573.794	84.8801	345.28	132.274	626.384	384.601	176.379	147.155	643.812	165.448	264.55	775.218	1440.69	1723.46	323.638	159.929	220.825	1213.9	408.676
Q96CW1	Q96CW1	Q96CW1	AP2M1	AP-2 complex subunit mu	31	100	56.2696	1606.87	1210.09	379.235	977.623	44.4604	21.1348	1068.9	416.378	907.735	980.86	98.3599	1102.9	466.506	590.897	415.466	310.118	363.133	1231.45	301.303	474.841	472.535	429.399	1034.9	513.974	29.5203	470.399	110.948	608.759	185.852	687.06	56.7851	1484.24	521.849	442.23	1074.81	789.835	1128.76	138.932	422.923	400.485	1025.43	838.971
P53680	P53680	P53680	AP2S1	AP-2 complex subunit sigma	7	82.4	30.1662	338.511	215.374	349.666	114.069	NaN	NaN	175.342	67.6186	111.115	530.873	62.274	923.01	68.8488	141.607	78.2508	NaN	NaN	236.911	72.6733	57.1866	135.173	111.223	285.034	137.651	NaN	50.1175	NaN	159.539	137.411	NaN	38.0018	618.215	61.3808	71.6665	424.784	626.57	740.845	42.0826	NaN	63.1682	655.18	318.854
O00203	O00203	O00203	AP3B1	AP-3 complex subunit beta-1	45	100	250.785	888.995	279.546	123.524	584.075	114.228	92.4876	216.237	105.201	490.509	298.446	284.413	1077.12	194.078	101.995	137.473	581.146	311.107	74.7742	82.5245	300.61	579.819	263.447	181.536	291.885	208.566	327.222	194.595	382.641	227.285	184.578	213.202	465.04	135.087	156.313	346.3	279.565	389.531	178.068	115.399	122.495	218.698	117.347
O14617	O14617	O14617	AP3D1	AP-3 complex subunit delta-1	53	100	94.6905	171.234	93.5778	106.474	158.306	72.5098	40.0907	72.5175	37.6245	93.3925	77.0679	95.7995	337.298	72.9841	47.9729	68.2968	192.667	87.623	54.7752	47.1158	64.3717	156.557	76.7945	64.8348	57.827	44.9472	93.2109	79.5529	86.8332	145.203	118.113	49.6905	126.012	42.5501	66.4558	106.086	115.262	145.195	85.9392	50.0355	54.3497	151.879	63.658
Q9Y2T2	Q9Y2T2	Q9Y2T2	AP3M1	AP-3 complex subunit mu-1	25	100	92.9373	744.017	828.195	113.721	728.982	94.6121	25.2689	1042.68	310.908	878.024	938.31	78.5496	1270.79	588.636	351.34	317.319	154.678	237.667	688.683	130.482	348.473	234.796	591.918	999.049	589.885	54.0394	408.023	70.4273	765.76	233.66	413.909	75.4138	945.303	374.38	363.05	881.936	981.537	1092.32	130.861	191.309	390.782	1093.08	867.046
P53677	P53677	P53677	AP3M2	AP-3 complex subunit mu-2	11	60.8	116.54	74.0992	40.4853	NaN	50.3321	NaN	NaN	48.0157	34.5087	13.4652	34.217	NaN	58.7631	27.4272	54.8868	NaN	NaN	NaN	33.7762	NaN	37.3626	NaN	29.1773	71.0506	14.6965	NaN	NaN	NaN	61.2684	28.1238	NaN	NaN	53.4431	NaN	NaN	40.0257	123.498	104.342	16.3449	NaN	NaN	68.9141	50.1295
Q92572	Q92572	Q92572	AP3S1	AP-3 complex subunit sigma-1	12	100	305.183	648.615	871.573	226.393	906.697	224.776	174.929	1286.92	662.755	1137.56	1259.99	383.449	1153.63	737.322	301.41	540.552	377.418	845.321	1054.45	550.287	668.355	496.885	1156.19	1236.14	879.867	318.771	600.658	470.307	1095.02	704.447	696.19	361.31	836.416	717.544	634.291	933.454	1226.89	1130.18	449.201	560.759	610.392	1007.04	1038.32
P59780	P59780	P59780	AP3S2	AP-3 complex subunit sigma-2	7	74.5	133.053	114.365	167.417	33.0769	NaN	44.4328	NaN	66.7686	14.5206	83.4881	51.1424	NaN	193.136	106.116	96.3431	50.4451	NaN	79.2398	65.0753	NaN	41.6611	NaN	56.7923	41.8645	61.5773	99.9072	NaN	NaN	81.5859	100.716	78.7128	NaN	182.265	34.7533	62.7095	111.121	117.827	200.921	NaN	NaN	53.1747	73.1292	40.8117
Q9Y6B7	Q9Y6B7	Q9Y6B7	AP4B1	AP-4 complex subunit beta-1	25	72.5	NaN	52.7697	43.5686	NaN	40.7743	72.0355	NaN	46.784	14.9845	37.96	3.24593	NaN	40.185	NaN	NaN	25.1801	78.3363	NaN	15.1109	20.7769	23.5011	NaN	NaN	28.2887	32.5308	18.5726	17.5471	19.7637	15.5213	NaN	101.311	NaN	40.7131	31.3996	NaN	22.3363	40.8135	33.4145	16.5028	10.1902	13.6449	115.685	13.527
Q9UPM8	Q9UPM8	Q9UPM8	AP4E1	AP-4 complex subunit epsilon-1	14	47.1	NaN	41.4248	NaN	NaN	33.8226	NaN	NaN	27.2832	2.43468	2.1341	NaN	NaN	25.1378	12.9232	NaN	NaN	NaN	NaN	3.38206	NaN	NaN	NaN	NaN	NaN	11.2655	10.8399	NaN	NaN	NaN	65.8874	NaN	NaN	NaN	NaN	13.4969	39.559	12.4059	22.2673	NaN	9.21108	23.1798	29.4993	29.4859
O00189	O00189	O00189	AP4M1	AP-4 complex subunit mu-1	13	68.6	NaN	157.321	119.462	NaN	140.898	NaN	NaN	105.075	NaN	54.7691	71.4162	NaN	138.921	18.2692	NaN	121.446	NaN	47.7424	58.1687	NaN	47.5644	NaN	56.2676	120.071	84.769	72.0379	NaN	NaN	60.6287	NaN	NaN	NaN	106.098	36.3677	36.7109	135.9	85.4272	111.939	41.9364	30.7739	83.5954	92.6123	83.2921
Q9Y587	Q9Y587	Q9Y587	AP4S1	AP-4 complex subunit sigma-1	4	62.7	37.8234	69.542	57.9936	NaN	49.7929	8.11584	5.14452	38.0034	NaN	18.954	26.5881	NaN	45.8217	18.7243	21.5751	NaN	NaN	NaN	5.72079	NaN	14.0874	NaN	NaN	54.0305	6.9183	NaN	NaN	NaN	23.7938	21.3841	5.83074	8.86941	71.4631	11.7656	8.03314	83.4346	NaN	62.5403	NaN	NaN	NaN	58.3204	27.5897
Q2VPB7	Q2VPB7	Q2VPB7	AP5B1	AP-5 complex subunit beta-1	10	27.5	NaN	NaN	17.1877	NaN	37.9423	NaN	NaN	30.6576	NaN	NaN	NaN	NaN	54.2581	NaN	NaN	NaN	NaN	NaN	NaN	NaN	7.86173	NaN	8.28716	NaN	NaN	NaN	NaN	NaN	15.1704	NaN	NaN	NaN	NaN	NaN	NaN	NaN	43.8811	31.2035	13.2796	NaN	NaN	54.5812	NaN
Q9H0R1	Q9H0R1	Q9H0R1	AP5M1	AP-5 complex subunit mu-1	11	86.3	NaN	75.277	63.7615	44.8537	70.6935	16.2608	26.3777	47.8717	88.9316	92.788	116.098	NaN	57.0525	32.1161	51.1694	63.3883	NaN	40.24	86.3424	56.6086	82.2411	75.2034	54.3575	92.397	53.9186	NaN	88.9185	NaN	52.2549	NaN	61.2828	NaN	97.4525	40.9808	28.1822	118.5	75.6952	64.6548	29.6412	48.8034	62.0462	112.378	83.3499
Q9NUS5	Q9NUS5	Q9NUS5	AP5S1	AP-5 complex subunit sigma-1	8	66.7	NaN	61.4118	28.1495	NaN	45.1376	NaN	NaN	16.7577	18.4512	35.8957	NaN	NaN	45.8806	10.943	NaN	14.8471	NaN	NaN	25.9343	13.3703	55.4013	NaN	20.2657	41.1755	36.0758	14.7385	57.1193	NaN	26.7381	13.6588	NaN	NaN	19.3708	24.6975	NaN	46.1985	43.9186	40.2481	17.235	14.7334	NaN	46.3072	20.6495
O43299	O43299	O43299	AP5Z1	AP-5 complex subunit zeta-1	13	56.9	NaN	229.379	46.7781	NaN	82.0284	NaN	NaN	41.8412	NaN	NaN	NaN	NaN	74.0245	12.8606	NaN	218.334	90.3526	NaN	34.9077	NaN	28.4477	NaN	17.9027	43.2185	27.7376	NaN	NaN	NaN	34.6568	37.9741	NaN	NaN	NaN	NaN	11.584	44.4171	148.449	105.617	106.563	NaN	NaN	97.1633	35.5338
O14727	O14727	O14727	APAF1	Apoptotic protease-activating factor 1	31	88.2	NaN	51.6932	20.2481	26.341	42.6138	NaN	17.5159	39.4954	37.8154	26.4358	64.5861	34.0971	83.9238	17.5098	30.5763	25.4948	96.086	42.4812	37.1221	11.9096	NaN	65.8373	NaN	19.802	15.3488	26.7233	13.5016	43.3451	NaN	13.6862	14.2995	45.8413	26.4406	23.7049	18.2931	NaN	53.3399	56.3407	11.3126	14.6994	17.1961	81.7911	17.2548
Q99767	Q99767	Q99767	APBA2	Amyloid-beta A4 precursor protein-binding family A member 2	6	19.6	NaN	268.665	NaN	NaN	81.7045	NaN	NaN	30.8469	61.3113	NaN	NaN	NaN	77.0431	NaN	NaN	NaN	NaN	34.4436	NaN	NaN	NaN	NaN	NaN	37.1348	50.4987	NaN	NaN	NaN	21.5859	23.0835	NaN	NaN	NaN	NaN	NaN	NaN	NaN	NaN	NaN	NaN	NaN	NaN	NaN
O96018	O96018	O96018	APBA3	Amyloid-beta A4 precursor protein-binding family A member 3	11	78.4	NaN	46.953	26.1555	NaN	14.4885	92.1321	NaN	27.3878	NaN	19.4635	52.8112	NaN	32.3006	16.7472	NaN	NaN	58.1009	NaN	14.2678	NaN	16.0854	NaN	37.1447	22.3845	24.806	5.95292	12.899	56.3618	32.967	19.7408	29.3933	24.1516	29.9714	27.5628	19.2806	26.5905	24.1029	30.5754	23.7346	12.3469	12.9522	42.7778	10.3491
Q7Z5R6	Q7Z5R6	Q7Z5R6	APBB1IP	Amyloid beta A4 precursor protein-binding family B member 1-interacting protein	21	92.2	63.2859	79.8062	24.3305	34.7532	111.293	48.2571	NaN	25.0769	55.9534	21.1431	79.4803	80.5052	118.977	16.6948	32.1058	47.385	166.903	48.3216	29.6614	21.5105	45.6539	136.091	NaN	83.6708	56.0503	100.985	70.9522	NaN	23.7599	21.4331	29.0867	53.6228	41.8051	22.605	55.6615	15.2617	234.592	65.9668	14.9042	18.5233	19.44	150.641	14.7646
Q92870	Q92870	Q92870	APBB2	Amyloid beta precursor protein binding family B member 2	5	19.6	NaN	NaN	NaN	24.1695	NaN	NaN	6.93725	NaN	29.1016	NaN	NaN	NaN	4.68485	NaN	NaN	NaN	NaN	NaN	NaN	NaN	43.9822	NaN	NaN	NaN	NaN	NaN	NaN	NaN	NaN	2.53881	NaN	NaN	3.44581	NaN	9.24952	NaN	NaN	NaN	NaN	NaN	9.78704	NaN	NaN
O95704	O95704	O95704	APBB3	Amyloid-beta A4 precursor protein-binding family B member 3	1	15.7	NaN	NaN	NaN	NaN	18.3373	NaN	NaN	NaN	NaN	NaN	NaN	NaN	28.1607	NaN	NaN	NaN	NaN	NaN	5.08347	NaN	NaN	NaN	NaN	NaN	NaN	NaN	NaN	NaN	NaN	NaN	NaN	NaN	NaN	NaN	NaN	NaN	4.23059	13.6519	NaN	NaN	NaN	NaN	NaN
P25054	P25054	P25054	APC	Adenomatous polyposis coli protein	18	86.3	289.856	NaN	15.1176	909.69	NaN	1201.83	1269.26	415.69	3292.71	1166.84	1470.45	2353.91	2125.59	1954.11	1558.49	1927.69	1291.42	2667.27	2264.12	1485.97	779.315	NaN	813.253	1331.78	672.451	785.581	NaN	619.406	1500.07	1407.3	992.478	714.846	NaN	2309.94	2072.48	4611.3	944.13	1048.88	1305.14	2736.14	2426.84	1554.6	1689.06
P02743	P02743	P02743	APCS	Serum amyloid P-component	8	88.2	84.6672	124.377	16.5851	134.799	76.0522	46.8025	105.664	59.5681	68.4594	36.1583	91.1941	60.8067	132.881	120.988	60.5487	89.9444	765.934	82.2679	46.402	72.3287	82.2352	183.743	NaN	32.105	426.781	47.7324	NaN	72.1336	NaN	63.8011	232.238	87.2074	65.5712	87.1358	48.3511	712.108	105.534	64.2278	32.3339	93.3169	277.261	70.5161	56.6991
P13798	P13798	P13798	APEH	Acylamino-acid-releasing enzyme	41	100	161.503	857.909	2689.38	1412.28	1623.6	325.228	230.495	2051.73	3059.22	2862.47	1891.34	673.507	2303.55	1459.79	2541.69	1433.25	970.773	1260.66	1245.04	1366.63	2381.85	1302.53	2798.52	4486.84	2489.36	909.534	2823.34	820.532	3117.77	1241.04	1802.42	757.011	1840.55	1311.69	1914.23	2066.27	3131.33	2471.49	2017.69	1643.44	1782.79	1963	1667.95
P27695	P27695	P27695	APEX1	DNA-(apurinic or apyrimidinic site) endonuclease	33	100	1461.52	4373.64	772.711	948.55	3199.1	1401.66	3216.34	3389.84	930.875	512.318	1618.31	4140.43	2924.51	1125.27	882.147	931.321	2944.56	958.698	4229.94	2271.02	1201.17	1968.69	627.581	1167.03	389.722	1155.61	1272.29	877.729	614.158	762.391	1667.93	2695.96	1038.08	1457.09	2345.38	548.841	4169.81	2582.07	3365.45	1435.19	700.923	6346.22	1427.3
Q9UBZ4	Q9UBZ4	Q9UBZ4	APEX2	DNA-(apurinic or apyrimidinic site) endonuclease 2	3	27.5	NaN	NaN	35.545	NaN	NaN	NaN	NaN	NaN	7.94316	13.8373	NaN	NaN	NaN	NaN	1.83436	9.1004	NaN	NaN	NaN	13.9816	5.71868	NaN	NaN	72.0502	2.78196	NaN	17.1365	NaN	4.24201	NaN	7.85669	NaN	14.8837	NaN	NaN	NaN	NaN	NaN	NaN	NaN	NaN	NaN	NaN
Q8WW43	Q8WW43	Q8WW43	APH1B	Gamma-secretase subunit APH-1B	1	7.8	NaN	NaN	NaN	NaN	NaN	NaN	NaN	30.9403	NaN	NaN	NaN	NaN	56.1284	NaN	NaN	NaN	NaN	NaN	NaN	NaN	NaN	NaN	NaN	NaN	NaN	NaN	NaN	NaN	NaN	NaN	NaN	NaN	NaN	NaN	NaN	NaN	NaN	30.3585	NaN	NaN	NaN	NaN	NaN
Q9BZZ5	Q9BZZ5	Q9BZZ5	API5	Apoptosis inhibitor 5	33	100	331.569	997.384	764.233	250.823	1618.99	216.324	101.769	2106.46	776.134	348.527	877.04	307.261	1730.3	1042.28	569.903	435.921	154.658	362.872	1086.23	508.195	292.882	172.537	239.893	299.326	211.549	180.259	224.749	191.652	306.432	703.938	238.867	226.692	269.427	625.405	796.413	442.305	2469.77	1788.9	789.614	573.878	778.475	1639.73	1263.67
Q96GX9	Q96GX9	Q96GX9	APIP	Methylthioribulose-1-phosphate dehydratase	24	100	1234.01	500.8	534.958	602.985	530.344	784.308	1717.36	1916.87	1191.41	724.355	565.113	745.99	723.206	2319.66	791.167	890.842	1015.69	659.818	765.862	1032.52	477.051	375.596	694.811	560.901	738.039	1229.26	1141.17	743.924	348.095	1359.56	1943.58	1102.07	320.27	677.325	1004.25	669.361	1409.63	833.696	1116.77	964.976	641.111	770.426	670.698
Q8IW19	Q8IW19	Q8IW19	APLF	Aprataxin and PNK-like factor	13	100	90.8781	48.6636	72.4829	58.9318	74.9364	59.1516	87.452	46.7905	61.4924	78.2538	84.4531	93.1537	46.6197	73.397	121.515	69.6747	63.151	99.2734	62.5613	73.3559	77.8317	74.7483	50.5464	38.1537	69.0351	56.762	66.6325	71.7192	41.5574	69.2194	67.308	55.838	62.323	38.6962	61.029	64.8992	52.3952	46.9287	42.6615	46.8907	19.5165	87.6584	55.3341
Q06481	Q06481	Q06481	APLP2	Amyloid beta precursor like protein 2	11	64.7	24.6627	11.5715	42.5101	13.143	28.3463	NaN	32.5103	NaN	NaN	25.1366	NaN	12.3314	28.9896	NaN	NaN	26.4908	100.014	44.6929	6.99838	NaN	23.2066	176.503	NaN	23.2609	NaN	NaN	64.1466	57.1372	NaN	35.4565	37.886	67.0086	30.4946	48.0551	NaN	NaN	26.4186	40.099	NaN	14.5972	18.1672	NaN	NaN
Q9HDC9	Q9HDC9	Q9HDC9	APMAP	Adipocyte plasma membrane-associated protein	36	100	257.836	5677.54	2611.52	2072.9	2812.7	232.713	103.23	2349.58	1345.49	2133.39	2464.11	597.997	4296.26	1622.47	2410.49	1574.03	2260.93	3037.26	1900.1	1318.18	1517.69	3234.41	1185.88	3591.67	1872.8	294.065	1675.53	1013.56	1821.6	694.873	2169.09	241.543	3904.77	1436.5	1323.99	2383.7	3160.2	4720.16	1029.05	1439.98	1747.04	3597.07	1900.22
P02647	P02647	P02647	APOA1	Apolipoprotein A-I	34	100	1121.03	10484.5	260.005	5363.94	2776.67	962.662	650.083	320.308	462.098	679.925	1060.45	2150.23	1651	456.649	1327.96	1607.65	21194.8	1297.46	596.266	935.659	166.599	1956.28	111.923	725.892	2245.29	633.511	249.943	1656.69	84.8646	2572.83	4087.3	1216.54	1913.8	694.136	1452.3	419.995	1997.94	1130.22	134.765	988.393	334.788	583.886	333.872
P02652	P02652	P02652	APOA2	Apolipoprotein A-II	9	86.3	160.594	852.73	27.9702	854.443	75.9276	75.699	45.0849	26.1276	30.1587	34.9757	282.953	298.127	504.032	45.6518	113.178	175.794	1458.25	163.92	58.4731	64.6472	NaN	147.081	48.4779	90.2346	150.383	109.149	NaN	71.0595	NaN	214.517	417.806	66.379	229.876	48.5639	118.309	46.9379	197.401	127.569	NaN	95.2097	19.1198	73.6255	30.4587
P06727	P06727	P06727	APOA4	Apolipoprotein A-IV	31	98	129.187	348.103	124.198	160.514	137.019	113.26	71.5357	51.4511	74.76	67.0737	93.2119	158.132	102.034	46.2061	117.561	159.425	913.642	127.945	44.893	53.477	54.0766	246.026	28.4931	89.0169	177.094	82.2755	78.2861	70.0141	265.121	130.483	205.904	101.039	165.587	75.2725	134.091	43.0051	299.006	76.612	NaN	83.1622	33.9973	156.186	40.0988
Q6Q788	Q6Q788	Q6Q788	APOA5	Apolipoprotein A-V	6	13.7	NaN	322.916	NaN	71.7517	NaN	NaN	NaN	NaN	NaN	NaN	130.213	NaN	NaN	NaN	NaN	NaN	106.196	NaN	NaN	NaN	NaN	NaN	NaN	NaN	NaN	NaN	NaN	NaN	NaN	NaN	NaN	NaN	33.7536	NaN	43.2955	NaN	NaN	NaN	NaN	NaN	NaN	NaN	NaN
P04114	P04114	P04114	APOB	Apolipoprotein B-100	225	100	270.806	8091.93	145.836	608.506	1221.08	237.28	168.101	148.689	145.665	180.007	252.489	354.404	461.352	117.042	295.15	245.339	670.154	332.546	91.1189	152.109	87.4255	420.166	115.447	236.23	183.896	117.593	288.426	282.103	70.8533	68.695	383.622	147.373	395.045	212.587	170.196	121.845	167.31	350.461	348.777	180.318	161.106	327.563	103.727
P31941	P31941	P31941	APOBEC3A	DNA dC->dU-editing enzyme APOBEC-3A	2	7.8	NaN	116.527	NaN	NaN	NaN	NaN	NaN	NaN	NaN	NaN	NaN	NaN	52.6705	NaN	NaN	NaN	NaN	NaN	NaN	NaN	NaN	NaN	NaN	NaN	NaN	NaN	NaN	12.791	NaN	NaN	NaN	NaN	NaN	NaN	NaN	NaN	NaN	NaN	NaN	NaN	NaN	NaN	NaN
Q9UH17	Q9UH17	Q9UH17	APOBEC3B	DNA dC->dU-editing enzyme APOBEC-3B	13	41.2	NaN	NaN	35.1235	17.7125	9.8235	NaN	NaN	6.59161	NaN	NaN	35.8562	NaN	13.723	22.6922	21.4386	NaN	NaN	NaN	NaN	NaN	NaN	NaN	NaN	NaN	NaN	NaN	NaN	NaN	50.3808	NaN	NaN	NaN	19.7577	9.28705	NaN	27.7385	NaN	22.9044	NaN	NaN	17.7926	97.8604	65.2205
Q9NRW3	Q9NRW3	Q9NRW3	APOBEC3C	DNA dC->dU-editing enzyme APOBEC-3C	11	100	48.022	518.029	275.303	516.319	509.856	65.3356	73.2613	325.307	562.502	124.029	508.658	306.272	314.473	317.923	751.066	318.676	252.152	253.456	302.368	710.284	238.549	300.769	135.903	93.1957	153.987	158.356	127.081	286.547	261.372	241.071	261.789	74.5261	193.182	382.221	246.776	585.934	238.997	286.778	476.61	141.293	275.53	703.604	488.836
Q96AK3	Q96AK3	Q96AK3	APOBEC3D	DNA dC->dU-editing enzyme APOBEC-3D	4	45.1	NaN	122.859	120.561	NaN	68.2369	NaN	NaN	49.6336	36.7095	30.8996	57.6642	NaN	112.196	2.20727	NaN	NaN	NaN	77.9932	NaN	NaN	NaN	NaN	11.8155	NaN	NaN	NaN	NaN	NaN	17.0728	NaN	NaN	NaN	NaN	NaN	NaN	86.6231	38.1438	82.9238	80.6535	NaN	32.1827	76.0726	NaN
Q8IUX4	Q8IUX4	Q8IUX4	APOBEC3F	DNA dC->dU-editing enzyme APOBEC-3F	16	96.1	480.152	196.374	140.941	283.918	270.004	27.2213	NaN	214.712	145.932	118.601	188.258	176.755	296.506	168.147	146.259	67.0978	102.515	119.001	161.369	542.64	68.2412	142.461	83.4217	94.5096	96.9504	201.867	29.8164	102.788	193.377	80.4684	100.184	NaN	117.001	121.628	133.225	189.992	137.036	212.892	131.807	76.1047	135.309	430.701	201.23
Q9HC16	Q9HC16	Q9HC16	APOBEC3G	DNA dC->dU-editing enzyme APOBEC-3G	23	86.3	NaN	122.568	128.126	22.4251	141.783	2006.45	NaN	154.183	111.018	185.73	333.268	NaN	209.613	146.618	258.1	32.6518	NaN	48.6659	263.628	27.6083	58.0503	155.543	38.7323	106.248	72.043	NaN	64.5214	NaN	166.856	26.8621	97.9632	NaN	202.997	74.0765	35.8264	147.55	178.118	141.151	160.014	26.9842	87.2183	291.325	285.798
Q0VD83	Q0VD83	Q0VD83	APOBR	Apolipoprotein B receptor	38	82.4	46.3881	60.0351	22.153	31.4734	62.0366	70.0926	15.3031	13.1653	26.1374	25.3099	34.5135	183.937	146.35	31.945	32.3295	45.635	254.582	102.531	7.87051	44.4308	NaN	226.349	NaN	25.7215	22.6388	28.2927	NaN	44.3573	NaN	NaN	32.5694	45.4871	54.3006	29.6674	31.4968	36.5852	40.6416	50.7398	28.8427	25.8191	31.8946	45.9801	NaN
P02654	P02654	P02654	APOC1	Apolipoprotein C-I	6	90.2	137.261	250.402	NaN	119.524	254.514	104.523	92.9681	86.5235	71.4377	64.7042	88.2723	446.495	323.007	78.5266	71.6869	105.428	1981.24	161.199	77.6686	86.9803	67.8394	275.514	38.9682	65.0659	251.162	103.406	NaN	164.525	22.811	389.097	152.157	176.618	171.31	115.256	119.098	64.461	134.326	189.352	67.9491	130.634	38.5935	NaN	54.2482
P02655	P02655	P02655	APOC2	Apolipoprotein C-II	5	70.6	137.381	256.603	NaN	301.241	250.798	19.2709	164.577	228.788	204.016	NaN	NaN	95.8755	193.788	203.886	NaN	NaN	654.546	137.024	NaN	53.948	82.1241	321.703	NaN	NaN	46.9004	152.73	NaN	299.938	NaN	99.692	200.229	267.931	99.8214	47.2147	72.9181	70.2471	85.9957	108.799	NaN	NaN	NaN	418.237	71.5316
P02656	P02656	P02656	APOC3	Apolipoprotein C-III	5	100	215.449	883.945	92.0792	562.254	473.09	534.429	176.208	238.24	263.574	89.009	166.078	774.971	331.022	91.6414	229.526	289.982	1675.88	251.122	66.2481	170.119	207.214	484.389	73.4091	151.186	161.086	222.981	71.9663	453.106	63.669	184.093	421.218	226.081	163.126	142.756	221.1	53.5559	166.815	201.283	67.9456	207.572	114.612	229.297	178.935
P55056	P55056	P55056	APOC4	Apolipoprotein C-IV	6	43.1	107.76	279.759	127.452	141.881	120.482	42.7816	NaN	NaN	NaN	NaN	NaN	49.8715	14.1295	NaN	NaN	48.8737	265.602	256.189	NaN	25.6306	NaN	NaN	NaN	NaN	37.1295	NaN	NaN	36.2479	NaN	154.858	76.3595	NaN	108.695	73.7205	64.0801	NaN	NaN	73.5898	NaN	NaN	NaN	NaN	NaN
P05090	P05090	P05090	APOD	Apolipoprotein D	10	98	278.56	488.107	304.231	370.888	194.007	144.776	576.272	194.549	115.255	296.263	274.811	112.63	959.433	125.129	166.833	261.457	1015.13	214.215	70.2393	221.405	110.314	1557.62	384.929	274.537	320.656	194.187	102.139	361.001	71.9402	158.437	293.457	423.425	261.333	2269.06	213.624	102.906	4930.19	492.232	NaN	871.207	364.348	78.5534	73.1308
P02649	P02649	P02649	APOE	Apolipoprotein E	27	100	320.433	10247.2	272.148	6282.93	6662.06	643.002	427.683	392.566	230.104	268.938	833.028	1286.05	1768.48	152.943	675.396	839.411	8039.27	774.281	334.502	521.491	255.441	1628.96	242.673	810.463	1210.43	366.142	518.986	800.616	102.633	379.86	3552.62	496.3	1545.34	555.683	727.435	382.471	491.445	685.18	92.3138	529.788	241.053	485.753	169.268
Q13790	Q13790	Q13790	APOF	Apolipoprotein F	3	51	58.8426	641.218	190.264	261.124	22.2204	64.4961	56.2593	NaN	NaN	37.6481	53.619	32.095	119.129	NaN	39.6289	68.6555	192.182	76.905	NaN	41.3711	NaN	NaN	NaN	NaN	NaN	NaN	NaN	48.9263	NaN	NaN	138.183	NaN	100.718	33.2333	29.8289	43.6056	NaN	NaN	NaN	53.5958	NaN	NaN	NaN
P02749	P02749	P02749	APOH	Beta-2-glycoprotein 1	17	100	779.843	490.142	75.5591	675.65	442.289	465.165	559.865	242.493	190.877	346.631	293.711	784.028	488.905	151.133	367.643	685.666	6283.67	493.642	259.176	692.065	140.845	1718.46	112.028	265.932	748.159	257.521	111.726	647.939	57.7783	2853.03	631.871	792.541	396.007	379.646	637.69	74.0255	844.59	302.208	148.258	483.702	89.8704	204.093	182.356
O14791	O14791	O14791	APOL1	Apolipoprotein L1	20	92.2	NaN	4805.89	67.2312	156.115	101.128	49.8506	34.6918	60.6805	54.4834	71.8491	147.613	141.459	392.61	37.6944	165.564	229.119	866.004	124.259	37.0401	79.173	27.995	111.974	48.0978	128.708	75.3137	52.7011	30.786	63.1963	25.0438	36.6568	677.509	28.8747	385.178	79.5789	80.1135	92.5058	66.3229	220.658	6.19665	78.6291	41.2469	599.78	36.3439
Q9BQE5	Q9BQE5	Q9BQE5	APOL2	Apolipoprotein L2	20	100	900.649	1759.24	1476.68	1025.3	1871.59	1098.51	984.181	1726.64	2182.87	1541.46	1229.47	1071.42	784.817	1589.41	565.718	438.618	1340.12	1248.81	436.886	1228.23	3835	890.355	2650.92	2073.51	1450.43	1468.51	846.703	1878.1	1661.26	1836.61	1390.6	1208.39	1455.83	1555.45	1103.39	776.054	622.227	1216.18	1551.96	1011.95	2287.73	254.331	1499.58
O95236	O95236	O95236	APOL3	Apolipoprotein L3	17	92.2	NaN	663.888	81.0741	92.2938	73.0206	44.703	278.661	315.851	110.983	207.36	138.277	43.6303	163.939	439.64	119.385	64.6959	110.174	67.4424	210.228	31.7832	506.442	63.4574	469.296	163.178	153.076	44.9822	NaN	NaN	469.831	823.552	148.457	132.516	113.258	333.156	189.036	125.48	330.754	464.851	69.2061	125.903	115.369	NaN	101.228
Q9BWW8	Q9BWW8	Q9BWW8	APOL6	Apolipoprotein L6	2	11.8	NaN	NaN	NaN	NaN	NaN	NaN	NaN	NaN	NaN	NaN	NaN	NaN	NaN	NaN	NaN	NaN	NaN	NaN	NaN	NaN	NaN	NaN	32.0243	NaN	NaN	NaN	NaN	NaN	NaN	7.16304	NaN	NaN	NaN	NaN	NaN	NaN	NaN	10.0251	NaN	NaN	5.88644	NaN	NaN
O95445	O95445	O95445	APOM	Apolipoprotein M	8	47.1	96.9176	370.021	NaN	115.101	23.2002	NaN	NaN	NaN	NaN	33.5758	16.3927	25.0978	66.6036	NaN	NaN	35.1248	154.864	35.5813	NaN	NaN	NaN	43.3535	NaN	NaN	NaN	NaN	NaN	60.9973	NaN	NaN	87.1893	34.5287	102.004	NaN	27.9868	NaN	NaN	41.9914	NaN	NaN	NaN	280.271	NaN
Q9BUR5	Q9BUR5	Q9BUR5	APOO	MICOS complex subunit MIC26	13	100	1534.22	1133.57	407.863	1347.21	1451.58	1347.03	1187.44	1179.9	982.18	1418.58	710.179	1113.25	953.821	1497.49	610.992	1135.94	1525.23	1188.64	1323.69	1134.52	1640.57	1097.8	3014.61	3783.4	3311.22	1515.21	2330.04	1814.98	1570.72	1363.1	1423.48	1198.31	2284.46	833.533	1645.15	1027.43	2180.3	1616.02	1185.5	1473.68	1236.65	869.592	988.941
Q6UXV4	Q6UXV4	Q6UXV4	APOOL	MICOS complex subunit MIC27	28	100	868.288	779.362	920.801	604.371	817.964	826.173	653.648	737.751	676.761	1259.54	868.016	443.873	578.94	678.743	406.519	481.28	867.236	469.368	976.533	545.587	1399.4	778.909	1308.47	1576.79	1920.2	485.611	1238.4	1097.37	920.282	925.961	1209.91	645.46	1366.63	705.97	621.031	449.683	956.874	797.442	224.617	704.825	685.74	280.385	1088.76
P05067	P05067	P05067	APP	Amyloid-beta precursor protein	24	94.1	41.8591	58.7052	NaN	111.963	98.4248	36.1933	48.7671	25.6678	56.4843	26.0097	104.574	188.045	154.605	45.7358	42.219	52.5161	511.873	185.096	84.6517	9.41581	54.7009	798.104	85.9041	39.8476	44.0301	130.617	26.3241	65.0355	NaN	69.3393	101.028	88.677	105.915	223.461	111.214	90.4534	40.7953	64.8426	10.5075	127.207	31.8079	48.8394	NaN
Q92624	Q92624	Q92624	APPBP2	Amyloid protein-binding protein 2	5	35.3	NaN	NaN	119.095	NaN	13.6989	NaN	NaN	29.7476	NaN	16.589	34.2406	258.015	19.098	NaN	NaN	NaN	NaN	NaN	610.217	NaN	NaN	NaN	NaN	16.8986	74.1488	NaN	NaN	496.929	NaN	NaN	NaN	NaN	34.057	NaN	NaN	40.7636	34.1205	NaN	NaN	NaN	NaN	NaN	51.8971
Q9UKG1	Q9UKG1	Q9UKG1	APPL1	DCC-interacting protein 13-alpha	58	100	352.879	711.204	922.008	613.068	580.328	382.467	658.303	1072.38	890.655	674.876	955.084	626.735	642.01	515.641	639.944	503.968	589.25	564.023	1158.46	646.433	626.189	796.677	1166.1	1469.45	547.006	343.062	2132.72	525.435	1229.29	625.3	940.641	541.737	844.879	755.104	883.651	718.808	931.63	882.769	575.185	952.479	602.39	753.361	665.632
Q8NEU8	Q8NEU8	Q8NEU8	APPL2	DCC-interacting protein 13-beta	37	100	48.5703	170.399	56.9622	124.657	462.552	65.2258	57.0431	84.6571	66.2156	109.905	122.344	84.6395	379.303	55.9961	165.154	100.455	468.272	360.39	101.44	76.9245	57.3971	286.923	42.6249	142.766	107.682	51.0784	145.284	172.213	60.001	28.4274	116.431	25.6865	271.786	141.085	155.738	58.2348	77.7704	101.421	50.809	45.2154	48.2786	95.3756	93.9238
P07741	P07741	P07741	APRT	Adenine phosphoribosyltransferase	20	100	8156.32	6943.29	4507.16	7859.69	6281.71	9678.5	9999.28	11250.1	14981	775.157	7864.66	11245	5394.59	7567.15	16768.1	8252.63	5949.59	5162.56	4818.9	7868.91	3727.36	8479.34	1874.27	2416.39	933.884	7704.23	3464.12	7606.47	850.262	6467.83	9398.6	10622.2	2442.62	5866.25	7242.46	3087.69	9870.01	3251.94	4106.22	10624.3	8327.56	10173.5	9072.15
Q7Z2E3	Q7Z2E3	Q7Z2E3	APTX	Aprataxin	20	100	224.903	144.999	130.025	172.548	109.359	296.532	317.239	170.258	174.207	107.584	144.527	213.899	171.857	207.058	218	198.799	173.913	187.207	189.191	163.401	215.712	128.088	98.6727	72.6929	114.697	132.047	84.732	228.145	102.459	177.283	140.444	182.899	129.619	162.746	203.041	117.583	109.553	127.328	180.181	184.908	180.339	144.853	141.457
Q92482	Q92482	Q92482	AQP3	Aquaporin-3	1	13.7	NaN	NaN	NaN	NaN	NaN	NaN	NaN	NaN	NaN	NaN	NaN	NaN	55.7864	NaN	NaN	NaN	NaN	NaN	29.9423	NaN	NaN	NaN	NaN	NaN	NaN	NaN	NaN	NaN	NaN	NaN	NaN	NaN	NaN	NaN	NaN	NaN	NaN	37.8182	54.1849	NaN	NaN	169.61	NaN
O60306	O60306	O60306	AQR	RNA helicase aquarius	71	94.1	387.149	108.725	157.256	246.602	205.796	62.4302	NaN	226.885	66.0385	89.4668	80.0211	92.1657	273.475	43.2588	105.807	NaN	1885.72	70.513	49.5238	NaN	63.2164	218.173	66.2331	122.881	54.1896	115.884	60.87	158.288	61.1094	49.65	139.118	112.929	127.323	32.2971	47.8623	98.5035	214.98	186.361	52.0899	30.6632	49.7463	275.247	56.4708
P10398	P10398	P10398	ARAF	Serine/threonine-protein kinase A-Raf	21	92.2	92.2273	191.646	291.051	181.316	160.181	NaN	NaN	151.763	131.922	179.022	235.042	NaN	200.089	89.1473	145.857	107.226	101.72	142.587	302.889	106.445	105.128	165.891	115.794	225.579	128.605	NaN	116.076	37.7226	116.504	46.5613	137.799	78.9888	269.793	95.1161	71.5204	273.001	152.884	150.482	96.5915	112.238	131.979	241.906	193.13
Q96P48	Q96P48	Q96P48	ARAP1	Arf-GAP with Rho-GAP domain, ANK repeat and PH domain-containing protein 1	61	100	57.8333	457.38	249.568	120.623	771.612	499.082	124.939	414.218	142.906	353.296	225.643	419.326	715.887	190.247	147.222	153.928	389.869	233.057	168.32	109.522	123.152	300.713	159.945	307.474	264.624	143.91	137.649	98.3887	236.009	95.3035	125.694	163.695	325.097	198.69	144.221	288.119	734.735	394.38	138.488	128.541	124.726	410.74	134.298
Q8WZ64	Q8WZ64	Q8WZ64	ARAP2	Arf-GAP with Rho-GAP domain, ANK repeat and PH domain-containing protein 2	5	43.1	NaN	20.5219	32.4736	NaN	NaN	NaN	NaN	20.2516	21.4659	121.682	27.2807	NaN	5.87519	NaN	NaN	9.51762	NaN	NaN	40.4579	NaN	16.195	NaN	NaN	18.6176	19.7079	NaN	NaN	NaN	44.573	NaN	NaN	NaN	51.6966	36.3932	NaN	64.2814	24.9319	39.0953	NaN	NaN	NaN	43.5932	29.7379
P48444	P48444	P48444	ARCN1	Coatomer subunit delta	51	100	11218.7	9337.74	13054.9	10178.6	8151.79	8834.65	10478.4	11910.9	8891.33	17601.3	13301.9	7028.28	9471.15	10501.9	10143.3	13151.1	8791.92	11340.4	14160.3	8829.47	15555.3	9865.88	16405.7	11649.4	18452.2	9039.45	21772.7	11627.4	11527.6	13005.7	13314.7	8571.38	14636.5	7439.79	7388.37	13689.9	8236.06	10409.7	9668.82	8095.63	7573.54	12001	11887
P84077	P84077	P84077	ARF1	ADP-ribosylation factor 1	3	96.1	152.502	264.839	95.2913	147.989	370.408	88.9748	71.466	144.098	125.933	81.8598	142.672	NaN	177.06	96.9759	76.7871	94.6219	341.843	118.585	113.831	77.0238	45.5548	161.982	66.314	43.4518	67.0047	64.3704	71.3678	124.377	30.3991	117.564	53.6995	112.697	51.3429	67.1461	114.635	NaN	114.469	77.4898	73.47	165.234	61.6796	216.484	110.194
P61204	P61204	P61204	ARF3	ADP-ribosylation factor 3	15	7.8	NaN	NaN	NaN	NaN	NaN	NaN	NaN	16.1201	NaN	NaN	48.2001	NaN	31.1209	NaN	NaN	NaN	NaN	NaN	132.068	NaN	NaN	NaN	NaN	NaN	NaN	NaN	NaN	NaN	NaN	NaN	NaN	NaN	NaN	NaN	NaN	NaN	NaN	NaN	NaN	NaN	NaN	NaN	NaN
P18085	P18085	P18085	ARF4	ADP-ribosylation factor 4	8	100	794.495	1440.7	1390.85	177.185	2057.08	384.676	240.949	3475.37	719.725	942.535	1027.02	442.495	3480.07	1412.34	451.127	328.807	474.104	609.926	1791.52	344.595	387.511	606.395	729.78	497.603	947.748	367.239	239.049	546.758	984.245	1278.51	229.368	669.916	857.881	636.99	954.312	1662.13	1792.18	3079.21	1160.9	664.187	711.062	2093.03	1869.78
P84085	P84085	P84085	ARF5	ADP-ribosylation factor 5	8	98	122.521	661.888	178.301	57.2208	495.322	100.099	NaN	398.457	92.4719	205.384	237.539	70.2125	606.623	79.2681	197.968	119.17	257.598	239.932	243.699	67.7589	113.956	190.27	80.0029	150.765	111.386	41.5278	114.764	106.705	133.821	149.061	86.7907	75.3979	139.509	178.968	162.082	208.698	400.411	419.651	97.0851	92.9565	148.661	263.565	191.936
P62330	P62330	P62330	ARF6	ADP-ribosylation factor 6	11	100	304.899	861.88	353.712	350.44	718.772	232.426	280.491	369.451	470.896	290.586	444.174	578.358	644.971	295.123	516.656	385.793	620.529	493.964	821.802	451.344	365.391	469.794	208.377	215.197	224.14	244.044	168.93	279.254	173.862	285.092	406.087	513.231	302.979	366.329	386.213	385.346	705.053	650.895	430.561	410.323	393.18	554.312	463.075
Q8N6T3	Q8N6T3	Q8N6T3	ARFGAP1	ADP-ribosylation factor GTPase-activating protein 1	28	100	691.878	404.579	674.517	581.483	277.775	494.903	594.443	294.963	512.653	550.798	574.094	567.226	409.861	366.93	575.336	543.872	524.219	997.811	538.369	376.595	894.656	543.453	517.351	1503.1	541.616	444.953	1199.8	738.72	450.369	468.916	547.203	445.892	932.858	513.575	320.764	623.658	302.428	509.312	277.114	357.688	637.918	321.365	458.456
Q8N6H7	Q8N6H7	Q8N6H7	ARFGAP2	ADP-ribosylation factor GTPase-activating protein 2	39	100	1987.18	377.183	1162.22	1178.57	661.89	1369.56	2142.57	1657.54	806.898	1811.19	1200.07	1067.16	702.503	1276.01	1121.99	1173.17	1346.61	1091.15	1193.88	865.618	1702.07	1165.48	1553.8	1461.53	2071.2	1747.16	1669.89	1367.46	1795.66	1981.64	1750.86	1683.03	1380.79	886.86	926.943	1010.34	1063.96	1147.13	1075.45	1331.51	827.809	878.925	924.927
Q9NP61	Q9NP61	Q9NP61	ARFGAP3	ADP-ribosylation factor GTPase-activating protein 3	51	100	2201.84	680.464	1100.7	1419.84	748.383	1761.69	1485.6	1000.56	1488.65	1642.03	1424.74	857.243	660.754	1302.85	1323.47	2000.88	1122.02	1146.96	1271.49	1567.51	2341.35	1392.08	2148.26	1214.59	2292.71	1159.66	4191.66	1308.74	970.395	1512.57	1672.96	1863	1828.18	1133.41	973.36	2233.43	865.007	545.203	1473.4	599.768	1136.63	1361.55	1595.16
Q9Y6D6	Q9Y6D6	Q9Y6D6	ARFGEF1	Brefeldin A-inhibited guanine nucleotide-exchange protein 1	67	96.1	29.52	62.9593	23.0769	28.0176	93.9191	27.4432	36.5237	39.2275	37.6301	37.1229	34.5348	31.1815	99.7668	26.5304	NaN	16.3028	62.5	35.0349	24.0161	51.1891	37.2624	73.3888	23.4816	45.9507	34.3651	68.5036	48.235	43.8175	19.3114	32.1463	52.8453	43.6206	37.0749	25.1063	25.4749	27.735	45.0204	49.7598	41.8315	8.96341	18.3462	104.212	30.9949
Q9Y6D5	Q9Y6D5	Q9Y6D5	ARFGEF2	Brefeldin A-inhibited guanine nucleotide-exchange protein 2	59	98	81.324	87.8229	67.626	48.7507	208.257	40.1187	168.151	158.78	31.6536	53.6515	51.3481	50.5011	161.344	49.7242	118.26	41.4417	72.8548	48.3764	54.7626	39.8775	60.8145	57.7188	42.5193	41.5535	45.282	30.9323	94.6528	41.6191	56.3725	68.809	35.7868	29.8121	148.799	32.7366	34.5987	79.0275	87.1488	191.194	57.6093	25.0991	29.6364	224.375	47.2916
Q5TH69	Q5TH69	Q5TH69	ARFGEF3	Brefeldin A-inhibited guanine nucleotide-exchange protein 3	21	45.1	35.0645	NaN	23.4553	NaN	7.70261	NaN	4.1791	15.2432	NaN	16.8872	NaN	NaN	NaN	14.0738	NaN	NaN	NaN	NaN	13.7339	NaN	NaN	NaN	NaN	18.0048	NaN	NaN	18.8269	NaN	NaN	16.6619	NaN	NaN	11.3285	18.2772	NaN	21.9726	NaN	22.6817	NaN	NaN	9.32719	31.5453	12.5728
P53367	P53367	P53367	ARFIP1	Arfaptin-1	21	100	397.467	214.466	246.355	235.588	277.206	291.779	301.414	303.607	248.011	436.516	318.497	240.515	286.901	175.496	297.048	358.841	307.522	381.438	217.862	327.674	582.589	273.779	456.339	382.922	480.974	277.156	652.826	307.696	369.402	438.889	691.431	377.806	470.342	384.766	324.224	279.24	301.476	321.196	214.846	267.465	234.775	281.717	364.016
P53365	P53365	P53365	ARFIP2	Arfaptin-2	20	100	501.08	329.435	401.929	294.586	203.131	366.174	791.005	581.141	220.148	685.376	316.703	265.929	352.222	274.584	295.488	463.152	437.771	447.004	442.933	275.489	597.072	355.898	702.891	340.299	730.071	506.402	614.484	491.602	393.562	664.947	476.958	473.75	697.154	504.904	350.716	327.859	446.201	445.898	302.714	436.67	227.092	270.877	516.241
Q13795	Q13795	Q13795	ARFRP1	ADP-ribosylation factor-related protein 1	12	100	356.232	528.599	231.722	474.028	180.959	205.398	231.277	347.579	320.139	789.992	373.294	246.12	284.395	208.733	262.64	387.026	405.461	529.583	323.222	219.952	519.21	340.109	422.476	282.933	407.598	322.078	298.245	295.398	402.775	523.202	397.51	565.05	361.883	152.067	262.21	305.762	218.549	520.9	193.59	276.469	174.92	241.296	262.86
P05089	P05089	P05089	ARG1	Arginase-1	18	90.2	80.3229	160.617	88.1409	119.181	223.384	89.6775	87.6097	53.258	66.1348	NaN	97.6535	769.755	386.081	51.4946	82.2262	108.959	489.59	422.406	54.8309	53.125	39.0046	1044.79	NaN	107.907	37.5762	46.4187	NaN	72.9374	NaN	NaN	163.448	145.719	44.5171	107.129	71.2485	54.4206	313.183	318.706	61.8794	67.6094	90.5488	193.404	75.3189
P78540	P78540	P78540	ARG2	Arginase-2, mitochondrial	2	3.9	NaN	NaN	NaN	NaN	NaN	NaN	NaN	NaN	NaN	NaN	NaN	NaN	NaN	NaN	NaN	NaN	157.783	26.7469	NaN	NaN	NaN	NaN	NaN	NaN	NaN	NaN	NaN	NaN	NaN	NaN	NaN	NaN	NaN	NaN	NaN	NaN	NaN	NaN	NaN	NaN	NaN	NaN	NaN
Q07960	Q07960	Q07960	ARHGAP1	Rho GTPase-activating protein 1	33	100	124.193	3002.24	658.835	1461.89	1965.35	128.446	174.532	2230.17	931.743	919.649	1516.38	619.753	1796.71	1323.9	711.521	568.302	1156.41	1377.01	1428.02	763.208	477.765	1265.61	707.944	498.681	1108.6	344.112	322.076	896.3	1018.95	804.878	799.459	299.197	537.052	1184.75	1156.68	1096.82	2062.93	1795.81	815.618	876.722	858.822	1508.98	1102.69
A1A4S6	A1A4S6	A1A4S6	ARHGAP10	Rho GTPase-activating protein 10	22	80.4	NaN	919.052	NaN	117.378	553.818	459.065	329.035	NaN	344.184	746.175	138.85	565.596	538.784	125.658	302.065	184.81	1191.48	630.766	434.295	318.423	NaN	625.82	NaN	332.663	179.145	220.171	178.602	559.798	308.183	36.128	214.631	NaN	417.855	214.743	297.571	375.215	80.6423	232.725	NaN	173.427	NaN	844.44	296.796
Q8IWW6	Q8IWW6	Q8IWW6	ARHGAP12	Rho GTPase-activating protein 12	36	100	53.3552	72.0568	49.7964	47.5742	46.7462	40.407	38.6565	32.5124	55.8451	67.6661	76.4141	33.7805	49.2297	37.5463	29.0089	50.0294	47.8698	54.983	64.2296	67.7897	75.6527	37.2212	58.5949	79.0968	63.4416	42.0083	122.928	53.0965	53.328	59.4294	51.556	40.9758	57.5371	57.6603	43.5676	95.1389	35.6785	44.5557	57.4774	38.7343	37.0806	67.8084	53.4071
Q53QZ3	Q53QZ3	Q53QZ3	ARHGAP15	Rho GTPase-activating protein 15	22	98	36.4828	123.97	66.5731	56.2646	153.627	68.7691	82.2371	104.518	112.463	87.2982	140.259	120.573	126.639	175.478	89.3796	238.241	106.253	88.9644	46.812	114.167	NaN	160.657	70.3878	114.287	72.3	64.7275	178.037	72.699	85.8792	108.348	76.1959	101.011	100.943	239.702	82.5232	140.064	116.21	140.513	304.034	153.858	133.659	109.588	68.6498
Q68EM7	Q68EM7	Q68EM7	ARHGAP17	Rho GTPase-activating protein 17	30	100	106.863	291.646	182.523	248.584	207.481	123.992	86.2112	110.175	198.041	161.594	374.58	351.299	248.398	67.2869	94.0511	241.825	263.007	230.956	249.668	165.803	219.62	230.406	109.679	155.125	162.098	166.685	397.904	168.93	59.3343	67.5966	112.472	94.2035	274.777	205.282	134.3	468.45	205.842	181.781	79.836	69.5708	159.803	248.738	198.503
Q8N392	Q8N392	Q8N392	ARHGAP18	Rho GTPase-activating protein 18	52	100	333.469	526.034	133.329	413.202	1092.18	152.311	160.829	307.345	544.327	154.472	349.413	498.331	815.527	250.358	415.979	351.627	998.161	1207.24	686.699	176.139	131.096	531.114	148.345	234.358	182.994	272.707	152.394	619.275	80.2265	297.15	219.029	198.807	239.53	382.092	540.73	249.416	497.472	364.371	194.858	237.087	245.538	236.985	373.836
Q5T5U3	Q5T5U3	Q5T5U3	ARHGAP21	Rho GTPase-activating protein 21	37	96.1	30.7657	51.291	36.2966	34.6257	55.0909	21.6594	24.3373	25.4383	36.6087	48.5062	50.4837	53.6196	37.1734	NaN	35.0992	37.5182	93.3196	73.3619	16.5477	44.3466	52.718	58.9625	35.4827	63.1312	41.477	29.9666	55.8309	74.5905	20.7301	12.0086	50.5894	NaN	87.6565	38.0183	28.7208	43.004	27.9403	28.1001	17.9175	26.4695	16.5408	21.7961	24.8744
Q9P227	Q9P227	Q9P227	ARHGAP23	Rho GTPase-activating protein 23	16	64.7	256.263	83.5903	NaN	NaN	111.781	NaN	NaN	NaN	3839.45	95.9635	108.872	NaN	112.678	18.9914	394.698	NaN	2079.16	26.483	101.477	NaN	214.021	408.156	304.817	188.134	175.221	NaN	NaN	NaN	142.193	163.044	NaN	NaN	234.21	136.657	103.064	266.81	99.2808	108.348	12.6999	NaN	125.414	194.018	105.01
P42331	P42331	P42331	ARHGAP25	Rho GTPase-activating protein 25	59	100	561.482	542.694	676.706	473.863	483.947	461.032	496.284	570.525	526.261	990.824	1226.18	783.487	824.371	1199.35	444.52	885.771	701.329	813.283	999.376	511.091	960.373	799.398	1329.75	1057.44	1139.64	926.815	1894.7	655.253	1274.52	1088.43	934.239	995.722	957.247	1016.26	1046.68	728.161	889.532	851.639	335.749	730.996	804.712	551.192	817.635
Q9UNA1	Q9UNA1	Q9UNA1	ARHGAP26	Rho GTPase-activating protein 26	13	62.7	NaN	63.0559	NaN	NaN	73.223	NaN	NaN	45.9248	48.6743	57.3666	42.0912	NaN	74.0286	40.1729	75.0906	NaN	87.8465	NaN	26.1132	NaN	NaN	59.0087	NaN	49.9788	49.5257	NaN	49.8381	NaN	26.3432	12.7704	37.4829	NaN	54.5527	19.8039	19.3727	74.8006	29.1867	45.6509	25.3838	88.4625	40.236	NaN	24.7255
Q6ZUM4	Q6ZUM4	Q6ZUM4	ARHGAP27	Rho GTPase-activating protein 27	34	100	80.6513	153.139	205.565	123.498	152.496	53.5951	35.7917	115.295	121.853	132.819	162.303	105.991	254.613	142.399	109.034	82.2285	66.1024	62.3646	83.5845	58.3133	250.589	121.49	174.989	310.634	131.73	55.7488	177.727	86.5353	190.951	74.6124	89.3866	138.88	141.383	71.7674	88.39	194.686	181.677	136.939	93.1095	98.7061	97.1067	141.006	102.46
Q7Z6I6	Q7Z6I6	Q7Z6I6	ARHGAP30	Rho GTPase-activating protein 30	44	100	70.6503	230.23	149.094	85.3877	65.719	63.8147	46.102	99.1679	78.917	105.698	100.06	168.483	234.567	99.7824	24.5866	68.3035	169.893	71.503	34.7916	51.4321	103.864	165.234	94.1274	121.293	76.768	97.9692	248.749	46.1685	127.101	58.6156	54.8981	72.7577	208.436	42.7525	67.3025	227.85	100.679	85.3964	215.883	55.2813	109.415	239.919	43.6584
Q2M1Z3	Q2M1Z3	Q2M1Z3	ARHGAP31	Rho GTPase-activating protein 31	32	74.5	74.5565	NaN	NaN	54.5604	80.4219	58.1395	34.5437	38.2605	13.0945	46.9121	55.6287	NaN	68.8844	NaN	79.9433	61.081	NaN	177.592	32.3091	NaN	44.6661	295.691	35.986	54.8495	129.726	26.9025	NaN	NaN	95.9934	42.3126	118.04	62.4893	NaN	58.6851	70.5677	NaN	77.6163	48.901	47.8472	65.6914	47.9923	78.0126	80.3823
Q9NRY4	Q9NRY4	Q9NRY4	ARHGAP35	Rho GTPase-activating protein 35	36	98	110.574	73.1743	83.1422	96.1101	119.443	168.378	138.17	62.408	61.0851	54.533	72.0622	69.087	82.0022	59.4026	59.6622	60.3481	36.8076	47.9898	57.4246	43.645	80.8488	80.3369	64.4085	77.3242	63.7728	72.8838	133.959	77.3716	48.3161	25.1779	32.5887	NaN	94.2189	38.648	44.5657	61.2008	64.926	82.7889	23.7741	29.6028	53.0761	100.132	84.5032
P98171	P98171	P98171	ARHGAP4	Rho GTPase-activating protein 4	58	100	85.1387	378.555	754.388	177.296	803.439	138.689	42.8695	334.543	641.732	498.925	434.279	201.679	307.793	323.864	131.592	97.0092	285.788	93.2003	208.278	129.349	348.206	140.304	389.909	1138.63	427.214	160.973	346.751	69.8843	503.737	383.346	171.272	236.843	359.676	162.243	691.5	592.367	630.531	236.326	403.262	262.946	736.364	336.016	326.932
A6NI28	A6NI28	A6NI28	ARHGAP42	Rho GTPase-activating protein 42	6	47.1	NaN	82.0817	13.6518	NaN	NaN	NaN	NaN	24.7616	NaN	46.2234	16.6231	NaN	NaN	16.1833	NaN	19.744	NaN	NaN	NaN	NaN	NaN	NaN	13.9107	NaN	8.4524	NaN	NaN	NaN	36.5587	NaN	NaN	NaN	40.066	NaN	NaN	37.7688	40.4909	30.2627	30.9513	NaN	NaN	65.8951	27.8315
Q17R89	Q17R89	Q17R89	ARHGAP44	Rho GTPase-activating protein 44	13	41.2	NaN	48.9714	51.2215	12.376	18.3349	NaN	NaN	NaN	32.1142	NaN	NaN	NaN	NaN	NaN	NaN	42.1252	NaN	NaN	NaN	NaN	NaN	NaN	NaN	NaN	58.6228	69.0367	49.2791	NaN	NaN	NaN	NaN	27.8933	NaN	43.8664	NaN	NaN	78.6426	45.4904	107.732	14.1375	NaN	NaN	191.856
Q92619	Q92619	Q92619	ARHGAP45	Rho GTPase-activating protein 45	72	100	147.7	682.605	545.302	326.284	884.755	270.581	121.735	471.871	222.973	689.468	375.497	383.34	801.782	489.444	187.482	266.952	539.936	530.076	219.766	252.21	265.738	387.515	1019.18	1210.53	476.802	258.739	465.699	276.377	877.966	490.44	262.865	340.359	573.222	419.254	636.525	580.171	707.536	815.912	555.862	301.693	512.574	763.07	268.336
Q13017	Q13017	Q13017	ARHGAP5	Rho GTPase-activating protein 5	52	82.4	24.468	92.8501	79.5202	13.7515	65.2483	NaN	NaN	60.6744	60.3972	83.3193	76.2762	NaN	89.6408	31.5854	47.2125	32.7911	56.4237	32.5595	65.595	12.8835	51.9393	NaN	32.3097	79.26	32.3393	NaN	42.5084	NaN	45.6502	NaN	114.658	NaN	99.8943	NaN	45.6081	74.018	53.678	51.8632	37.4884	37.3729	29.6828	93.7879	57.3823
O43182	O43182	O43182	ARHGAP6	Rho GTPase-activating protein 6	33	84.3	90.5065	167.346	NaN	97.5188	258.371	4.56818	17.5441	47.4509	38.7893	61.4113	148.705	207.999	486	41.7811	190.933	73.071	348.401	597.797	58.0792	24.6637	50.689	242.321	NaN	273.377	136.752	91.6277	NaN	380.246	NaN	NaN	100.421	62.7249	322.106	112.243	260.652	NaN	73.6703	107.621	NaN	35.5321	69.1019	98.8208	50.1339
Q9BRR9	Q9BRR9	Q9BRR9	ARHGAP9	Rho GTPase-activating protein 9	15	94.1	26.8725	67.4702	38.5563	54.367	122.397	31.3829	6.61907	25.0142	63.111	76.8285	53.0638	118.236	154.832	35.0944	49.3917	74.8895	163.147	150.645	20.3812	31.0411	58.9859	217.037	14.7302	33.5565	37.4067	32.4875	41.3518	74.7958	44.2916	NaN	42.8208	NaN	66.4123	42.5361	59.9698	75.4954	70.9025	107.878	39.266	39.1995	44.6277	64.6408	25.9576
P52565	P52565	P52565	ARHGDIA	Rho GDP-dissociation inhibitor 1	23	100	6438.72	5366.74	4542.12	7934.44	8180.6	9025.42	9505.98	10481.7	8937.13	1110.1	7491.13	7675.96	6618.69	5371.17	9039.8	8297.32	7872.91	5172.33	6463	7147.59	2718.39	7244.07	2669.96	2518.27	1491.98	5171.94	3900.04	4597.68	1138.98	5714.88	9120.57	9765.17	1990.21	3499.59	8955.59	1368.57	4687	7627.91	6591.76	6082.4	6293.33	5220.8	7454.35
P52566	P52566	P52566	ARHGDIB	Rho GDP-dissociation inhibitor 2	27	100	2064.91	2504.59	1384.25	3709.78	6462.8	1352.79	2804.6	1675.28	9533.78	599.775	3204.53	7273.73	3762.51	2272.37	3323.53	5569.65	14285.8	6337.73	3710.34	2814.3	197.593	10193.2	471.413	984.732	570.027	2853.04	1491.38	4746.73	380.209	2701.35	3112.81	3024.62	751.657	3303.52	3365.91	283.504	5162.75	3037.86	4432.86	2326.36	3191.46	1095.04	2805.97
Q92888	Q92888	Q92888	ARHGEF1	Rho guanine nucleotide exchange factor 1	61	100	185.485	537.108	809.733	203.073	508.501	123.667	70.0868	539.543	286.137	570.788	355.468	188.755	733.905	568.126	115.902	124.216	326.95	190.492	274.777	63.6405	370.84	286.43	523.087	816.408	324.863	117.961	327.035	98.5087	581.472	204.995	62.4196	142.462	605.974	191.233	286.973	991.115	835.794	747.883	431.544	159.87	330.056	583.46	316.107
O15085	O15085	O15085	ARHGEF11	Rho guanine nucleotide exchange factor 11	22	90.2	531.938	NaN	470.347	13887.6	364.24	NaN	104.835	7177.94	4332.54	NaN	4848.19	5468.25	2736.41	1539.41	4940.59	NaN	11131.6	8372.11	1078.5	10838.3	1699.07	13135.3	217.069	807.222	824.468	2687.44	3806.86	7490.03	1023.7	6834.78	9180.34	4289.03	298.446	8333.5	4467.05	5301.68	4919.52	3110.14	1648.42	194.894	1157.49	13134.9	20295.7
Q9NZN5	Q9NZN5	Q9NZN5	ARHGEF12	Rho guanine nucleotide exchange factor 12	70	100	152.587	392.12	288.333	125.894	334.2	93.6827	106.646	514.464	140.387	449.476	172.077	288.594	343.275	338.816	133.724	174.848	191.863	157.284	190.311	89.1449	266.175	164.012	408.549	271.197	287.322	167.792	470.128	129.243	534.409	229.497	123.402	128.188	257.021	87.5844	253.208	247.591	474.287	272.291	351.283	231.496	107.853	477.612	206.75
Q5VV41	Q5VV41	Q5VV41	ARHGEF16	Rho guanine nucleotide exchange factor 16	13	31.4	NaN	NaN	NaN	NaN	NaN	NaN	30.079	NaN	19.6624	NaN	NaN	NaN	26.7612	NaN	NaN	29.5163	NaN	NaN	200.508	NaN	NaN	NaN	NaN	46.1829	NaN	NaN	NaN	NaN	NaN	23.6154	NaN	126.423	NaN	77.5776	17.2285	NaN	47.5612	37.1124	NaN	NaN	39.916	NaN	NaN
Q6ZSZ5	Q6ZSZ5	Q6ZSZ5	ARHGEF18	Rho guanine nucleotide exchange factor 18	37	96.1	47.0907	78.8063	109.795	34.6449	71.1154	59.2671	NaN	101.82	53.4129	95.7271	121.242	72.2913	137.941	97.4321	19.541	42.6352	80.9288	48.8923	59.1598	26.5719	49.8602	77.7626	81.3058	123.74	96.571	26.0828	78.4283	30.2292	99.5683	77.2964	37.6251	46.9023	102.926	43.2715	68.4919	85.7454	165.045	113.001	59.0714	39.6909	60.473	190.199	63.0071
Q92974	Q92974	Q92974	ARHGEF2	Rho guanine nucleotide exchange factor 2	68	100	86.1818	428.088	1082.51	221.94	1006.83	123.593	61.1995	508.416	692.071	713.388	522.164	236.631	769.669	283.166	120.726	149.414	301.926	141.275	236.023	213.126	255.553	197.198	229.826	390.196	473.328	110.573	572.473	134.303	411.608	143.551	78.9391	91.3446	618.405	124.783	232.272	1721.05	617.001	422.837	319.91	107.483	502.477	1155.24	299.801
Q8N1W1	Q8N1W1	Q8N1W1	ARHGEF28	Rho guanine nucleotide exchange factor 28	8	33.3	NaN	NaN	NaN	NaN	NaN	56.2857	NaN	NaN	128.259	23.9928	112.75	NaN	311.735	161.323	113.504	NaN	NaN	NaN	NaN	85.0583	57.6708	NaN	NaN	94.8791	210.171	NaN	NaN	NaN	NaN	NaN	NaN	244.086	NaN	NaN	86.7605	31.9101	NaN	NaN	NaN	NaN	NaN	NaN	NaN
Q9NR81	Q9NR81	Q9NR81	ARHGEF3	Rho guanine nucleotide exchange factor 3	9	35.3	NaN	NaN	NaN	NaN	23.821	NaN	NaN	NaN	12.229	NaN	13.7779	NaN	9.35457	NaN	18.5064	11.4167	9.02321	NaN	10.4921	15.396	NaN	NaN	NaN	36.031	5.10526	NaN	NaN	NaN	NaN	6.59807	NaN	NaN	7.57028	NaN	12.7606	NaN	17.1565	NaN	NaN	NaN	NaN	24.8385	NaN
A5YM69	A5YM69	A5YM69	ARHGEF35	Rho guanine nucleotide exchange factor 35	10	33.3	23.893	NaN	NaN	NaN	17.9614	5.94974	5.56322	10.9599	NaN	NaN	NaN	NaN	13.1102	12.1334	NaN	NaN	NaN	NaN	NaN	NaN	19.6014	NaN	15.2685	NaN	NaN	NaN	25.2206	NaN	9.67058	NaN	NaN	11.2865	NaN	3.41395	11.6104	NaN	7.00494	NaN	NaN	NaN	NaN	NaN	NaN
A1IGU5	A1IGU5	A1IGU5	ARHGEF37	Rho guanine nucleotide exchange factor 37	2	9.8	NaN	134.612	NaN	NaN	NaN	NaN	NaN	NaN	NaN	NaN	NaN	NaN	9.49892	NaN	NaN	NaN	NaN	NaN	NaN	NaN	NaN	NaN	NaN	NaN	NaN	NaN	NaN	NaN	34.8535	NaN	NaN	NaN	NaN	NaN	NaN	NaN	NaN	NaN	NaN	NaN	NaN	NaN	NaN
Q8TER5	Q8TER5	Q8TER5	ARHGEF40	Rho guanine nucleotide exchange factor 40	20	39.2	NaN	249.968	NaN	NaN	70.3897	NaN	44.5254	NaN	15.5361	NaN	43.1196	NaN	43.0299	NaN	NaN	68.4121	247.022	NaN	22.2695	72.5151	NaN	NaN	NaN	NaN	40.9363	NaN	134.408	NaN	NaN	NaN	NaN	NaN	32.7087	NaN	NaN	NaN	NaN	31.8553	32.0792	NaN	NaN	307.58	37.5199
Q12774	Q12774	Q12774	ARHGEF5	Rho guanine nucleotide exchange factor 5	32	74.5	NaN	29.9523	NaN	NaN	28.1517	NaN	139.114	49.0073	24.5919	58.9437	36.4017	NaN	35.0134	25.6125	27.5666	40.9184	NaN	NaN	NaN	NaN	41.0396	NaN	35.0717	28.1726	32.0099	27.8511	64.6636	NaN	41.8477	32.4323	22.04	42.7627	31.9688	27.2641	26.9728	NaN	50.9418	62.6181	24.1301	32.4932	34.5918	101.123	12.9239
Q15052	Q15052	Q15052	ARHGEF6	Rho guanine nucleotide exchange factor 6	47	100	690.395	369.362	402.971	146.905	401.552	108.023	100.195	420.701	361.657	507.767	333.978	116.818	385.712	520.578	240.849	279.836	306.687	131.341	162.359	81.995	365.011	300.732	383.355	409.323	590.488	136.775	343.145	234.489	550.271	294.274	162.408	213.722	361.994	281.136	296.383	378.351	660.903	409.341	375.013	214.168	536.179	226.004	245.914
Q14155	Q14155	Q14155	ARHGEF7	Rho guanine nucleotide exchange factor 7	34	100	432.005	430.341	270.942	307.69	325.439	530.926	532.167	313.058	380.903	535.4	343.363	347.823	489.141	425.545	429.632	637.478	610.156	539.238	301.351	294.979	719.878	419.967	611.992	483.254	437.037	524.786	1269.17	405.901	594.324	692.757	498.505	305.543	503.453	378.376	395.738	686.099	343.686	488.627	340.069	230.349	204.436	380.771	413.902
O14497	O14497	O14497	ARID1A	AT-rich interactive domain-containing protein 1A	79	100	80.0148	171.221	293.455	84.7509	249.691	111.929	68.2649	232.409	108.941	144.338	205.012	141.686	296.687	106.443	48.674	90.9935	136.562	89.9758	61.3113	61.8973	141.158	157.753	162.559	201.279	116.412	74.9929	142.354	63.34	221.61	122.758	66.1521	120.972	205.917	83.7487	120.041	125.723	232.22	237.533	97.5639	100.292	148.963	382.7	107.878
Q8NFD5	Q8NFD5	Q8NFD5	ARID1B	AT-rich interactive domain-containing protein 1B	57	100	50.4714	56.9357	130.88	25.1752	69.3624	47.966	47.1469	67.7995	45.1273	46.9018	43.3895	53.3313	79.8039	50.2072	20.1732	49.5804	84.531	45.7264	37.497	29.5509	76.412	59.3082	59.2158	56.7993	51.2404	34.132	75.9437	115.193	61.722	43.7065	38.1822	47.105	87.4747	28.0871	31.9967	64.3102	47.8685	60.7186	56.2163	19.4129	43.5027	106.598	46.4386
Q68CP9	Q68CP9	Q68CP9	ARID2	AT-rich interactive domain-containing protein 2	51	98	30.1938	62.165	132.341	38.0062	58.3587	34.3329	NaN	79.129	55.353	74.9332	94.271	63.3386	93.003	28.9599	55.0888	42.948	100.932	38.5836	42.8547	17.758	68.0809	59.9188	34.1847	105.253	33.6999	21.2858	67.9753	42.4768	58.7948	19.7311	49.8745	23.7616	134.033	37.6846	29.4197	96.323	69.5064	68.5994	41.6227	31.6703	39.9142	90.8427	69.8225
Q99856	Q99856	Q99856	ARID3A	AT-rich interactive domain-containing protein 3A	28	98	98.4266	86.7267	181.621	101.589	201.97	100.411	26.7093	141.424	113.162	236.598	64.9106	98.6562	281.635	150.139	78.1375	86.0538	174.693	95.0664	47.3227	68.8712	98.545	154.48	132.723	78.8372	181.824	82.697	85.8152	70.4883	136.534	83.3922	NaN	95.1112	214.403	49.4992	62.3729	97.3023	131.251	111.589	257.677	94.5683	101.157	324.952	69.7948
Q8IVW6	Q8IVW6	Q8IVW6	ARID3B	AT-rich interactive domain-containing protein 3B	28	100	158.735	143.537	277.07	167.912	117.408	185.603	99.0576	170.887	226.989	304.385	164.155	142.521	234.012	170.689	246.481	143.749	139.689	105.245	71.0812	132.546	208.202	112.369	201.803	391.614	160.426	261.393	255.537	179.039	258.601	193.597	202.738	337.987	254.1	108.472	150.935	279.902	94.418	116.846	149.341	295.853	200.874	129.003	132.207
P29374	P29374	P29374	ARID4A	AT-rich interactive domain-containing protein 4A	2	5.9	NaN	NaN	NaN	NaN	NaN	NaN	NaN	NaN	NaN	NaN	NaN	NaN	NaN	NaN	NaN	NaN	11.3858	NaN	NaN	NaN	NaN	NaN	NaN	NaN	17.7484	NaN	NaN	NaN	NaN	NaN	NaN	NaN	NaN	NaN	NaN	NaN	NaN	NaN	NaN	NaN	NaN	NaN	NaN
Q4LE39	Q4LE39	Q4LE39	ARID4B	AT-rich interactive domain-containing protein 4B	2	13.7	NaN	NaN	NaN	NaN	NaN	NaN	NaN	NaN	NaN	NaN	NaN	118.842	153.436	NaN	NaN	NaN	NaN	NaN	NaN	NaN	88.9964	NaN	51.1449	NaN	NaN	NaN	NaN	NaN	NaN	NaN	NaN	NaN	NaN	117.111	38.7416	NaN	NaN	NaN	NaN	NaN	NaN	NaN	NaN
Q03989	Q03989	Q03989	ARID5A	AT-rich interactive domain-containing protein 5A	14	82.4	NaN	40.9727	53.9555	18.9697	61.2299	89.1964	96.8563	22.3194	71.4746	53.2432	39.9316	55.4683	41.041	27.2729	17.7788	29.0406	NaN	NaN	37.1616	151.213	34.6343	51.7198	40.7897	43.0089	24.9106	31.4459	57.7015	NaN	47.495	30.7291	62.1385	65.6258	48.1362	40.1571	34.1405	59.7626	32.6697	32.252	NaN	41.2835	29.4853	314.61	NaN
Q14865	Q14865	Q14865	ARID5B	AT-rich interactive domain-containing protein 5B	31	96.1	29.0444	41.4329	29.3342	44.529	NaN	39.7394	61.1191	25.0869	45.5384	45.4841	41.2358	42.1135	39.6833	19.7589	41.7672	36.4532	90.4916	42.1213	34.484	43.6111	39.3761	58.6473	37.436	40.7469	40.5857	32.0995	82.6223	19.8441	40.4116	33.4959	46.3832	38.1459	70.3717	45.6322	33.209	33.276	25.0369	48.0567	18.0785	45.5452	44.6123	86.6103	28.1605
Q9Y4X5	Q9Y4X5	Q9Y4X5	ARIH1	E3 ubiquitin-protein ligase ARIH1	32	100	257.486	625.395	759.013	712.984	555.564	204.914	260.941	610.885	865.697	562.21	621.63	326.348	648.633	538.018	530.038	666.707	491.289	354.595	861.682	800.698	476.684	450.88	551.978	947.862	589.73	430.546	738.643	550.133	713.601	561	828.211	414.932	735.487	521.224	548.219	906.495	468.924	613.681	498.874	840.878	653.882	907.231	635.15
O95376	O95376	O95376	ARIH2	E3 ubiquitin-protein ligase ARIH2	31	100	140.137	620.535	366.652	393.819	264.003	199.484	183.897	241.455	404.99	194.794	253.737	190.409	309.383	179.762	337.61	250.017	229.858	191.563	241.734	466.4	269.501	166.185	167.625	467.856	204.924	232.111	226.538	173.8	257.036	169.684	352.865	129.994	235.987	190.392	193.95	333.524	226.201	213.96	250.668	250.401	264.268	243.56	229.829
P40616	P40616	P40616	ARL1	ADP-ribosylation factor-like protein 1	11	100	184.448	480.722	294.056	118.935	642.268	109.676	100.265	987.331	212.692	492.522	236.659	122.495	785.877	237.803	126.251	221.879	291.707	143.21	361.05	145.417	298.694	193.833	393.34	269.444	405.79	117.394	232.383	159.632	394.685	366.063	233.626	137.997	370.962	208.742	249.021	400.219	679.657	810.599	214.357	154.739	202.04	758.504	366.408
Q969Q4	Q969Q4	Q969Q4	ARL11	ADP-ribosylation factor-like protein 11	4	37.3	NaN	NaN	NaN	23.2591	NaN	NaN	21.965	NaN	36.669	NaN	NaN	52.9021	36.6531	25.1126	NaN	NaN	NaN	50.9157	NaN	NaN	14.5987	111.534	12.3744	NaN	NaN	3.77314	NaN	NaN	6.47303	47.3092	NaN	28.4029	NaN	25.1189	33.5729	NaN	9.68889	40.7462	NaN	NaN	NaN	NaN	NaN
Q8N8R7	Q8N8R7	Q8N8R7	ARL14EP	ARL14 effector protein	15	98	108.496	121.377	89.935	80.4411	42.9401	100.813	122.018	60.607	102.656	105.432	77.597	86.3906	49.3631	47.4811	130.023	119.02	NaN	80.1217	54.3121	90.2862	100.914	90.5418	66.8445	93.7052	71.3515	90.3077	168.676	81.1702	61.6117	90.5169	98.5762	66.0107	89.694	52.6195	49.3213	74.178	58.6644	83.8791	89.1144	68.2255	87.7911	73.7543	68.1017
Q9NXU5	Q9NXU5	Q9NXU5	ARL15	ADP-ribosylation factor-like protein 15	8	94.1	117.556	95.3411	NaN	148.861	168.975	116.253	50.302	70.5498	77.2401	58.9937	60.8478	118.28	175.922	73.8004	54.9074	48.137	186.445	111.992	47.9055	NaN	42.7073	164.985	69.3657	102.428	88.6153	68.9217	51.5687	90.4043	46.9702	81.9045	110.346	91.2628	127.605	81.4101	99.0785	42.5638	108.999	105.238	36.4466	113.095	83.4493	84.0868	56.0175
P36404	P36404	P36404	ARL2	ADP-ribosylation factor-like protein 2	13	100	525.551	318.118	436.648	239.059	674.328	328.396	605.549	527.875	224.835	235.519	227.143	184.563	369.369	408.489	325.675	185.503	573.703	241.32	284.524	392.569	267.445	698.175	400.864	351.992	392.203	295.501	177.93	508.955	316.775	317.4	408.578	345.99	404.335	198.27	703.274	201.551	400.473	365.222	599.129	426.089	139.749	287.941	463.004
Q9Y2Y0	Q9Y2Y0	Q9Y2Y0	ARL2BP	ADP-ribosylation factor-like protein 2-binding protein	8	100	350.886	86.3411	101.333	194.944	75.344	298.186	161.457	111.917	386.071	38.9397	192.658	176.951	115.869	100.878	128.434	154	78.3183	182.711	174.629	170.706	133.923	196.289	74.6653	40.8624	63.0059	184.318	218.982	481.813	40.5222	323.338	152.964	262.781	93.2645	152.411	78.4975	218.834	161.887	204.582	47.4895	180.126	146.379	167.763	145.873
P36405	P36405	P36405	ARL3	ADP-ribosylation factor-like protein 3	15	100	1785.05	760.099	604.598	358.954	550.332	2201.18	935.795	323.608	315.093	221.294	193.447	1216.98	1389.75	681.526	1232.47	441.907	1461.08	1768.03	552.978	969.922	634.815	1340.65	115.305	183.279	356.34	586.805	113.881	2265.18	181.805	533.156	701.203	767.576	258.297	1030.47	739.332	185.768	674.876	439.828	893.379	813.11	1095.51	1254.46	250.532
Q9Y689	Q9Y689	Q9Y689	ARL5A	ADP-ribosylation factor-like protein 5A	3	9.8	NaN	NaN	NaN	NaN	NaN	29.7959	NaN	33.0014	NaN	NaN	NaN	NaN	26.4261	NaN	NaN	NaN	NaN	NaN	NaN	NaN	NaN	NaN	NaN	NaN	NaN	NaN	NaN	NaN	NaN	NaN	NaN	NaN	NaN	NaN	NaN	NaN	NaN	NaN	NaN	NaN	NaN	NaN	NaN
Q96KC2	Q96KC2	Q96KC2	ARL5B	ADP-ribosylation factor-like protein 5B	1	5.9	NaN	NaN	NaN	NaN	NaN	NaN	NaN	11.2609	NaN	NaN	NaN	NaN	18.7762	NaN	NaN	NaN	NaN	NaN	NaN	NaN	NaN	NaN	NaN	NaN	NaN	NaN	NaN	NaN	NaN	NaN	NaN	NaN	NaN	NaN	NaN	NaN	NaN	NaN	NaN	NaN	NaN	NaN	NaN
Q9H0F7	Q9H0F7	Q9H0F7	ARL6	ADP-ribosylation factor-like protein 6	13	98	46.1061	32.4096	46.9986	43.1093	36.4066	30.2956	30.4249	27.5097	33.3402	24.9248	32.8582	23.384	52.2857	23.8565	51.1345	30.2616	58.0555	38.8502	40.5633	22.1717	44.7768	40.422	17.0693	33.5421	20.6555	26.3318	27.3398	99.8041	12.867	24.5538	40.448	NaN	43.4768	43.9124	47.3638	31.7333	62.0564	30.0275	54.9813	44.5562	30.2074	48.2704	38.6531
Q15041	Q15041	Q15041	ARL6IP1	ADP-ribosylation factor-like protein 6-interacting protein 1	2	52.9	44.2817	34.6992	28.7447	NaN	191.752	NaN	NaN	47.3184	NaN	NaN	55.994	NaN	248.611	NaN	25.3998	NaN	NaN	NaN	53.2821	76.2173	NaN	NaN	NaN	NaN	NaN	66.1248	90.375	NaN	NaN	101.354	NaN	NaN	83.2575	NaN	98.0624	62.7038	123.483	126.448	47.9334	NaN	27.2213	251.903	55.1712
Q66PJ3	Q66PJ3	Q66PJ3	ARL6IP4	ADP-ribosylation factor-like protein 6-interacting protein 4	4	64.7	119.623	16.8663	NaN	35.4628	NaN	28.3897	10.8802	NaN	94.1271	NaN	123.135	125.047	NaN	34.3675	NaN	22.5316	58.511	202.077	NaN	35.6095	42.6083	102.742	NaN	12.8943	NaN	44.0848	42.2277	67.7101	NaN	52.3819	26.6204	NaN	105.699	70.2441	31.6404	50.0632	NaN	NaN	44.8113	45.341	42.6915	NaN	42.3919
O75915	O75915	O75915	ARL6IP5	PRA1 family protein 3	8	98	123.114	207.813	116.017	68.0571	2005.39	124.661	59.7067	975.38	79.0922	113.246	127.614	95.3413	1730.08	223.2	40.8392	41.8687	NaN	82.5577	192.708	90.1277	63.2015	70.1589	290.392	225.356	167.013	106.717	1623.82	77.5449	264.693	446.907	58.6923	112.857	147.164	86.6879	272.164	63.825	882.972	1623.1	365.715	66.0583	186.572	1993.04	94.2317
Q96BM9	Q96BM9	Q96BM9	ARL8A	ADP-ribosylation factor-like protein 8A	15	96.1	178.324	408.439	250.476	39.2218	391.662	NaN	NaN	222.427	158.536	243.833	222.765	86.1612	274.622	122.516	190.066	132.076	133.513	149.753	240.726	115.198	78.0526	177.041	106.68	190.177	92.7795	73.1575	182.962	123.131	126.628	62.9226	143.535	48.7233	280.562	163.545	128.467	310.689	297.677	250.541	85.4416	98.4074	89.8477	170.761	123.813
Q9NVJ2	Q9NVJ2	Q9NVJ2	ARL8B	ADP-ribosylation factor-like protein 8B	8	100	113.751	396.194	478.703	54.6835	586.29	70.9315	4.71346	749.53	163.49	236.178	203.646	111.586	580.947	118.941	151.355	80.7881	265.271	104.421	197.765	51.4915	149.121	177.506	282.52	418.329	132.093	57.5442	147.263	87.1004	308.426	110.653	162.061	103.791	364.426	98.3954	180.928	440.94	675.875	813.015	97.3689	125.076	123.845	273.094	156.052
Q9NVT9	Q9NVT9	Q9NVT9	ARMC1	Armadillo repeat-containing protein 1	20	100	447.4	626.694	719.319	827.799	762.621	583.66	788.424	699.784	808.413	891.159	611.815	678.635	524.688	703.391	571.904	567.471	968.504	686.927	1161.05	813.586	714.145	510.747	858.822	1135.28	1758.71	475.86	1455.41	1114.68	542.465	493.234	750.211	567.587	1364.75	664.194	563.311	868.107	743.38	618.005	475.232	518.479	579.009	645.952	982.709
Q8N2F6	Q8N2F6	Q8N2F6	ARMC10	Armadillo repeat-containing protein 10	14	100	72.9499	240.798	154.503	75.0515	163.945	74.8493	34.8893	231.748	125.142	230.475	256.971	92.107	268.862	138.729	89.7295	91.4912	113.063	117.21	211.989	126.195	166.157	123.405	156.295	202.945	230.046	45.7889	127.089	108.366	192.592	71.4007	112.017	70.0548	148.303	139.602	175.609	137.77	255.356	293.107	69.3961	209.915	233.297	243.043	163.431
Q6NXE6	Q6NXE6	Q6NXE6	ARMC6	Armadillo repeat-containing protein 6	28	100	239.314	215.879	274.583	178.075	227.543	299.369	203.222	267.176	128.77	150.694	112.898	140.21	205.04	356.04	191.011	117.712	173.283	243.555	63.2315	207.384	409.978	178.388	143.768	144.695	90.4736	249.162	90.561	350.214	196.043	226.296	166.623	155.822	170.615	232.692	343.137	248.204	217.646	166.647	345.724	249.541	219.983	201.778	173.878
Q9H6L4	Q9H6L4	Q9H6L4	ARMC7	Armadillo repeat-containing protein 7	3	35.3	NaN	NaN	67.296	NaN	34.032	NaN	NaN	31.0851	NaN	30.5312	NaN	NaN	NaN	NaN	NaN	NaN	NaN	NaN	21.9575	NaN	21.4526	NaN	NaN	39.2322	21.6097	NaN	NaN	NaN	NaN	NaN	NaN	NaN	NaN	NaN	NaN	NaN	45.7239	33.5555	NaN	26.7779	20.4461	32.1498	58.0237
Q8IUR7	Q8IUR7	Q8IUR7	ARMC8	Armadillo repeat-containing protein 8	26	82.4	86.6854	139.277	60.1308	72.3493	110.452	NaN	14.6295	85.3019	51.1525	23.0542	76.353	NaN	240.589	65.0636	63.927	72.8655	NaN	NaN	39.2492	NaN	94.1165	NaN	41.9585	69.358	45.7931	21.6489	368.4	NaN	55.8245	55.7245	130.037	NaN	151.15	NaN	39.0446	90.9677	159.659	170.727	26.1319	92.6267	31.7926	220.221	55.5625
Q7Z3E5	Q7Z3E5	Q7Z3E5	ARMC9	LisH domain-containing protein ARMC9	3	84.3	488.755	1466.85	2746.23	745.552	654.007	307.89	NaN	516.392	NaN	438.084	NaN	507.073	266.88	256.035	NaN	578.78	387.678	NaN	NaN	442.709	147.515	316.439	240.904	200.083	68.7744	956.787	750.637	382.706	264.481	347.327	546.269	NaN	284.002	470.531	364.356	NaN	190.471	744.609	858.197	605.182	405.835	306.846	302.326
Q9P291	Q9P291	Q9P291	ARMCX1	Armadillo repeat-containing X-linked protein 1	14	19.6	NaN	NaN	NaN	NaN	NaN	NaN	NaN	NaN	NaN	6.95989	81.3646	NaN	49.7336	NaN	NaN	NaN	NaN	NaN	123.421	NaN	61.4495	NaN	NaN	NaN	29.8267	NaN	NaN	NaN	NaN	NaN	54.759	NaN	NaN	NaN	NaN	26.2859	NaN	NaN	NaN	NaN	58.0026	NaN	NaN
Q7L311	Q7L311	Q7L311	ARMCX2	Armadillo repeat-containing X-linked protein 2	22	100	445.537	311.762	182.776	253.903	240.173	233.307	256.463	279.559	376.486	210.453	235.117	376.687	227.184	126.724	176.099	160.437	302.014	215.615	296.411	256.45	222.789	291.385	120.437	190.563	146.757	260.364	155.347	256.283	96.6085	191.772	385.708	533.072	140.658	252.639	169.88	136.379	324.107	252.792	170.116	168.888	276.751	330.23	139.921
Q9UH62	Q9UH62	Q9UH62	ARMCX3	Armadillo repeat-containing X-linked protein 3	27	100	535.949	1115.41	423.788	1192.4	689.31	410.247	559.42	550.811	2600.25	1052.06	769.64	522.008	724.178	747.367	587.58	1114.92	466.573	618.476	1708.91	700.782	911.688	435.884	1107.53	502.884	2037.11	367.559	1151.31	904.759	244.729	1243.05	1307.59	175.728	1867.82	1935	1765.82	1412.42	1043.07	501.546	545.518	679.154	1015.3	406.666	1353.01
Q6P1M9	Q6P1M9	Q6P1M9	ARMCX5	Armadillo repeat-containing X-linked protein 5	3	15.7	NaN	NaN	NaN	NaN	NaN	NaN	NaN	NaN	NaN	6.26989	NaN	NaN	NaN	NaN	NaN	NaN	NaN	NaN	NaN	NaN	NaN	NaN	NaN	NaN	1.07954	NaN	NaN	NaN	NaN	NaN	NaN	NaN	NaN	NaN	17.785	NaN	21.7972	NaN	NaN	NaN	124.875	NaN	NaN
Q5T2E6	Q5T2E6	Q5T2E6	ARMH3	Armadillo-like helical domain-containing protein 3	15	68.6	106.034	126.638	NaN	6.23534	82.4801	NaN	18.019	25.892	NaN	34.4088	16.1588	114.175	105.703	24.0823	NaN	NaN	18.7971	NaN	26.8282	NaN	39.1499	15.6116	28.6938	NaN	50.7985	NaN	NaN	60.4234	42.1638	38.0642	NaN	28.8121	NaN	NaN	29.3138	23.564	42.6794	66.4003	44.162	31.2089	22.3132	69.354	67.2316
Q9H993	Q9H993	Q9H993	ARMT1	Damage-control phosphatase ARMT1	23	94.1	36.6531	173.779	234.694	127.306	481.994	228.37	196.846	298.66	297.09	110.037	209.862	26.6908	294.409	214.393	309.924	142.35	46.9623	126.378	374.739	104.826	122.792	190.518	114.841	116.704	130.16	NaN	114.629	58.6173	NaN	66.4278	76.1255	NaN	157.004	131.48	113.146	204.201	149.064	248.633	78.1427	129.853	203.283	337.492	331.085
P27540	P27540	P27540	ARNT	Aryl hydrocarbon receptor nuclear translocator	28	100	98.301	102.663	180.17	103.52	75.2897	68.1325	65.3363	58.4486	106.151	76.9805	102.036	84.5092	83.5127	56.2478	86.2539	125.616	85.9118	75.1145	104.514	169.444	90.0174	79.6227	57.7292	97.5453	59.2153	76.0951	304.809	85.6596	63.6252	33.1841	66.9633	67.2183	127.806	78.1577	41.5115	243.222	48.5711	39.8976	109.602	54.3277	97.4832	137.65	68.1269
Q9HBZ2	Q9HBZ2	Q9HBZ2	ARNT2	Aryl hydrocarbon receptor nuclear translocator 2	3	25.5	NaN	NaN	NaN	84.5987	NaN	NaN	NaN	NaN	NaN	NaN	NaN	316.222	NaN	NaN	NaN	NaN	NaN	NaN	NaN	NaN	NaN	748.676	NaN	NaN	NaN	NaN	NaN	1282.8	26.2846	NaN	74.1697	1019.46	679.794	NaN	NaN	NaN	NaN	NaN	NaN	406.789	NaN	770.525	NaN
Q92747	Q92747	Q92747	ARPC1A	Actin-related protein 2/3 complex subunit 1A	29	100	94.0256	773.892	791.846	1649.48	662.166	450.186	635.172	1156.83	1716.32	775.284	1068.69	757.491	766.577	743.07	1741.17	2404.04	618.097	805.038	1069.87	826.654	420.046	645.453	575.057	663.535	435.8	1064.92	827.861	819.843	588.31	778.191	1956.48	1416.87	519.219	1901.93	1490.4	1419.33	1617.09	1744.32	1216.26	1108.33	973.502	1193.65	683.911
O15143	O15143	O15143	ARPC1B	Actin-related protein 2/3 complex subunit 1B	35	100	96.6284	1511.01	1390.12	2022.98	4003.4	133.735	166.652	1516.92	1579.23	959.5	2814.84	1251.25	3193.01	1499.03	2755.56	1890.51	4770.27	2162.82	2377.13	1519.17	412.363	3024.12	229.829	1044.19	510.302	312.509	1237.63	1761.17	601.868	514.977	1939.74	382.962	1488.88	2099.07	1987.8	1347.63	1654.55	1690.89	993.161	974.599	1011.77	2001.31	1390.1
O15144	O15144	O15144	ARPC2	Actin-related protein 2/3 complex subunit 2	40	100	1243.19	2157.1	1971.47	3197.71	4767.08	1360.09	2174.85	2220.89	2875.92	1455.43	3232.93	2892.54	3282.08	2257.41	4681.01	3796.69	7453.34	4045.63	3040.77	2563.28	921.95	4638.31	600.916	1212.42	1201.78	1882.2	1675.3	3585.38	1072.08	1973.76	2888.28	2352.25	1497.35	3437.13	3334.88	2173.92	2454.64	2667.52	2455.15	1737.34	1876.21	2534.32	1666.71
O15145	O15145	O15145	ARPC3	Actin-related protein 2/3 complex subunit 3	20	100	1648.7	1710.07	824.042	3429.47	5001.23	2128.38	3053.45	2002.06	2901.09	1510.54	2642.04	4142.12	3611.98	2611.9	4983.27	3865.76	12027.9	4286.89	3215.24	2400.77	938.24	4755.14	533.629	1695.45	1194.88	2673.14	2322.04	4080.41	1158.1	1961.52	3705.42	3664.8	1757.14	3772.96	3158.81	2028.48	3019.65	2623.02	2643.79	1760.72	1735.33	2295.95	1595.62
P59998	P59998	P59998	ARPC4	Actin-related protein 2/3 complex subunit 4	14	100	221.922	4045.37	3404.66	4072.91	9834.35	250.174	154.855	5437.32	5309.97	2840.12	7950.97	830.305	7791.88	3967.38	7199.31	4180.98	5535.76	4100.41	7009.08	2378.89	1052.92	5290.91	916.788	3339.06	1570.58	348.371	1917.66	1177.16	1666.79	749.124	4818.58	444.459	3219.48	5733.05	4154.03	5659.89	5006.48	6355.37	1313.22	2690.34	2732.97	7702.57	4656.29
O15511	O15511	O15511	ARPC5	Actin-related protein 2/3 complex subunit 5	12	100	1504.74	2119.56	543.008	3279.73	4875.75	2052.48	1352.17	1039.9	3497.32	728.411	2688.66	4610.18	4058.68	2351.83	4131.45	2641.43	16581	5945.48	2207.73	2804.93	468.262	5897.21	422.094	1298.93	992.587	2055.76	1853	5346.17	335.526	1207.56	1969	2164.94	1497.88	2076.42	2939.89	1603.2	1573.97	1682.59	2446.31	1032.09	1756.91	1557.14	1383.21
Q9BPX5	Q9BPX5	Q9BPX5	ARPC5L	Actin-related protein 2/3 complex subunit 5-like protein	17	100	4016.25	1436.05	480.723	3283.02	2137.85	4981.8	7635.73	3366.39	3290.75	2382.33	3163.19	4031.77	2444.58	3664.54	3420.3	5590.76	2686.9	1758.64	4085.44	2141.37	1403.39	2342.43	903.27	1608.21	1672.88	5685.59	2050.3	4571.01	2613.58	4090.08	4312.52	11467	1250.86	6759.32	5037.68	2351.26	4135.35	3882.24	3300.7	2970.02	2361.37	1554	2158.67
Q7Z6K5	Q7Z6K5	Q7Z6K5	ARPIN	Arpin	4	23.5	NaN	NaN	NaN	39.8055	110.58	NaN	104.094	NaN	NaN	NaN	NaN	20.4552	80.9114	NaN	NaN	NaN	247.977	127.697	NaN	NaN	113.983	46.6477	NaN	NaN	NaN	NaN	NaN	NaN	NaN	NaN	NaN	103.086	NaN	NaN	NaN	NaN	NaN	103.235	NaN	NaN	NaN	NaN	NaN
P56211	P56211	P56211	ARPP19	cAMP-regulated phosphoprotein 19	10	80.4	162.512	36.2008	26.9674	49.9797	66.3926	350.318	69.0716	52.3855	106.305	NaN	16.801	54.2282	62.0343	89.7367	159.528	65.3686	124.568	72.9733	52.4713	40.1179	43.1763	NaN	28.1897	34.8268	NaN	50.4652	NaN	52.3587	NaN	104.966	51.1245	227.242	NaN	68.0783	90.1314	NaN	121.624	55.3903	38.6199	74.8211	81.3311	NaN	83.5343
P49407	P49407	P49407	ARRB1	Beta-arrestin-1	30	92.2	95.6986	201.53	73.4966	118.897	267.914	59.0158	91.8003	130.513	66.6552	80.8694	388.066	569.443	716.671	82.7204	632.238	203.322	2834.03	1595.02	126.538	45.1801	NaN	1284.06	NaN	126.39	77.7156	173.452	NaN	926.588	NaN	26.771	378.477	121.534	178.368	417.561	538.954	27.8406	151.017	245.173	31.79	84.4983	98.7372	155.928	77.1282
P32121	P32121	P32121	ARRB2	Beta-arrestin-2	23	100	97.1733	326.591	141.563	252.749	215.53	85.8448	86.2686	83.722	84.3257	68.1318	172.751	304.961	286.783	106.756	234.472	205.123	794.513	337.642	76.3262	120.745	67.4295	722.959	46.1986	68.4591	50.8291	78.9391	78.707	100.573	59.9145	81.012	122.317	98.326	91.5163	108.645	96.5696	148.166	136.723	212.923	120.189	99.5126	112.636	172.137	58.0909
Q8N5I2	Q8N5I2	Q8N5I2	ARRDC1	Arrestin domain-containing protein 1	11	100	62.6948	120.71	105.192	74.0183	114.894	38.236	72.4099	92.0485	68.1784	120.828	96.2652	57.4232	134.053	61.5674	153.551	107.367	125.306	126.131	129.455	97.6441	78.8865	74.3725	69.2171	108.271	92.7401	42.4436	200.009	91.0363	102.618	70.1189	76.3769	70.1029	119.141	129.528	87.6563	108.804	84.1025	75.2829	100.975	49.5051	68.7014	128.92	42.1233
P15289	P15289	P15289	ARSA	Arylsulfatase A	19	100	3156.01	368.66	395.246	1687.33	1074.5	2023.75	1351.49	1031.21	4429.92	4064.03	7203.71	1554.89	634.597	664.598	683.237	6770.26	1392.1	806.535	1343.9	919.53	3824.09	6138.92	1397.1	2666.66	2052.95	2376.64	16321.6	3760.55	1796.98	228.618	1610.36	7065.9	1451.83	395.875	2734.46	1547.66	272.718	1677.8	3907.96	766.088	1892.27	1359.95	1717.25
P15848	P15848	P15848	ARSB	Arylsulfatase B	24	100	412.236	282.1	193.076	245.586	186.154	488.73	219.354	201.162	324.927	120.075	484.938	449.621	404.095	289.993	131.263	471.811	2904.58	475.406	350.098	283.54	211.992	1048.88	86.1335	125.326	177.679	301.826	141.775	223.488	81.1385	264.26	201.069	602.043	95.0023	211.878	188.159	39.9583	238.049	317.34	159.029	291.763	796.177	350.749	129.422
Q96EG1	Q96EG1	Q96EG1	ARSG	Arylsulfatase G	2	21.6	42.0941	NaN	62.1636	NaN	NaN	NaN	31.9168	NaN	NaN	NaN	NaN	NaN	NaN	NaN	NaN	NaN	NaN	NaN	NaN	NaN	NaN	NaN	21.2551	NaN	49.1652	NaN	NaN	NaN	NaN	NaN	NaN	NaN	NaN	NaN	28.9357	NaN	NaN	NaN	28.9887	NaN	44.1395	60.7764	NaN
Q6UWY0	Q6UWY0	Q6UWY0	ARSK	Arylsulfatase K	7	52.9	94.4714	NaN	179.012	NaN	NaN	29.924	NaN	60.5791	115.58	NaN	NaN	NaN	22.9645	NaN	86.9974	NaN	34.6307	46.1711	NaN	NaN	NaN	NaN	82.2099	55.1583	NaN	NaN	NaN	50.5885	NaN	43.3848	57.2172	NaN	66.7362	NaN	38.2024	NaN	49.284	50.7324	NaN	97.3865	72.9485	57.5848	46.5654
Q9H2C2	Q9H2C2	Q9H2C2	ARV1	Protein ARV1	1	23.5	NaN	NaN	NaN	NaN	12.5828	NaN	NaN	22.397	NaN	NaN	NaN	NaN	17.3771	NaN	NaN	NaN	NaN	NaN	NaN	NaN	NaN	NaN	NaN	3.71423	NaN	NaN	NaN	NaN	NaN	2.06366	NaN	NaN	NaN	NaN	NaN	5.16972	6.17164	15.2371	NaN	NaN	NaN	19.6964	NaN
Q13510	Q13510	Q13510	ASAH1	Acid ceramidase	39	100	5464.11	6210.45	2767	2442.56	2220.56	3331.14	6950.17	2942.33	2292.3	1429.37	3315.62	2645.08	10410.8	6003.17	1944.1	3299.23	4145.7	4274.57	3995.09	1905.71	2185.17	6863.87	3757.67	6594.14	7672.82	2490.96	2605.84	12105.4	2380.08	5031.61	2877.07	1393.56	3015.2	2901.11	5873.92	903.509	3053.51	3593.3	2904.31	1090.04	2699.06	6888.7	1306.32
Q9ULH1	Q9ULH1	Q9ULH1	ASAP1	Arf-GAP with SH3 domain, ANK repeat and PH domain-containing protein 1	55	100	109.433	507.585	163.201	217.073	439.174	119.665	104.761	255.771	159.97	260.641	220.944	172.795	405.996	217.351	145.232	129.079	316.535	324.442	173.569	78.8156	165.142	256.966	152.239	313.675	347.786	128.938	166.415	217.799	202.657	204.526	121.211	285.615	227.359	194.975	233.444	162.986	276.239	294.415	141.376	114.738	165.177	195.612	122.467
O43150	O43150	O43150	ASAP2	Arf-GAP with SH3 domain, ANK repeat and PH domain-containing protein 2	37	70.6	28.3107	48.7233	NaN	38.2877	91.7677	NaN	16.4399	22.4185	NaN	23.548	32.9134	64.5853	61.6285	21.1179	41.9565	21.3502	134.437	111.251	22.9577	40.9551	NaN	99.6355	NaN	64.2809	30.2826	15.9629	47.9798	76.3714	NaN	NaN	46.1523	NaN	63.2641	36.03	44.8019	48.0811	22.2151	28.9377	NaN	NaN	59.5375	NaN	NaN
Q9Y576	Q9Y576	Q9Y576	ASB1	Ankyrin repeat and SOCS box protein 1	7	47.1	NaN	43.6441	69.4202	92.2939	NaN	NaN	NaN	NaN	NaN	28.1992	35.2335	NaN	NaN	NaN	22.9844	56.5164	NaN	NaN	37.8334	19.4602	35.0549	NaN	NaN	19.674	NaN	NaN	153.693	24.0598	NaN	NaN	NaN	NaN	NaN	35.6054	NaN	NaN	NaN	48.534	27.0984	NaN	100.792	NaN	28.9671
Q9Y575	Q9Y575	Q9Y575	ASB3	Ankyrin repeat and SOCS box protein 3	5	51	NaN	73.6284	52.2119	NaN	79.9433	NaN	NaN	38.0495	NaN	15.0619	32.0805	NaN	43.5751	18.34	NaN	NaN	NaN	NaN	26.9998	NaN	5.77231	NaN	16.5693	32.3544	25.5767	NaN	NaN	NaN	42.6818	NaN	NaN	NaN	95.214	NaN	NaN	89.0738	49.3018	104.755	20.0762	NaN	NaN	57.3102	23.186
Q9NWX5	Q9NWX5	Q9NWX5	ASB6	Ankyrin repeat and SOCS box protein 6	1	39.2	NaN	36.031	57.2792	NaN	30.1239	NaN	NaN	23.9003	NaN	NaN	NaN	NaN	22.6927	19.4242	27.6653	NaN	NaN	18.7513	NaN	NaN	20.3223	NaN	16.2798	36.1315	14.2283	NaN	NaN	NaN	31.3417	NaN	NaN	NaN	42.6021	11.5697	NaN	42.9765	NaN	NaN	NaN	15.3261	NaN	NaN	10.5566
Q9H672	Q9H672	Q9H672	ASB7	Ankyrin repeat and SOCS box protein 7	10	96.1	52.8497	77.3973	94.4793	67.6587	79.294	101.14	92.289	78.4449	48.1099	88.904	94.2445	NaN	55.3157	51.8307	84.6389	47.888	NaN	29.498	31.4791	40.3713	79.104	96.0341	100.305	147.947	76.3141	80.0074	57.1511	201.81	86.3655	61.3124	93.8108	73.4367	148.15	73.819	70.539	51.4721	55.1239	93.8518	47.2183	92.3167	44.7945	91.0117	89.8386
Q96DX5	Q96DX5	Q96DX5	ASB9	Ankyrin repeat and SOCS box protein 9	1	5.9	NaN	NaN	NaN	NaN	28.8213	NaN	NaN	NaN	NaN	NaN	NaN	NaN	17.6518	NaN	NaN	NaN	70.0517	NaN	NaN	NaN	NaN	NaN	NaN	NaN	NaN	NaN	NaN	NaN	NaN	NaN	NaN	NaN	NaN	NaN	NaN	NaN	NaN	NaN	NaN	NaN	NaN	NaN	NaN
Q8N9N2	Q8N9N2	Q8N9N2	ASCC1	Activating signal cointegrator 1 complex subunit 1	15	100	81.6467	243.34	386.598	198.056	217.644	89.3761	94.3336	245.228	251.778	248.066	202.766	156.262	189.996	224.186	257.475	144.754	171.664	188.801	163.471	158.74	229.535	181.374	366.303	306.532	287.529	141.984	299.114	145.626	333.035	200.979	172.457	83.3149	289.324	121.85	134.728	314.477	202.991	228.696	140.83	151.054	189.519	237.361	259.837
Q9H1I8	Q9H1I8	Q9H1I8	ASCC2	Activating signal cointegrator 1 complex subunit 2	23	96.1	70.2263	141.953	75.9452	31.8614	235.369	45.3756	8.42615	198.681	60.1718	98.2272	86.8568	116.323	201.22	101.772	43.8826	29.8308	123.067	32.3878	47.8728	24.7354	56.8762	135.24	125.162	106.686	135.738	36.3239	60.9243	46.1019	166.289	126.687	NaN	53.4472	66.4337	39.5113	48.1105	125.12	238.609	231.621	74.675	26.2965	58.8615	244.46	80.1228
Q8N3C0	Q8N3C0	Q8N3C0	ASCC3	Activating signal cointegrator 1 complex subunit 3	116	90.2	36.3174	66.9772	68.5369	18.0513	79.2152	19.892	NaN	175.979	35.5429	57.2304	40.7874	49.5187	158.797	45.5838	NaN	26.1263	54.5856	483.302	22.9915	23.9195	40.8838	120.694	32.1911	48.5418	35.0858	NaN	32.4434	41.3974	49.7439	37.5819	NaN	66.8794	42.4921	30.3296	26.8363	64.4346	130.258	161.569	27.0572	NaN	30.8978	147.657	42.9172
L0R819	L0R819	L0R819	ASDURF	ASNSD1 upstream open reading frame protein	8	98	206.211	81.0464	10.6603	76.0326	108.888	369.426	167.796	63.4333	67.1747	58.9695	65.4883	83.7557	102.035	139.765	79.4279	63.7015	39.9179	93.6547	57.8752	72.6031	211.368	37.6737	158.204	140.279	71.5139	155.1	106.296	102.257	109.672	115.323	56.326	154.253	127.471	62.0546	84.2936	70.9397	113.862	71.1606	174.891	118.255	126.266	36.5606	83.7628
Q9Y294	Q9Y294	Q9Y294	ASF1A	Histone chaperone ASF1A	8	100	112.348	72.3159	186.319	175.485	51.0267	85.1723	96.0542	71.9984	140.508	90.3038	48.209	148.082	60.4846	57.3805	82.242	112.517	87.4408	59.6214	49.0112	84.3513	81.0678	72.7288	58.4364	34.5431	65.6287	80.4328	75.2984	103.482	102.726	83.1249	35.5825	44.9357	58.7136	82.5981	54.5572	152.623	48.9046	56.9108	66.4535	72.3782	60.4397	57.4334	55.9844
Q9NVP2	Q9NVP2	Q9NVP2	ASF1B	Histone chaperone ASF1B	7	62.7	NaN	NaN	91.5674	81.505	NaN	NaN	14.8815	35.2218	26.5205	70.1338	33.73	91.9184	42.1346	NaN	89.3536	36.967	46.5049	NaN	NaN	75.5546	NaN	NaN	NaN	NaN	NaN	NaN	62.8355	NaN	52.2674	NaN	34.2657	NaN	65.3189	38.219	23.5089	65.1742	45.854	NaN	14.7912	88.0353	37.6047	NaN	36.3449
Q9NR48	Q9NR48	Q9NR48	ASH1L	Histone-lysine N-methyltransferase ASH1L	10	94.1	485.342	21.3081	35.0425	62.824	63.0735	318.565	282.788	89.9302	90.2188	NaN	100.439	110.224	72.3643	57.3231	87.9841	57.3404	42.7794	47.2244	50.51	82.8533	142.618	84.3249	71.8639	212.475	41.8941	41.7624	77.3881	218.792	73.0311	169.112	50.6571	183.448	71.3635	54.7397	51.6029	65.2436	NaN	NaN	61.5202	87.2811	61.1904	87.9741	50.5631
Q9UBL3	Q9UBL3	Q9UBL3	ASH2L	Set1/Ash2 histone methyltransferase complex subunit ASH2	32	100	469.46	278.187	585.505	424.466	276.615	440.01	517.023	292.89	548.726	374.041	361.216	397.789	323.169	277.986	573.358	583.234	360.331	300.724	409.724	513.075	427.065	404.844	352.936	366.012	314.758	407.09	652.954	420.042	432.888	382.82	403.537	404.324	430.688	476.747	323.587	425.837	302.995	276.701	419.916	392.356	334.326	452.709	304.532
P04424	P04424	P04424	ASL	Argininosuccinate lyase	32	96.1	55.4779	197.552	327.642	90.1796	647.982	37.0266	NaN	246.44	117.894	538.213	629.565	55.434	622.642	128.773	117.898	121.155	NaN	140.217	361.529	88.7456	95.3213	138.097	99.5806	481.578	181.934	39.3214	264.581	67.5189	253.608	125.153	66.3326	54.8533	281.82	94.9817	138.981	284.655	654.699	436.77	107.868	106.677	229.343	465.413	227.494
O95671	O95671	O95671	ASMTL	Probable bifunctional dTTP/UTP pyrophosphatase/methyltransferase protein	36	100	19.0307	109.272	208.049	43.1226	117.623	28.1274	18.9259	95.5379	82.3403	159.635	79.4681	38.0591	141.658	91.0415	83.7197	81.7231	52.0304	69.0515	170.075	62.8949	37.8242	65.1088	106.873	46.4827	98.1791	18.6266	96.4059	42.27	84.7185	48.1479	90.3717	19.3552	73.2515	100.741	29.1339	202.192	138.02	164.795	54.0556	52.0376	39.1697	126.698	83.6587
P08243	P08243	P08243	ASNS	Asparagine synthetase [glutamine-hydrolyzing]	40	98	26.7645	704.458	934.291	4005.19	2212.52	NaN	946.063	691.308	1430.25	2613.6	1790.96	142.504	1677.18	272.881	4525	639.366	330.442	865.552	827.992	323.832	442.983	295.836	500.39	606.55	957.121	142.393	825.095	174.458	541.179	259.536	381.788	28.5866	1911.92	544.197	464.892	2936.67	772.71	770.458	616.86	450.367	616.431	656.831	1711.83
Q12797	Q12797	Q12797	ASPH	Aspartyl/asparaginyl beta-hydroxylase	36	100	140.541	454.44	391.758	97.7555	151.13	165.671	67.627	264.776	143.056	217.43	119.898	128.849	278.221	111.184	101.814	105.358	365.892	224.176	102.935	90.4432	378.17	227.969	215.79	593.472	213.721	285.942	56.006	219.631	327.302	312.042	164.357	140.635	499.691	103.256	331.712	209.2	143.755	266.689	209.601	213.129	226.837	257.518	57.8972
Q6ICH7	Q6ICH7	Q6ICH7	ASPHD2	Aspartate beta-hydroxylase domain-containing protein 2	7	21.6	NaN	100.286	NaN	NaN	56.0131	NaN	NaN	31.4039	6.40338	NaN	NaN	NaN	NaN	NaN	NaN	NaN	NaN	NaN	NaN	NaN	NaN	NaN	NaN	13.9833	NaN	NaN	NaN	NaN	NaN	NaN	NaN	NaN	NaN	NaN	NaN	40.7511	22.7249	50.8148	NaN	NaN	NaN	NaN	19.8061
Q9BXN1	Q9BXN1	Q9BXN1	ASPN	Asporin	3	62.7	NaN	62.2297	39.0482	36.1129	24.2245	NaN	18.8746	15.7501	28.8956	NaN	64.0727	52.3364	22.5334	10.446	27.4793	20.005	86.0513	NaN	NaN	15.8175	15.4336	131.943	NaN	NaN	NaN	15.8722	NaN	56.1155	NaN	NaN	93.0166	NaN	NaN	12.5703	21.4903	NaN	29.7858	45.3854	NaN	44.2487	NaN	87.5815	NaN
Q9BZE9	Q9BZE9	Q9BZE9	ASPSCR1	Tether containing UBX domain for GLUT4	42	100	883.954	330.821	644.632	440.855	329.871	685.524	455.509	430.914	417.293	705.175	395.931	404.062	483.434	592.898	489.291	469.855	489.461	562.866	359.591	350.943	829.183	345.929	1033.24	710.092	591.878	481.959	783.892	536.83	640.848	525.147	406.756	528.107	599.192	225.841	233.769	445.528	315.036	308.554	476.636	401.126	440.62	315.581	488.206
Q7L266	Q7L266	Q7L266	ASRGL1	Isoaspartyl peptidase/L-asparaginase	10	96.1	276.804	59.6739	NaN	108.409	229.286	95.3066	177.118	32.7382	89.933	60.6883	175.331	378.393	151.91	178.783	231.448	54.1518	650.59	235.228	164.804	88.7303	81.5746	131.643	27.4871	72.3323	73.0046	58.9308	59.6623	213.409	72.8825	46.4748	102.276	354.576	134.601	128.729	118.006	NaN	127.197	155.937	28.3667	187.548	112.654	67.9383	254.185
P00966	P00966	P00966	ASS1	Argininosuccinate synthase	35	96.1	10975.5	3314.06	728.828	1975.5	76100.7	835.496	18172.9	191.641	1601.11	3753.39	7753.49	4234.39	5379.91	NaN	4810.88	802.343	2681.57	1359.68	18936.9	139.9	9149.52	2792	2468.97	424.59	70.7962	137.771	1311.1	4813.73	2385.97	318.869	601.132	883.247	5704.98	9791.33	4696.89	10218.1	155.91	2685.23	NaN	692.758	1299.62	1864.57	19545.1
O14525	O14525	O14525	ASTN1	Astrotactin-1	1	21.6	NaN	NaN	8.62195	NaN	NaN	NaN	NaN	NaN	NaN	1.40391	2.46464	NaN	6.26088	NaN	6.7684	NaN	NaN	NaN	NaN	NaN	NaN	NaN	NaN	NaN	NaN	NaN	NaN	NaN	3.92305	NaN	NaN	NaN	NaN	NaN	NaN	1.14627	7.05159	4.36028	NaN	NaN	NaN	NaN	NaN
Q8IXJ9	Q8IXJ9	Q8IXJ9	ASXL1	Polycomb group protein ASXL1	2	78.4	1264.63	410.538	478.557	606.136	NaN	984.124	895.293	NaN	817.794	730.192	1250.84	574.387	NaN	496.529	730.356	629.073	405.788	498.861	NaN	NaN	765.027	343.909	1038.39	1114.24	765.692	764.938	NaN	519.514	NaN	896.379	577.7	NaN	1505.78	682.865	994.434	334.356	NaN	1034.34	NaN	NaN	672.378	612.889	558.379
Q76L83	Q76L83	Q76L83	ASXL2	Putative Polycomb group protein ASXL2	16	96.1	130.578	158.129	36.6993	59.0515	53.5463	91.1283	97.9658	89.6401	57.063	73.3496	NaN	117.61	92.0962	44.1937	69.4965	95.6697	67.5637	NaN	61.0359	59.5308	130.432	80.5359	94.5903	98.5953	37.069	91.435	127.558	27.5322	38.5969	65.8336	63.2215	77.3719	109.689	44.9304	56.1142	55.4622	27.9126	35.543	55.305	69.2709	53.8824	35.4235	67.632
Q8NBU5	Q8NBU5	Q8NBU5	ATAD1	Outer mitochondrial transmembrane helix translocase	25	100	152.947	525.652	666.265	395.863	494.331	228.509	127.653	378.687	541.427	402.096	319.903	288.434	390.753	211.136	306.182	262.356	358.71	317.393	667.247	452.469	748.995	358.304	284.895	597.843	474.069	127.929	506.955	544.415	252.962	268.934	302.124	120.686	832.598	344.75	313.691	833.828	310.607	284.181	185.686	432.721	393.759	335.278	944.262
Q6PL18	Q6PL18	Q6PL18	ATAD2	ATPase family AAA domain-containing protein 2	4	35.3	NaN	NaN	NaN	NaN	65.8322	NaN	450.561	179.99	NaN	NaN	NaN	17.2007	33.4936	NaN	367.78	NaN	73.3033	637.342	NaN	NaN	896.914	NaN	NaN	NaN	34.1299	43.3381	NaN	NaN	NaN	NaN	NaN	NaN	NaN	67.007	NaN	67.3475	NaN	131.208	NaN	NaN	NaN	NaN	71.2233
Q9NVI7	Q9NVI7	Q9NVI7	ATAD3A	ATPase family AAA domain-containing protein 3A	61	100	956.478	1108.94	1091.62	624.079	826.365	902.95	682.114	811.049	458.564	779.003	730.064	623.953	422.754	756.596	405.633	699.075	711.833	717.453	490.296	731.607	1182.43	1095.42	855.588	1537.1	1055.01	640.375	809.7	1569.35	681.204	685.411	751.922	425.787	1088.67	886.11	630.005	630.172	612.251	818.833	429.021	1029.5	648.731	488.614	965.131
Q5T9A4	Q5T9A4	Q5T9A4	ATAD3B	ATPase family AAA domain-containing protein 3B	18	100	145.712	610.468	377.662	246.021	391.8	278.484	180.315	336.984	203.238	367.737	331.764	245.53	195.759	360.103	247.692	339.739	371.76	319.772	222.448	356.59	342.585	469.933	510.793	657.68	498.864	226.929	469.064	508.978	359.619	165.261	383.925	100.786	578.966	487.094	234.31	528.156	265.429	324.915	142.088	451.019	224.15	204.924	400.486
Q5T2N8	Q5T2N8	Q5T2N8	ATAD3C	ATPase family AAA domain-containing protein 3C	1	9.8	NaN	NaN	190.895	NaN	NaN	NaN	NaN	NaN	NaN	NaN	89.1472	NaN	NaN	NaN	NaN	NaN	NaN	NaN	NaN	NaN	NaN	NaN	NaN	NaN	NaN	NaN	NaN	NaN	NaN	NaN	NaN	NaN	NaN	NaN	NaN	NaN	NaN	NaN	NaN	NaN	NaN	NaN	NaN
Q5SQI0	Q5SQI0	Q5SQI0	ATAT1	Alpha-tubulin N-acetyltransferase 1	8	47.1	42.1598	NaN	86.323	NaN	NaN	62.6175	64.0879	84.3439	16.4102	NaN	50.2709	NaN	103.667	NaN	NaN	NaN	NaN	NaN	19.5396	15.436	31.3391	NaN	NaN	NaN	19.5735	NaN	43.3455	79.9005	NaN	NaN	24.1412	NaN	NaN	27.4601	43.1447	NaN	NaN	NaN	35.2948	50.8252	NaN	NaN	23.4775
O95260	O95260	O95260	ATE1	Arginyl-tRNA--protein transferase 1	29	100	133.032	116.409	157.368	155.022	216.877	210.314	198.994	99.1675	163.615	62.2228	160.005	222.418	148.572	92.3796	177.116	223.096	367.968	245.285	141.641	161.867	161.362	287.753	60.7685	79.3415	133.894	133.645	125.412	350.139	53.1742	89.2013	135.004	113.87	104.154	137.14	116.699	123.617	132.29	108.296	216.234	72.2403	118.15	200.261	112.278
P18846	P18846	P18846	ATF1	Cyclic AMP-dependent transcription factor ATF-1	3	94.1	103.972	52.9473	NaN	103.527	51.1544	105.147	87.5611	51.1047	141.913	92.0932	121.965	139.055	43.4913	66.7212	125.61	150.714	56.3091	56.3155	45.3747	153.578	131.634	57.9152	87.3541	162.967	161.237	94.1793	327.997	97.7451	87.2632	91.5979	124.067	185.545	166.954	83.9094	75.1859	133.671	90.0795	62.6686	71.2731	93.359	115.501	50.3025	79.5174
P15336	P15336	P15336	ATF2	Cyclic AMP-dependent transcription factor ATF-2	13	98	141.924	96.8346	116.047	74.2724	83.4204	108.599	151.121	63.5069	69.7196	118.355	186.47	148.612	57.2737	81.8206	106.077	189.934	86.5073	69.4433	134.631	199.454	99.5946	84.749	104.755	120.093	57.9184	85.105	242.213	70.3279	89.2138	64.3146	129.641	210.302	232.183	119.721	59.4013	165.904	87.7486	58.346	60.5131	84.7589	76.9915	94.9602	106.887
P18850	P18850	P18850	ATF6	Cyclic AMP-dependent transcription factor ATF-6 alpha	18	94.1	41.5656	NaN	57.2577	43.6153	22.429	82.8193	41.2155	26.1571	24.2509	28.444	32.2621	54.2621	38.0992	35.7563	NaN	28.1445	41.6641	33.4707	23.6271	39.4553	30.8114	47.9076	29.5667	45.4113	33.8136	35.3044	54.7538	80.699	19.7399	30.5731	36.4911	23.5332	60.3712	26.9445	27.941	29.0498	36.5607	17.2115	48.6008	24.8876	31.5691	64.1017	23.6964
Q99941	Q99941	Q99941	ATF6B	Cyclic AMP-dependent transcription factor ATF-6 beta	11	70.6	72.6557	NaN	88.7505	NaN	36.6887	58.1132	NaN	42.9393	37.7747	55.4389	40.0355	NaN	53.1722	37.5305	59.0177	NaN	NaN	NaN	21.0216	40.8601	79.7609	NaN	53.4373	58.4165	58.5089	53.0246	51.6635	NaN	48.7227	43.8969	29.8528	36.7955	62.3912	56.1947	39.3343	76.6581	73.2918	103.177	NaN	70.5438	40.6969	42.2226	35.6039
P17544	P17544	P17544	ATF7	Cyclic AMP-dependent transcription factor ATF-7	10	92.2	39.5963	12.2267	18.6083	42.932	23.4967	34.6999	16.1837	18.0154	13.5009	13.8715	20.9726	18.2174	NaN	24.5502	NaN	22.3327	NaN	45.5622	24.5351	12.3946	27.0051	NaN	20.8509	32.7434	22.232	23.4927	35.7263	18.4803	21.1892	10.0679	12.6093	61.5633	39.5159	12.975	14.518	21.2884	12.6451	14.5909	29.5196	17.5956	15.393	52.1858	15.1799
Q6VMQ6	Q6VMQ6	Q6VMQ6	ATF7IP	Activating transcription factor 7-interacting protein 1	25	100	207.55	120.542	187.619	93.8809	94.208	177.154	91.4624	78.2909	154.103	208.964	89.317	121.561	111.152	143.369	129.378	105.982	90.589	96.025	87.3028	130.344	202.403	98.3758	201.418	238.1	156.465	179.321	193.09	82.7633	201.133	192.91	83.3757	218.814	247.733	88.8991	126.221	109.19	107.37	81.859	163.21	134.929	172.762	244.864	67.5837
Q9H0Y0	Q9H0Y0	Q9H0Y0	ATG10	Ubiquitin-like-conjugating enzyme ATG10	2	25.5	NaN	NaN	97.446	NaN	NaN	NaN	NaN	NaN	33.1972	19.5933	NaN	NaN	30.5428	NaN	NaN	30.1408	NaN	41.5937	NaN	28.675	NaN	NaN	NaN	NaN	NaN	NaN	28.6692	NaN	14.9413	NaN	NaN	NaN	NaN	NaN	NaN	30.3963	NaN	NaN	NaN	NaN	36.4389	NaN	NaN
Q9BSB4	Q9BSB4	Q9BSB4	ATG101	Autophagy-related protein 101	10	100	180.207	136.442	189.196	178.483	87.4234	101.311	129.614	120.552	147.487	158.266	174.373	143.081	161.334	142.436	149.82	133.4	187.779	121.705	152.418	126.7	216.718	171.32	180.622	144.791	150.859	124.112	341.82	171.189	102.111	107.477	163.151	95.0077	227.96	125.924	78.6661	167.771	129.524	130.686	194.43	145.288	105.348	99.4225	127.643
O94817	O94817	O94817	ATG12	Ubiquitin-like protein ATG12	4	100	140.011	229.478	191.391	275.691	96.0468	75.0302	128.616	118.806	140.247	195.26	201.82	208.637	154.61	149.2	109.759	104.534	370.763	207.764	131.333	120.296	195.502	171.917	113.754	101.567	181.545	107.41	85.1075	224.16	146.806	199.131	63.0932	145.243	106.273	119.238	68.1903	115.194	89.5335	252.994	184.566	169.227	174.674	127.878	137.064
O75143	O75143	O75143	ATG13	Autophagy-related protein 13	16	86.3	39.5769	59.2768	74.6469	NaN	49.7673	9.3631	NaN	104.654	45.8212	57.2531	85.1036	1.9683	99.6055	42.1054	47.1937	33.9741	NaN	60.3613	65.3545	NaN	55.0097	38.2325	42.0976	67.5941	33.5362	19.8887	76.0179	NaN	46.7621	28.8337	41.11	NaN	123.372	29.6877	29.4973	62.3464	90.127	61.816	48.266	25.3521	33.9108	74.9586	81.1484
Q6ZNE5	Q6ZNE5	Q6ZNE5	ATG14	Beclin 1-associated autophagy-related key regulator	6	78.4	359.016	46.5384	38.4085	NaN	1034.93	NaN	10.223	NaN	16.6498	NaN	28.1262	172.935	124.897	84.5768	NaN	NaN	297.498	257.792	222.457	151.736	212.001	210.059	196.871	217.897	78.3157	106.226	252.591	NaN	140.482	127.222	157.049	238.657	203.879	257.403	125.314	142.523	90.7537	NaN	88.4968	28.107	162.574	NaN	145.817
Q676U5	Q676U5	Q676U5	ATG16L1	Autophagy-related protein 16-1	30	100	94.297	93.7506	113.529	83.0975	83.2528	89.9241	74.7849	67.1543	68.4017	91.5548	85.9247	106.233	91.4296	111.07	80.7021	90.2301	145.552	131.932	93.7488	110.515	99.5727	149.495	104.29	94.0073	65.3863	75.6443	197.652	160.405	85.3194	75.5996	95.6536	71.8072	135.196	87.9837	60.7239	101.376	60.0021	92.676	65.5811	106.572	79.1321	106.66	89.4064
Q8NAA4	Q8NAA4	Q8NAA4	ATG16L2	Protein Atg16l2	3	29.4	NaN	NaN	NaN	NaN	13.5292	NaN	17.8127	NaN	NaN	NaN	NaN	NaN	NaN	NaN	NaN	23.1949	29.0633	11.5653	NaN	18.5096	NaN	40.0122	11.9622	30.6886	5.30489	NaN	NaN	NaN	12.0717	NaN	13.4701	NaN	28.7037	NaN	NaN	NaN	36.886	NaN	NaN	NaN	NaN	NaN	NaN
Q2TAZ0	Q2TAZ0	Q2TAZ0	ATG2A	Autophagy-related protein 2 homolog A	28	51	19.0315	173.819	15.6011	12.4301	46.6273	NaN	NaN	34.631	NaN	8.46821	NaN	41.8128	50.92	15.0718	NaN	NaN	51.953	NaN	NaN	NaN	NaN	NaN	NaN	20.1352	23.3421	NaN	NaN	NaN	NaN	15.9476	NaN	NaN	75.6637	NaN	NaN	26.5453	71.2707	53.2791	32.8749	NaN	NaN	41.0107	NaN
Q96BY7	Q96BY7	Q96BY7	ATG2B	Autophagy-related protein 2 homolog B	52	90.2	148.833	97.3046	57.416	46.7104	71.1274	NaN	18.5953	60.9296	43.3983	55.7859	74.2556	NaN	83.6269	38.7884	NaN	39.2647	149.349	38.1173	65.4738	29.9369	44.9552	129.434	42.7868	72.1329	37.1291	59.099	52.3541	NaN	39.5228	27.5914	105.019	17.9758	83.8898	11.112	29.8461	126.856	61.9841	60.9703	31.3793	19.3381	36.4874	69.7025	52.4573
Q9NT62	Q9NT62	Q9NT62	ATG3	Ubiquitin-like-conjugating enzyme ATG3	21	100	1324.28	1622.55	1095.25	1305.55	892.81	1106.07	1167.33	825.995	887.426	793.666	787.975	1164.69	1080.51	702.613	1248.33	862.959	1777.65	959.014	782.773	914.482	751.719	1104.19	1040.55	857.706	845.84	1272.28	910.717	986.515	904.908	1033.86	1379.23	1108.32	1113.17	1065.09	852.999	1048.6	872.858	741.827	963.643	1045.92	1061.8	778.052	760.892
Q8WYN0	Q8WYN0	Q8WYN0	ATG4A	Cysteine protease ATG4A	22	100	128.994	418.644	127.234	348.115	136.149	147.139	122.001	100.981	265.859	257.755	270.279	219.263	140.079	144.794	136.668	161.756	190.804	199.355	229.942	123.647	155.191	148.312	176.628	134.082	234.434	134.006	172.737	127.103	119.606	271.953	201.863	287.578	170.72	289.837	217.541	166.03	178.544	207.753	143.678	180.326	219.274	155.012	157.713
Q9Y4P1	Q9Y4P1	Q9Y4P1	ATG4B	Cysteine protease ATG4B	21	100	135.394	308.748	378.016	304.821	259.365	89.5041	126.415	168.04	166.302	268.95	355.498	204.758	275.101	204.921	417.06	307.126	342.639	304.324	315.32	233.656	306.246	308.171	253.498	375.892	237.103	155.928	402.578	220.454	259.707	164.883	278.196	140.692	450.573	275.203	136.591	345.509	259.157	186.811	101.247	200.831	262.157	310.794	242.278
Q96DT6	Q96DT6	Q96DT6	ATG4C	Cysteine protease ATG4C	27	100	130.694	121.033	165.727	144.971	105.434	110.749	177.062	197.65	149.235	184.562	419.207	165.32	105.694	99.2166	87.8987	360.107	109.699	225.074	149.386	107.304	146.758	215.593	178.18	118.91	215.441	182.872	178.6	133.878	151.656	124.621	178.448	67.833	223.762	216.304	120.171	236.834	193.473	152.891	38.3347	87.0608	135.878	133.706	301.014
Q86TL0	Q86TL0	Q86TL0	ATG4D	Cysteine protease ATG4D	4	37.3	54.4372	NaN	NaN	26.4601	NaN	NaN	NaN	NaN	NaN	NaN	88.4707	NaN	16.4465	12.1456	NaN	NaN	NaN	NaN	NaN	3.8735	NaN	62.5515	NaN	NaN	NaN	61.7656	NaN	NaN	NaN	27.3961	NaN	12.9401	NaN	NaN	16.1192	NaN	NaN	NaN	NaN	55.0892	NaN	22.6381	NaN
Q9H1Y0	Q9H1Y0	Q9H1Y0	ATG5	Autophagy protein 5	21	100	151.296	221.177	211.447	146.795	217.665	93.4818	110.556	178.269	205.581	277.48	185.136	162.969	246.709	202.528	123.401	212.598	172.739	228.704	227.127	188.781	235.258	193.894	229.861	291.704	279.034	145.653	361.404	209.115	292.075	184.013	124.222	151.735	230.678	149.052	114.717	217.22	232.38	262.674	203.725	220.603	161.943	190.511	161.381
O95352	O95352	O95352	ATG7	Ubiquitin-like modifier-activating enzyme ATG7	40	94.1	NaN	605.633	266.666	68.8866	433.613	NaN	661.707	391.211	117.804	272.521	307.279	58.3432	584.168	156.022	194.375	101.597	124.167	69.6209	209.017	29.6614	131.329	151.205	130.249	338.631	204.649	49.8829	147.778	NaN	257.838	84.9659	150.149	54.6442	325.149	88.5664	78.5072	404.96	390.911	530.551	44.887	84.3836	118.958	410.189	177.086
Q7Z3C6	Q7Z3C6	Q7Z3C6	ATG9A	Autophagy-related protein 9A	15	41.2	NaN	73.5913	NaN	NaN	73.5233	NaN	NaN	42.5209	NaN	NaN	NaN	54.3622	71.5817	NaN	NaN	NaN	NaN	NaN	NaN	NaN	315.752	313.788	397.169	142.269	NaN	NaN	39.9928	31.3742	11.0362	NaN	NaN	NaN	NaN	NaN	NaN	NaN	74.4696	285.622	NaN	130.292	NaN	181.118	155.404
P31939	P31939	P31939	ATIC	Bifunctional purine biosynthesis protein ATIC	57	100	2921.67	2583.56	3713.3	2400.68	4748.22	4519.43	4208.06	3609.9	1632.04	940.581	3937.77	3677.34	3350.56	4563.01	6746.25	3039.97	2796.17	2347	2065.16	3075.48	3090.58	4317.57	1197.15	1379.54	535.309	4021.47	1710.57	3947.16	1261.78	3862.25	3752.49	3876.43	1149.32	4312.53	4211.75	1567.93	4436.35	5069.19	6754.73	4142.3	3318.47	4299.56	4441.64
Q8WXF7	Q8WXF7	Q8WXF7	ATL1	Atlastin-1	17	58.8	NaN	95.2458	NaN	NaN	41.7265	83.678	NaN	67.8864	24.6472	NaN	20.4385	20.8331	84.3845	14.1682	NaN	NaN	NaN	NaN	39.0457	NaN	NaN	69.9885	40.6652	51.2694	51.0488	NaN	NaN	NaN	29.629	43.1425	43.5963	NaN	NaN	29.6999	38.6673	88.4095	76.8824	56.9831	NaN	NaN	21.2953	161.32	50.8323
Q8NHH9	Q8NHH9	Q8NHH9	ATL2	Atlastin-2	18	86.3	NaN	118.729	65.6721	NaN	116.981	25.3928	NaN	112.531	67.2358	94.4836	110.362	66.4542	190.044	59.9835	27.6964	34.7971	116.926	61.3933	48.8897	25.0949	76.5726	100.94	62.1197	89.8485	55.1016	NaN	53.9653	144.785	63.702	43.1834	NaN	NaN	80.8338	50.1894	37.9428	94.742	103.587	205.808	58.8178	36.0321	41.5977	323.284	60.6893
Q6DD88	Q6DD88	Q6DD88	ATL3	Atlastin-3	39	100	66.9513	288.054	186.647	54.9925	808.083	60.6906	66.2576	860.724	120.806	306.74	237.604	95.8368	813.971	274.331	60.4201	72.7487	179.902	95.7607	241.38	94.9007	151.302	183.451	259.516	236.071	282.724	41.4146	96.0752	86.1069	345.566	181.482	57.7477	99.4209	128.303	88.8168	255.99	166.549	605.776	696.78	118.31	85.7359	188.754	1104.5	206.812
Q13315	Q13315	Q13315	ATM	Serine-protein kinase ATM	148	98	117.581	142.73	129.262	87.3762	165.467	103.172	298.513	320.2	105.42	106.959	80.0601	NaN	389.707	77.6106	96.7629	67.3388	263.172	121.87	46.3185	136.61	82.2382	161.853	58.7498	71.8073	94.1686	74.7692	79.4241	125.03	85.7037	49.2272	101.752	129.421	105.355	43.7845	39.8698	98.6565	236.556	198.912	57.178	88.4901	32.6329	274.384	69.65
O43313	O43313	O43313	ATMIN	ATM interactor	4	88.2	387.895	214.877	21.176	799.104	NaN	1641	66.8885	NaN	624.505	175.401	218.357	867.079	188.755	465.809	592.021	405.495	561.453	754.433	382.007	222.49	211.714	647.089	190.671	NaN	125.525	331.945	551.086	737.945	NaN	597.724	482.213	455.242	93.8563	103.144	523.72	182.655	NaN	18.4196	639.609	447.712	578.515	NaN	143.135
P54259	P54259	P54259	ATN1	Atrophin-1	3	9.8	NaN	NaN	NaN	NaN	NaN	NaN	NaN	29.9736	NaN	NaN	NaN	NaN	103.171	NaN	NaN	NaN	NaN	NaN	NaN	NaN	NaN	NaN	NaN	NaN	NaN	NaN	NaN	NaN	NaN	NaN	NaN	NaN	NaN	NaN	NaN	NaN	NaN	NaN	NaN	NaN	NaN	77.8619	NaN
O00244	O00244	O00244	ATOX1	Copper transport protein ATOX1	10	100	804.171	777.906	259.916	373.447	2305.9	916.499	653.894	951.189	309.595	270.833	259.957	640.137	1169.79	377.228	356.559	201.953	996.355	691.298	1097.33	551.151	615.473	568.127	227.815	484.833	176.537	535.892	485.515	820.116	310.031	301.218	468.109	1164.73	342.044	362.315	430.07	207.273	1161.78	918.731	706.328	344.71	637.174	565.385	267.679
O94823	O94823	O94823	ATP10B	Phospholipid-transporting ATPase VB	6	51	317.292	187.584	202.204	219.757	95.7422	423.949	NaN	NaN	NaN	75.4036	429.364	362.689	68.2677	45.0209	372.507	203.864	NaN	NaN	NaN	NaN	NaN	NaN	NaN	178.995	NaN	42.4859	98.27	NaN	NaN	30.1053	NaN	NaN	NaN	NaN	26.8127	NaN	33.0661	54.5525	NaN	24.5295	NaN	NaN	126.084
P98196	P98196	P98196	ATP11A	Phospholipid-transporting ATPase IH	1	5.9	NaN	NaN	NaN	NaN	15.1267	NaN	NaN	NaN	NaN	NaN	NaN	NaN	19.6135	NaN	NaN	NaN	NaN	NaN	NaN	NaN	NaN	NaN	NaN	NaN	NaN	NaN	NaN	NaN	NaN	NaN	NaN	NaN	NaN	NaN	NaN	NaN	NaN	NaN	NaN	NaN	NaN	35.4537	NaN
Q9Y2G3	Q9Y2G3	Q9Y2G3	ATP11B	Phospholipid-transporting ATPase IF	24	56.9	NaN	103.177	NaN	NaN	65.6205	NaN	104.623	41.9744	NaN	10.9236	35.6984	NaN	80.2038	18.5676	21.8649	NaN	NaN	NaN	38.4102	33.616	NaN	NaN	NaN	40.9896	NaN	NaN	NaN	NaN	33.8792	40.1192	NaN	NaN	NaN	21.8956	48.8183	56.9577	75.7529	67.7651	20.9931	73.8769	45.0071	190.982	52.5321
Q8NB49	Q8NB49	Q8NB49	ATP11C	Phospholipid-transporting ATPase IG	10	23.5	NaN	NaN	NaN	NaN	84.981	NaN	2.90033	NaN	NaN	NaN	NaN	NaN	31.2397	NaN	NaN	NaN	NaN	NaN	NaN	NaN	NaN	NaN	NaN	NaN	NaN	NaN	NaN	NaN	10.4569	15.4902	NaN	NaN	NaN	NaN	NaN	NaN	27.2139	27.6661	NaN	NaN	NaN	171.564	NaN
Q9HD20	Q9HD20	Q9HD20	ATP13A1	Endoplasmic reticulum transmembrane helix translocase	59	98	81.3842	314.943	227.279	49.93	348.182	80.8876	36.4087	819.227	36.5814	69.5629	52.4616	116.716	1587.21	90.0237	27.9106	37.9273	240.068	75.2438	52.595	33.3246	95.8733	192.598	55.315	126.966	66.0551	59.2127	83.6519	62.3861	69.0535	101.766	37.0071	42.5233	147.474	34.294	60.4481	167.767	300.533	387.006	64.659	45.0854	49.7516	1163.48	126.104
Q9H7F0	Q9H7F0	Q9H7F0	ATP13A3	Polyamine-transporting ATPase 13A3	5	35.3	NaN	NaN	NaN	NaN	NaN	NaN	189.381	41.0214	NaN	NaN	NaN	245.643	43.1488	NaN	15.1885	NaN	131.675	NaN	NaN	NaN	NaN	82.6667	NaN	100.276	9.88358	23.0258	NaN	NaN	NaN	NaN	NaN	NaN	NaN	NaN	NaN	85.7234	8.65365	NaN	NaN	NaN	NaN	68.6162	NaN
P05023	P05023	P05023	ATP1A1	Sodium/potassium-transporting ATPase subunit alpha-1	46	96.1	88.2313	221.385	81.3733	43.8847	248.952	64.7821	32.9551	344.24	NaN	72.1646	23.7959	75.3052	604.648	91.4252	60.2082	36.2127	99.5779	65.1455	80.6869	44.8843	73.8083	92.2184	55.4687	132.803	58.2223	30.6076	33.842	67.5465	131.263	270.713	59.2234	80.308	131.915	51.3582	69.6894	78.9199	206.837	274.473	50.9923	45.7096	77.9089	491.511	66.5709
P50993	P50993	P50993	ATP1A2	Sodium/potassium-transporting ATPase subunit alpha-2	3	43.1	NaN	NaN	NaN	126.984	45.5578	NaN	NaN	38.0592	286.005	62.9262	NaN	NaN	14.0489	NaN	NaN	151.392	NaN	142.637	NaN	NaN	NaN	235.643	NaN	166.298	1960.22	128.692	18.8829	206.579	NaN	290.768	NaN	NaN	NaN	73.6129	88.6996	182.113	NaN	NaN	NaN	96.4009	50.6166	NaN	NaN
P05026	P05026	P05026	ATP1B1	Sodium/potassium-transporting ATPase subunit beta-1	11	98	754.173	105.531	215.946	36.1227	179.587	614.529	98.9478	424.618	74.1029	276.024	29.1739	121.087	468.037	435.61	NaN	142.42	158.36	269.868	147.804	139.959	149.031	207.08	204.562	510.656	368.099	159.814	129.493	355.486	291.414	1133.09	17.6147	492.245	250.718	163.157	93.2291	97.9228	262.4	599.88	245.727	52.4712	582.713	166.609	184.897
P54709	P54709	P54709	ATP1B3	Sodium/potassium-transporting ATPase subunit beta-3	16	100	161.56	550.377	212.862	44.7163	296.216	257.458	75.6521	400.737	72.3383	188.82	70.6907	199.61	631.924	230.684	188.232	49.7482	218.206	141.394	104.934	86.1535	312.813	262.652	162.769	458.307	127.183	130.132	134.778	159.328	448.175	523.823	121.664	301.018	286.245	198.51	283.376	225.312	301.418	328.074	71.8928	141.009	185.935	368.416	148.55
Q9Y6H3	Q9Y6H3	Q9Y6H3	ATP23	Mitochondrial inner membrane protease ATP23 homolog	11	92.2	71.3604	18.9671	33.2032	34.3546	57.5637	46.7195	38.8565	34.182	78.7737	52.7482	20.7148	66.2878	27.056	13.1035	49.0509	53.9099	NaN	67.3086	22.5554	34.5525	38.2676	76.1513	42.6106	42.0573	55.8649	44.118	NaN	73.0763	23.631	41.2939	39.4817	81.8955	42.8506	20.4701	41.6531	31.4858	22.0579	30.6036	35.211	33.7888	68.4075	NaN	28.3988
P16615	P16615	P16615	ATP2A2	Sarcoplasmic/endoplasmic reticulum calcium ATPase 2	49	98	140.132	195.496	180.77	64.7447	841.549	60.8307	NaN	368.694	80.1949	92.6013	144.901	132.25	1368.95	81.2204	95.2695	50.1149	224.178	96.6569	130.789	79.5653	106.323	181.678	84.0145	108.553	85.1367	34.6012	173.103	95.4188	70.977	91.2264	433.375	48.5074	127.876	65.5719	61.1697	159.757	155.58	229.46	100.112	62.9861	59.4604	553.658	114.282
Q93084	Q93084	Q93084	ATP2A3	Sarcoplasmic/endoplasmic reticulum calcium ATPase 3	33	98	22.8618	101.226	16.6182	39.1488	1049.08	31.8038	NaN	472.152	58.6553	62.2328	71.7768	71.5846	1611.01	47.3021	34.6615	33.0971	111.269	65.44	28.0816	112.292	29.8914	175.862	46.642	99.389	70.8426	19.4723	30.0841	14.4976	50.074	50.7796	44.0053	18.4126	69.4084	15.8091	52.3473	73.9228	377.321	439.85	36.0622	3.96347	55.5039	734.31	49.1562
P20020	P20020	P20020	ATP2B1	Plasma membrane calcium-transporting ATPase 1	27	60.8	177.921	7.92646	NaN	NaN	45.9643	NaN	NaN	85.1297	NaN	41.1518	NaN	NaN	109.815	NaN	37.1786	8.96586	NaN	NaN	44.883	NaN	NaN	NaN	36.7859	70.6814	35.2839	35.4078	NaN	NaN	45.5381	78.1162	NaN	NaN	38.7286	31.6199	38.7853	55.6122	93.7255	173.613	16.0471	NaN	30.2659	220.636	44.1745
P23634	P23634	P23634	ATP2B4	Plasma membrane calcium-transporting ATPase 4	12	47.1	NaN	142.603	NaN	16.4971	52.3533	81.4853	NaN	NaN	NaN	NaN	NaN	NaN	98.6401	93.4059	16.6264	NaN	51.7407	NaN	NaN	31.9912	NaN	NaN	NaN	NaN	NaN	NaN	NaN	NaN	22.3366	47.3839	NaN	NaN	40.2531	20.4121	49.6118	48.4645	54.0088	68.0286	56.1749	NaN	NaN	299.23	44.9101
P98194	P98194	P98194	ATP2C1	Calcium-transporting ATPase type 2C member 1	16	31.4	NaN	115.818	NaN	181.818	126.711	NaN	NaN	52.4001	NaN	NaN	NaN	53.534	155.352	NaN	NaN	NaN	NaN	NaN	NaN	NaN	NaN	NaN	NaN	22.9705	NaN	NaN	NaN	NaN	30.3218	16.5323	NaN	NaN	NaN	NaN	NaN	25.6393	38.0167	68.5577	NaN	NaN	NaN	86.8405	17.2352
P25705	P25705	P25705	ATP5F1A	ATP synthase subunit alpha, mitochondrial	83	100	23873.1	36516.4	33852.4	21640.1	19671.9	34012.7	24373.5	21921.4	15464.1	29571.5	18865.9	25318	12873.7	20762.3	20889.1	24109.5	35020.4	23064.3	12405.1	16637	24567.3	38980.6	30397.1	56138.3	40104.3	20719.6	33737.8	30130.6	17754.8	19710.5	34200.4	24954.2	36387.3	13505.3	16245.4	15609.9	21505.2	20805	17401.5	21865.3	19349.6	14426.3	22946.9
P06576	P06576	P06576	ATP5F1B	ATP synthase subunit beta, mitochondrial	52	100	83439.3	103275	90466.1	71651.7	64898.1	105635	75991.4	74786.2	49045.9	91804.9	67113.6	67419.2	46271.3	73224.9	64937.3	70451.2	72201.9	71363.9	39953.6	53315.6	93035.2	101878	118648	142944	138536	56463.5	73940	94205.2	65050.6	58298.6	79572.1	72357.5	99029.7	41030.2	57680.1	43725	70028.5	63483.3	51104.5	73647.4	61877.3	43775.1	71088.4
P36542	P36542	P36542	ATP5F1C	ATP synthase subunit gamma, mitochondrial	29	100	14337.7	22540.9	16288.8	15818.4	18801.9	23205.2	20125.3	18575.4	12844.2	22313.3	13548.2	15136.1	11920	22377.3	18340.7	17304.5	21287.9	13967.7	11524.6	15743.2	19663.3	23984.1	39849.2	51195.5	41438.3	14427	22913.6	21968.3	19051.7	18779.5	26309.1	22398.5	32358.1	12129.7	14897.7	14721.2	18303.4	16987.2	13226.8	21319.7	16502.5	13751.1	20195.4
P30049	P30049	P30049	ATP5F1D	ATP synthase subunit delta, mitochondrial	9	100	15713.1	10967.9	630.738	10538.9	6278.25	22745.3	15590.2	6863.87	5178.09	7773	5937.75	10195	4349.61	9468.34	5493	8139.82	8915.22	6790.25	4381.12	7440.2	12600.3	12213.5	19923.1	16155.6	17031	11208.5	8949.25	11298	7516.76	8800.71	8321.88	16246.8	10382.2	5813.83	8688.45	5701.15	6510.85	9717.58	7195.19	10974.8	10278.9	5555.38	7375.24
P56381	P56381	P56381	ATP5F1E	ATP synthase subunit epsilon, mitochondrial	4	19.6	59.1477	NaN	58.5077	NaN	NaN	162.154	NaN	NaN	NaN	NaN	NaN	NaN	NaN	NaN	NaN	NaN	NaN	NaN	NaN	NaN	60.9201	NaN	48.9111	296.673	NaN	NaN	170.394	NaN	NaN	NaN	NaN	NaN	107.062	NaN	NaN	NaN	NaN	NaN	NaN	NaN	NaN	NaN	NaN
Q9UII2	Q9UII2	Q9UII2	ATP5IF1	ATPase inhibitor, mitochondrial	16	98	1971.25	21.0409	734.666	822.744	35.6888	108.118	186.071	60.9634	197.344	559.333	89.0235	1896.81	64.7579	37.3964	175.714	54.2719	2087.89	886.312	42.8263	44.3791	10.2663	1033.51	8.74032	106.193	23.8143	2029.16	93.1294	1367.02	146.376	106.788	70.1145	79.8283	61.5936	27.5334	63.1563	171.301	21.9158	1775.41	1251.89	13.2192	61.474	NaN	50.3203
P05496;P48201;Q06055	P05496;P48201;Q06055	P05496;P48201;Q06055	ATP5MC1;ATP5MC3;ATP5MC2	ATP synthase F(0) complex subunit C1, mitochondrial;ATP synthase F(0) complex subunit C3, mitochondrial;ATP synthase F(0) complex subunit C2, mitochondrial	2	29.4	NaN	NaN	NaN	NaN	34.3172	NaN	NaN	10.8632	NaN	NaN	NaN	NaN	8.87363	NaN	NaN	NaN	NaN	NaN	NaN	NaN	NaN	NaN	13.9074	NaN	4.75426	NaN	NaN	NaN	9.04537	NaN	NaN	NaN	NaN	NaN	4.20143	NaN	13.0429	4.43399	2.62479	NaN	NaN	28.3268	NaN
P56385	P56385	P56385	ATP5ME	ATP synthase subunit e, mitochondrial	8	100	18065.8	13500.2	292.861	11937.8	10250.2	21736.6	12407.3	8139.15	6869.99	7702.69	5257.35	15566.5	6438.88	9060.95	6023.56	7771.87	12811.9	9641.26	5731.08	9690.69	13189.5	13643.9	18324.6	22022.1	29048.7	12969.1	9728.3	14923.1	10922.1	12557.1	10533.6	17814	13347.3	6234.89	8293.89	6631.09	9967.44	10221.8	12204.5	12632.6	8779.31	3675.38	9335.92
P56134	P56134	P56134	ATP5MF	ATP synthase subunit f, mitochondrial	8	100	620.795	8238.83	4892.31	2260.06	5678.88	546.413	326.562	8463.04	2120.36	3935.13	6041.43	722.152	4543.85	2374.09	4216.85	3109.4	2810.65	2679.02	2680.43	1899.69	1568.85	4704.04	3608.58	11030.8	4766.09	518.721	3579.69	1855.32	3073.56	1158.2	5072.64	791.635	8099.45	1572.68	1950.3	4139.15	5487.4	4837.19	1285.65	3642.79	1148.36	2778.36	5215.88
O75964	O75964	O75964	ATP5MG	ATP synthase subunit g, mitochondrial	11	100	4190.3	7977.78	3353.96	5697.06	7340.48	5295.06	5765.53	6992.54	2964.6	4350.51	3146.45	4435.85	4299.44	5618.24	3487.61	5235	4071.76	3781.38	3859.79	4404.89	6799.4	3719.19	14979.8	22303	15650.5	5226.7	9248.49	4869.27	5966.33	4483.17	5845.84	5590.08	11777.7	3262.41	4354.89	4469.97	7215.15	6619.93	5252.71	5948.85	3640.66	2797.16	5754.25
P56378	P56378	P56378	ATP5MJ	ATP synthase subunit ATP5MJ, mitochondrial	5	100	1594.41	2295.03	583.584	1782.91	1729.29	1976.4	1770.76	1354.25	1137.24	1336.76	846.342	1316.61	1057.41	1260.8	578.939	1108	1141.81	1601.47	1262.87	1411.97	1056.33	1881.89	3418.41	1698.77	1981.53	1843.75	635.464	1865.22	1094.3	1369.9	889.754	1540.58	1393.72	745.618	1308.34	1013.15	1190.23	2139.86	1435.68	1676.2	1046.83	1004.71	1661.84
Q96IX5	Q96IX5	Q96IX5	ATP5MK	ATP synthase membrane subunit K, mitochondrial	5	100	2066.25	4414.17	2444.27	3578.05	5748.06	1888.63	3205.63	3388.57	2285.7	2281.39	2132.23	2358.19	2980.12	2534.86	2162.77	3869.74	3100	2415.78	3030.01	3524.63	3368.4	2452.8	5343.13	9580.99	5313.09	2269.05	4096.06	1256.59	2682.62	1849.28	5171.87	2917.52	5599.47	2005.74	2786.46	2846.59	3185.09	3062.16	2354.1	3441.62	2809.58	2289.91	3785.17
P24539	P24539	P24539	ATP5PB	ATP synthase F(0) complex subunit B1, mitochondrial	24	100	246.288	7243.6	5733.05	3524.72	4775.31	379.835	155.44	6289.86	2504.99	4082.79	3527.44	872.294	3837.35	2966.82	2441.89	3971.42	2952.19	2661.58	3242.88	2259.76	2897.32	4662.21	4579.09	10260	5801.23	364.455	3635.74	1308.07	3025.88	1079.4	4517.22	458.701	7751.29	2145.88	2591.15	3968.04	4522.93	5618.42	1348.13	3717.43	3113	4979.9	5187.96
O75947	O75947	O75947	ATP5PD	ATP synthase subunit d, mitochondrial	28	100	22464.6	21514.2	9936.62	17429.8	16650.5	31171.6	23123.4	12838.3	10492.5	13861.9	11384.4	20816.2	8733.02	14094	12092.6	17080.6	28277.2	14423.2	9502.14	14542.5	20712.5	22221.5	35959.3	46011.6	39303.3	21382.9	30680.2	23061.7	15861.3	15297.7	21156.2	27275.3	32418.2	10146.4	12721.7	11776.4	15101.9	12948.8	14871	16805.4	14231	8731.45	14723
P18859	P18859	P18859	ATP5PF	ATP synthase-coupling factor 6, mitochondrial	13	100	5071.1	2497.9	73.8737	2701.03	2240.84	7513.95	2227.89	1134.7	1382.07	439.527	748.81	3205.64	2164.83	1761.51	636.197	1225.29	1711.62	1950.76	876.535	877.658	3607.26	1869.22	2513.85	879.264	2388.04	1902.55	563.307	3126.4	1208.75	2713.4	767.687	4144.5	1034.45	967.377	1641.22	738.88	1902.76	2467.37	1709.59	1559.56	1596.68	526.486	1464.35
P48047	P48047	P48047	ATP5PO	ATP synthase subunit O, mitochondrial	29	100	6051.9	7050.15	6454.97	4510.8	4539.52	7740.71	6248.68	4861.46	2869.76	5786.3	3491.09	5807.7	2806.96	4317.88	3917.71	4849.8	8539.49	5303.54	2794.27	3340.66	5456.62	8762.43	6749.4	12069.6	8811.52	5437.83	5788.96	6797.1	3766.18	4315.46	5602.53	7021.14	7588.83	2711.29	3621.99	2832.29	4347.34	3746.99	4293.66	4726.18	3432.05	2317.89	4752.4
Q15904	Q15904	Q15904	ATP6AP1	V-type proton ATPase subunit S1	14	100	43.6057	158.658	296.307	74.9447	183.464	65.4818	23.3902	79.1849	85.5854	146.067	98.1287	96.1404	143.352	42.5662	60.8939	61.8475	213.239	64.6585	53.798	33.4953	76.1833	132.86	37.2526	153.331	179.926	16.4124	59.3342	83.6339	70.287	81.4125	68.634	27.1639	226.967	58.7838	108.77	127.361	166.284	130.826	59.0676	42.3936	124.719	124.92	105.095
O75787	O75787	O75787	ATP6AP2	Renin receptor	9	80.4	153.706	NaN	217.858	4.25661	109.38	154.511	NaN	140.711	386.318	78.0828	20.8737	NaN	305.126	150.844	69.1821	119.728	212.179	179.546	NaN	NaN	39.6367	97.9192	78.699	185.809	179.401	NaN	124.739	NaN	286.586	133.315	NaN	123.743	105.395	89.5162	63.3435	280.054	241.995	185.345	60.3876	63.1268	47.4975	267.347	81.1022
Q93050	Q93050	Q93050	ATP6V0A1	V-type proton ATPase 116 kDa subunit a 1	17	78.4	84.4854	111.323	NaN	NaN	102.582	NaN	16.1076	61.105	91.9524	41.3163	72.5141	159.089	295.321	29.5005	NaN	NaN	NaN	NaN	53.3704	55.3475	27.0848	124.367	34.5812	63.7124	43.8015	NaN	35.8901	66.449	26.2037	44.1309	NaN	127.077	62.4427	NaN	57.0137	50.3326	83.6906	86.3049	42.4774	18.6707	28.3964	215.481	51.1698
Q9Y487	Q9Y487	Q9Y487	ATP6V0A2	V-type proton ATPase 116 kDa subunit a 2	16	72.5	NaN	76.415	4.57454	39.1451	56.9676	28.6888	NaN	64.454	NaN	NaN	NaN	46.1054	106.886	36.3156	NaN	48.9552	176.939	276.962	28.6956	NaN	54.8086	NaN	NaN	NaN	45.3311	32.1683	104.388	NaN	37.9413	39.5593	74.2947	NaN	104.09	66.0567	19.5925	39.0042	56.7852	49.5995	NaN	47.7583	36.035	152.783	38.0468
P27449	P27449	P27449	ATP6V0C	V-type proton ATPase 16 kDa proteolipid subunit c	2	45.1	NaN	38.8319	NaN	NaN	49.2904	NaN	NaN	36.4117	NaN	NaN	NaN	1.06781	54.6495	NaN	NaN	NaN	NaN	NaN	27.4516	NaN	NaN	NaN	25.1433	NaN	29.5407	NaN	NaN	NaN	19.8972	24.6859	NaN	11.3624	NaN	7.59396	20.2875	27.8542	58.4286	60.1037	NaN	10.7864	17.8967	88.7126	9.50283
P61421	P61421	P61421	ATP6V0D1	V-type proton ATPase subunit d 1	17	92.2	NaN	845.567	364.597	172.636	508.895	81.2163	NaN	443.123	209.794	393.837	399.768	NaN	696.225	206.697	231.587	184.532	196.742	210.499	469.229	59.1059	120.512	435.953	129.895	435.087	372.261	NaN	162.016	62.4972	191.763	94.5559	218.951	30.4906	902.384	215.606	264.932	801.615	314.242	492.198	39.0759	93.4848	178.327	666.068	443.382
P38606	P38606	P38606	ATP6V1A	V-type proton ATPase catalytic subunit A	51	100	723.091	1490.39	1620.32	1740.33	2078.77	790.075	897.188	1129.77	1211.82	1166.24	1519.68	989.372	1759.3	1127.06	1757.83	1505.27	2867.35	1736.5	954.799	1654.52	1474.26	2055.85	923.242	1999.73	2314.43	960.505	1643.98	1747.36	1161.03	1451.61	1169.13	714.188	1674.58	2764.7	1350.88	1182.48	1164.08	1177.93	1190.52	1039.64	940.744	1338.37	1110.19
P15313	P15313	P15313	ATP6V1B1	V-type proton ATPase subunit B, kidney isoform	11	94.1	625.058	1393.81	2126.21	3113.79	2285.31	NaN	1349.56	1236.07	1322.35	902.07	1807.11	1152.39	1556.55	1354.13	1910.1	1801.09	2526.77	1647.36	1155.07	1925.75	1852.84	2214.84	1044.02	1927.63	2303.06	773.52	1669.42	NaN	1345.61	1573.35	1103.5	1105.24	1366.76	1641.95	991.638	NaN	844.524	1142.07	1182.94	751.226	665.83	1154.57	1039.41
P21281	P21281	P21281	ATP6V1B2	V-type proton ATPase subunit B, brain isoform	25	100	686.138	1059.36	1780.07	1665.83	1697.38	649.783	1030.44	1030.1	1241.03	1018.1	1768.13	1111.46	1477.28	962.251	1769.17	1507.46	3306.74	1467.93	826.435	1507.77	1375.6	1974.85	658.948	2104.06	2063.82	751.406	2163.46	1403.27	1015.95	1141.05	1100.83	762.961	1665.66	1144.88	676.402	854.817	1256.94	1021.34	984.694	608.077	577.922	887.589	1077.98
P21283	P21283	P21283	ATP6V1C1	V-type proton ATPase subunit C 1	29	100	81.5312	241.543	123.451	176.83	366.704	78.6142	73.57	191.723	184.235	185.627	217.272	109.419	403.94	178.907	159.964	154.493	242.877	223.121	142.916	204.891	228.559	196.83	152.407	174.174	358.086	69.1935	164.087	221.116	200.37	143.138	140.054	89.2834	176.999	249.727	148.349	207.599	245.32	292.257	189.295	120.252	178.49	170.562	261.159
Q9Y5K8	Q9Y5K8	Q9Y5K8	ATP6V1D	V-type proton ATPase subunit D	16	100	341.157	245.722	254.399	353.745	346.066	304.909	339.736	243.962	300.322	222.158	301.992	300.113	300.301	273.187	427.699	371.494	722.456	332.808	179.845	392.315	457.536	459.938	187.581	459.458	523.722	339.832	517.881	268.95	248.704	334.911	253.041	303.2	321.251	264.911	213.85	245.252	274.755	181.597	213.55	155.571	184.976	210.23	207.398
P36543	P36543	P36543	ATP6V1E1	V-type proton ATPase subunit E 1	21	100	296.926	126.097	135.783	205.505	163.475	204.895	278.693	100.478	178.567	117.838	161.063	213.462	151.554	141.42	170.39	194.259	511.487	213.52	88.7368	173.732	192.917	274.474	96.0747	183.049	292.182	218.396	163.221	266.301	134.026	177.449	115.249	235.297	132.962	159.065	105.786	85.7782	110.437	111.466	135.204	93.9462	104.633	128.288	104.96
Q96A05	Q96A05	Q96A05	ATP6V1E2	V-type proton ATPase subunit E 2	9	72.5	94.6533	NaN	36.126	NaN	15.2119	17.0048	11.3697	NaN	36.7348	39.5657	111.727	52.754	NaN	36.7552	71.2748	77.0968	66.7512	NaN	41.5643	38.3066	58.6167	37.8582	NaN	100.074	51.9055	25.9587	67.9781	80.0895	NaN	44.6302	28.7367	69.1235	52.2659	27.9597	30.7106	NaN	94.1374	NaN	50.5424	30.2928	22.7958	NaN	40.3755
Q16864	Q16864	Q16864	ATP6V1F	V-type proton ATPase subunit F	12	100	649.581	318.053	110.714	435.47	247.91	419.07	404.275	159.748	355.031	234.897	366.799	530.507	290.812	261.466	354.157	357.281	556.737	348.136	208.83	336.734	429.616	493.747	247.741	170.943	441.814	428.208	288.441	462.344	215.812	413.074	163.083	457.645	138.825	294.119	263.511	284.032	173.451	222.382	288.267	201.064	224.104	262.276	287.718
O75348	O75348	O75348	ATP6V1G1	V-type proton ATPase subunit G 1	9	100	1242.03	265.005	71.2336	1055.89	678.025	1040.94	1148.82	347.986	702.342	315.413	256.956	774.719	622.332	519.165	628.235	773.653	2306.3	986.349	384.983	744.934	876.139	1238.18	410.504	639.246	1052.51	1029.14	538.986	1043.4	440.565	935.243	436.617	974.804	561.838	706.329	494.283	321.249	382.893	584.816	597.571	354.922	362.376	250.76	365.034
O95670	O95670	O95670	ATP6V1G2	V-type proton ATPase subunit G 2	2	35.3	24.5057	NaN	16.8546	50.0955	30.433	42.4583	NaN	NaN	NaN	NaN	NaN	NaN	NaN	10.4103	18.1164	15.8366	NaN	NaN	NaN	13.5853	45.0305	NaN	NaN	NaN	12.9316	23.225	9.92672	NaN	NaN	NaN	NaN	NaN	NaN	NaN	NaN	52.5664	NaN	NaN	NaN	NaN	NaN	NaN	27.2889
Q9UI12	Q9UI12	Q9UI12	ATP6V1H	V-type proton ATPase subunit H	25	98	35.7551	88.2423	165.619	37.2513	419.577	31.7002	NaN	220.719	43.5525	58.2511	140.634	43.5466	332.088	86.0938	42.9628	31.7623	114.257	34.059	47.1267	48.3342	45.1956	75.9121	32.2216	88.7336	104.891	29.3045	51.5398	20.2282	68.9128	85.298	23.2179	31.1688	95.103	40.4383	47.0518	99.3454	214.604	217.043	35.9692	17.2824	25.44	220.08	70.2437
Q04656	Q04656	Q04656	ATP7A	Copper-transporting ATPase 1	22	98	193.25	104.36	145.709	139.037	290.662	131.173	83.1781	110.016	92.9879	159.966	122.445	190.861	183.762	60.6507	122.116	137.332	168.481	180.521	128.966	104.659	120.83	179.266	185.761	127.7	66.2778	69.3307	57.1266	211.264	NaN	116.013	234.563	164.446	169.494	68.163	81.0325	140.499	106.957	126.89	61.8369	91.8211	101.226	252.921	36.6404
Q9Y2Q0	Q9Y2Q0	Q9Y2Q0	ATP8A1	Phospholipid-transporting ATPase IA	20	54.9	NaN	223.968	NaN	NaN	154.655	471.98	NaN	56.5747	NaN	NaN	39.0941	1214.93	151.282	NaN	32.2465	NaN	NaN	28.6181	NaN	NaN	138.63	1797.49	NaN	30.6051	56.6644	NaN	NaN	NaN	62.5412	34.9877	NaN	NaN	91.0315	62.5025	90.169	62.221	97.2562	153.527	NaN	NaN	NaN	126.809	44.0059
P98198	P98198	P98198	ATP8B2	Phospholipid-transporting ATPase ID	15	25.5	NaN	NaN	64.6347	31.579	26.403	NaN	NaN	23.92	NaN	NaN	NaN	NaN	35.7333	NaN	NaN	NaN	NaN	NaN	NaN	NaN	NaN	NaN	NaN	NaN	NaN	NaN	NaN	NaN	NaN	24.5702	NaN	NaN	9.44783	NaN	NaN	NaN	NaN	NaN	16.5073	NaN	36.8865	119.112	NaN
O43861	O43861	O43861	ATP9B	Probable phospholipid-transporting ATPase IIB	5	9.8	NaN	NaN	NaN	NaN	NaN	NaN	NaN	NaN	NaN	NaN	NaN	NaN	37.7575	NaN	NaN	NaN	NaN	NaN	NaN	NaN	NaN	NaN	NaN	NaN	NaN	NaN	NaN	NaN	15.2538	13.2025	NaN	NaN	NaN	NaN	NaN	NaN	NaN	NaN	NaN	NaN	NaN	NaN	NaN
Q5TC12	Q5TC12	Q5TC12	ATPAF1	ATP synthase mitochondrial F1 complex assembly factor 1	19	100	265.527	262.984	389.919	394.663	463.173	387.508	328.609	259.871	196.88	275.594	358.78	331.089	243.957	225.855	189.117	366.256	625.489	370.301	446.562	314.232	403.802	330.913	306.666	464.516	468.713	328.389	376.783	408.179	220.582	212.105	332.123	351.665	440.217	276.647	397.803	266.829	345.555	281.662	162.661	392.498	331.141	266.424	314.053
Q8N5M1	Q8N5M1	Q8N5M1	ATPAF2	ATP synthase mitochondrial F1 complex assembly factor 2	20	100	116.95	296.768	190.549	521.87	356.796	162.834	244.33	441.193	316.294	292.282	439.304	206.34	280.282	380.44	179.976	492.683	334.661	228.925	333.14	200.528	224.799	351.177	392.227	437.843	802.051	173.403	323.364	443.605	321.373	228.163	179.343	293.873	431.923	276.173	262.66	395.337	511.759	436.489	217.768	189.88	276.025	428.96	398.727
Q6P4H8	Q6P4H8	Q6P4H8	ATPSCKMT	ATP synthase subunit C lysine N-methyltransferase	4	41.2	NaN	NaN	108.236	70.7289	NaN	NaN	NaN	NaN	NaN	88.6635	NaN	NaN	100.844	NaN	NaN	NaN	NaN	NaN	14.7528	NaN	NaN	125.224	NaN	101.035	38.0089	NaN	29.2371	NaN	798.394	NaN	675.249	NaN	61.7482	46.7415	NaN	29.1758	22.0181	NaN	NaN	247.697	106.938	NaN	NaN
Q13535	Q13535	Q13535	ATR	Serine/threonine-protein kinase ATR	30	78.4	NaN	123.062	66.4383	NaN	70.8085	131.599	NaN	48.9504	46.9609	162.237	42.552	83.8878	120.128	41.8511	33.399	NaN	NaN	50.7892	49.6003	46.2595	NaN	NaN	26.7717	135.676	55.8212	NaN	151.309	NaN	52.4215	19.6182	73.8055	28.379	233.549	28.7315	NaN	63.0011	56.9696	66.5884	96.4625	NaN	42.9638	102.051	86.9634
Q6UW56	Q6UW56	Q6UW56	ATRAID	All-trans retinoic acid-induced differentiation factor	3	90.2	392.576	22.8101	35.033	318.906	14.686	NaN	83.7341	124.581	143.366	311.469	214.428	139.091	208.694	207.175	50.3939	171.065	NaN	219.242	181.416	166.332	158.351	213.778	141.65	167.154	390.93	110.513	NaN	987.411	104.323	118.749	179.724	84.3812	47.1989	178.301	134.61	159.339	180.971	116.53	68.0007	38.9365	113.912	169.418	149.955
Q8WXE1	Q8WXE1	Q8WXE1	ATRIP	ATR-interacting protein	15	90.2	253.101	875.427	98.1316	213.367	115.963	147.873	192.601	118.193	75.3606	142.76	120.288	102.754	227.444	163.831	195.188	381.67	1007.29	95.5086	606.59	NaN	200.958	NaN	339.602	214.044	273.942	NaN	234.99	307.787	151.031	141.939	168.45	148.577	327.929	134.874	111.714	288.609	182.032	225.031	119.748	NaN	99.023	122.279	92.8605
O75882	O75882	O75882	ATRN	Attractin	21	98	52.6277	59.7526	61.9323	43.1465	29.1041	48.4583	32.3245	38.0505	27.3229	31.3088	20.0598	33.5192	47.6635	30.3463	41.605	35.5386	62.3441	85.2019	26.5686	27.1994	34.7213	50.8415	22.4967	31.4653	35.8252	23.5735	38.7391	84.1302	17.2778	27.8449	26.7425	16.2014	62.5311	27.4885	24.375	25.9673	24.5374	39.6822	12.2958	36.1483	32.8009	96.1976	36.3141
P46100	P46100	P46100	ATRX	Transcriptional regulator ATRX	34	98	28.9125	62.6946	20.2277	36.8752	27.5921	19.7825	34.8581	16.3057	22.789	53.5247	24.6283	49.7713	52.6337	21.476	39.3347	34.511	51.1439	33.3252	11.6625	13.1911	48.8546	48.0652	26.1087	20.3041	31.5581	28.9996	54.402	18.6716	24.6141	12.4365	67.1514	27.905	30.7053	31.239	21.6238	30.9762	17.021	16.2949	33.3017	12.091	19.3699	NaN	16.8318
P54253	P54253	P54253	ATXN1	Ataxin-1	28	100	133.62	75.4665	269.558	149.715	60.2075	96.7706	174.492	128.535	153.32	138.749	123.589	149.604	98.6409	81.0214	187.905	146.59	137.201	73.94	211.177	85.0419	167.498	101.016	179.367	132.089	206.586	111.97	375.492	155.506	105.618	77.3655	89.6914	138.861	204.608	167.495	89.7249	153.317	114.236	76.7595	65.0609	111.548	93.3133	84.6307	109.5
Q9UBB4	Q9UBB4	Q9UBB4	ATXN10	Ataxin-10	27	86.3	38.4317	97.594	74.3547	NaN	92.4715	12.3116	NaN	69.088	25.2593	29.414	37.7729	NaN	131.516	37.769	NaN	26.0356	NaN	25.8397	18.678	36.9159	26.4048	NaN	21.6106	27.3263	22.887	27.4427	49.1321	30.5241	42.8671	25.4515	9.75449	22.5918	33.4387	15.9587	18.0881	57.6241	149.862	93.4707	52.7339	16.0432	24.7712	89.0324	59.1845
P0C7T5	P0C7T5	P0C7T5	ATXN1L	Ataxin-1-like	16	98	349.593	425.179	273.788	147.742	93.8764	195.848	214.109	102.666	189.261	126.775	213.141	231.372	135.564	94.355	96.4497	222.883	NaN	140.944	106.749	202.132	226.147	177	169.785	171.149	146.363	157.231	385.319	187.955	123.798	97.2557	130.962	156.244	282.95	112.396	132.785	166.715	94.7579	57.5244	109.972	167.306	147.557	199.819	168.45
Q99700	Q99700	Q99700	ATXN2	Ataxin-2	41	100	205.098	101.156	215.045	122.357	103.914	224.693	229.262	93.7032	100.955	157.066	112.051	138.784	141.814	144.674	157.922	132.463	118.791	135.96	119.284	130.574	293.166	114.929	182.887	195.215	214.267	125.796	377.357	141.971	172.806	99.1711	122.713	165.006	218.073	141.606	92.7357	211.003	74.9109	81.4184	107.41	114.684	112.547	87.4894	123.065
Q8WWM7	Q8WWM7	Q8WWM7	ATXN2L	Ataxin-2-like protein	62	100	1454.97	440.478	1153.85	778.276	575.653	1320.17	897.104	710.528	732.361	1001.34	784.544	845.069	739.129	686.652	1165.15	767.05	460.025	742.639	592.156	843.109	1749.34	669.903	1041.55	1334.94	1130.63	1017.22	1653.33	922.12	891.347	813.938	679.641	951.414	1196.17	799.994	706.857	906.594	506.345	602.434	939.474	797.832	870.12	574.595	614.575
P54252	P54252	P54252	ATXN3	Ataxin-3	16	100	168.763	299.835	157.743	201.269	137.473	230.87	131.689	102.878	174.424	140.434	164.446	139.641	123.77	162.333	247.441	151.141	245.722	99.1126	143.839	211.398	230.065	95.1681	131.162	215.701	145.47	97.0334	380.027	123.829	127.581	95.5784	149.824	127.666	254.098	76.3872	101.409	162.353	102.42	109.058	191.676	113.085	121.08	115.099	168.505
Q9H3M9	Q9H3M9	Q9H3M9	ATXN3L	Ataxin-3-like protein	2	23.5	NaN	NaN	NaN	NaN	NaN	NaN	NaN	NaN	4.29339	NaN	4.81357	NaN	4.07705	8.59439	NaN	4.03867	NaN	NaN	11.2588	NaN	NaN	NaN	3.21417	NaN	4.8984	NaN	NaN	NaN	6.54292	NaN	NaN	6.48925	NaN	NaN	NaN	NaN	11.0826	NaN	NaN	NaN	NaN	NaN	NaN
O15265	O15265	O15265	ATXN7	Ataxin-7	20	94.1	66.2813	NaN	165.529	94.8368	42.0585	65.998	94.0888	72.7691	100.061	152.019	83.5215	153.136	49.6762	37.4539	138.033	98.8489	85.112	179.054	42.8266	61.9348	90.4498	NaN	89.1343	126.766	42.0252	80.1246	138.89	43.1633	59.4645	60.8121	96.8023	61.2034	75.7803	67.6709	86.3257	44.9609	70.6912	48.2674	51.8837	71.1722	48.884	NaN	42.2558
Q14CW9	Q14CW9	Q14CW9	ATXN7L3	Ataxin-7-like protein 3	4	13.7	NaN	NaN	NaN	NaN	NaN	NaN	NaN	NaN	NaN	NaN	NaN	NaN	NaN	NaN	53.5941	NaN	NaN	NaN	NaN	11.6158	NaN	NaN	NaN	NaN	NaN	NaN	27.7068	NaN	NaN	NaN	NaN	NaN	NaN	NaN	17.404	NaN	NaN	NaN	NaN	15.4841	NaN	NaN	NaN
Q96GX2	Q96GX2	Q96GX2	ATXN7L3B	Ataxin-7-like protein 3B	4	92.2	131.276	41.585	55.6688	73.7883	117.141	94.5413	179.412	98.0993	199.195	71.8028	108.652	134.171	158.878	66.1831	194.655	129.391	110.021	118.726	133.181	153.484	77.6478	151.393	56.0022	NaN	47.1866	93.7839	100.162	127.728	68.5109	133.678	158.269	88.997	NaN	162.54	74.8076	171.844	71.0605	49.1848	83.4994	91.0548	92.4408	121.938	72.4137
Q13825	Q13825	Q13825	AUH	Methylglutaconyl-CoA hydratase, mitochondrial	18	100	6831.75	3544.25	2080.76	2615.98	2148.8	8891.36	7070.93	7409.5	3076.43	3034.72	2503.24	3816.74	2397.76	10413.7	1528.2	3229.1	5249.74	5504.64	2881.84	2537.62	1892.36	3513.31	3409.26	2513.4	4537.12	7164.64	1123.73	6337.72	3840.44	11222.6	5154.42	18070.7	1522.37	3836.4	7391.44	1590.94	5683.42	10057.4	2531.26	5977.05	5510.8	4178.52	2077.78
Q9Y679	Q9Y679	Q9Y679	AUP1	Lipid droplet-regulating VLDL assembly factor AUP1	11	82.4	NaN	73.1167	33.2516	10.8887	117.032	NaN	NaN	71.4508	18.4289	39.4572	33.7947	30.0044	222.498	54.0433	NaN	17.8846	72.4087	NaN	32.6957	16.3641	23.539	20.2631	25.3768	84.4939	43.2454	NaN	76.3414	58.819	34.6255	39.972	NaN	NaN	53.6865	21.969	26.943	97.8644	111.744	119.491	21.9518	18.1287	17.0567	269.967	47.7425
O14965	O14965	O14965	AURKA	Aurora kinase A	2	13.7	NaN	NaN	39.655	26.6998	NaN	NaN	NaN	NaN	NaN	48.6989	NaN	NaN	NaN	NaN	34.3245	NaN	NaN	NaN	NaN	29.6957	NaN	116.803	NaN	NaN	NaN	NaN	NaN	NaN	NaN	NaN	NaN	NaN	NaN	NaN	NaN	NaN	NaN	NaN	NaN	8.79593	NaN	NaN	NaN
Q9NWT8	Q9NWT8	Q9NWT8	AURKAIP1	Aurora kinase A-interacting protein	3	94.1	1536.17	NaN	62.2089	2040.96	849.696	723.097	1003.71	944.886	813.589	448.974	638.647	1076.62	483.135	972.867	530.559	321.495	1191.81	802.631	469.95	546.285	NaN	801.803	330.135	134.133	768.389	1157.34	209.147	1152.93	228.351	531.813	477.109	719.193	382.947	415.882	463.213	457.652	648.59	461.209	1002.26	605.941	533.816	262.277	923.044
Q96GD4	Q96GD4	Q96GD4	AURKB	Aurora kinase B	8	62.7	NaN	NaN	96.5601	27.0685	31.2426	NaN	NaN	NaN	31.8201	14.7049	49.3228	76.7579	23.9246	NaN	48.9049	20.4702	NaN	NaN	NaN	67.9411	14.0451	15.6025	NaN	NaN	NaN	NaN	38.4796	NaN	NaN	11.5588	NaN	NaN	59.5219	19.2037	NaN	15.2484	17.7662	24.0157	23.2831	27.8391	18.3458	33.8393	NaN
Q9NQS1	Q9NQS1	Q9NQS1	AVEN	Cell death regulator Aven	21	100	1526.78	693.831	385.335	745.236	457.91	1918.02	1640.95	1016.53	678.819	1240.38	714.125	1023.8	598.49	1456.95	1199.17	667.988	935.355	716.453	637.256	509.618	2663.86	708.13	1709.01	1312	1433.33	1962.48	1624.44	768.22	1540.79	1323.34	1101.51	2635.93	1381.82	414.121	805.469	1071.61	536.175	754.884	843.547	934.93	747.055	473.203	505.488
O75366	O75366	O75366	AVIL	Advillin	1	100	7917.21	18685.6	7545.65	21071.5	4956.53	10383	10644.7	10807.8	8031.96	20356.1	7803.71	12074.3	5524.67	4960.31	9919.27	8385.74	6160.61	12809.7	10092.9	13091.2	10890	10199.3	12191	6364.03	11548.8	13291.5	8196.73	13165.8	10415	16194.7	9189.58	5019.31	9301.71	8076.3	5733.79	9859.4	6093.54	8223.93	6270.49	9302.02	9464.41	3141.43	8757.29
Q8NBF6	Q8NBF6	Q8NBF6	AVL9	Late secretory pathway protein AVL9 homolog	21	94.1	43.7793	128.123	78.0703	34.9232	184.897	34.8969	NaN	169.7	52.787	145.375	90.2964	NaN	242.744	41.824	64.0104	38.2126	76.1464	58.283	71.4234	30.2663	56.0154	86.999	59.3831	165.19	66.5932	44.5109	74.2462	43.6048	114.715	58.2955	55.2489	NaN	132.023	46.4755	57.3377	149.556	189.956	226.17	38.7042	47.242	55.4249	195.292	88.3504
P25311	P25311	P25311	AZGP1	Zinc-alpha-2-glycoprotein	18	90.2	1021.43	245.001	113.457	331.713	92.5741	84.4132	106.755	72.1449	66.0564	98.4283	146.038	272.626	157.384	69.0621	197.533	89.3074	523.242	256.32	62.8933	112.176	89.4576	486.039	NaN	359.314	61.7377	41.236	73.3623	90.6451	NaN	119.97	104.362	112.798	122.378	67.254	83.8809	100.368	153.151	28.3199	NaN	326.731	62.4285	NaN	125.745
Q9H6S1	Q9H6S1	Q9H6S1	AZI2	5-azacytidine-induced protein 2	21	100	105.368	69.6244	106.526	112.081	75.652	116.262	147.283	57.733	113.666	87.9935	112.06	75.3543	85.0428	54.134	52.3431	104.519	138.162	86.0723	84.0617	75.2256	97.2809	106.358	108.359	93.946	124.112	82.9714	186.359	74.7112	79.6827	50.2998	131.347	119.887	95.1207	81.7505	52.8965	78.0662	80.2576	63.5314	55.7955	100.076	86.2454	69.1119	88.2969
P20160	P20160	P20160	AZU1	Azurocidin	12	100	5095.88	23831.6	1611.69	11140.2	10873.7	5572.46	7723.64	4356.96	1785.12	1898.69	4172.94	34193.1	22111.3	4431.77	6398.39	5632.51	111288	24352.3	1804.55	1734.63	709.808	92447.4	504.395	2239.67	1452.39	2982.72	910.03	3678.07	304.501	321.513	11597.1	10464.5	2279.14	5789.63	5115.81	986.019	8242.86	10345	2431.28	3262.84	4127.8	6745.98	504.658
P61769	P61769	P61769	B2M	Beta-2-microglobulin	10	100	35483.1	23176.7	1136.32	10492.7	18877.7	32487.2	18740.5	14102.9	10146.2	10111	19775.3	22790.4	8646.82	15193	15441.2	7659.47	49415.1	18214.9	38380.6	40547	11218.9	30219	18024	24216	20587.7	20634.3	10664.4	41126.8	14134.7	36606.5	15269.9	37467.8	17859.4	32194	39534.3	5147.8	12896	5776.62	6840.63	16526.9	15460.1	32873.2	8233.48
Q8NCR0	Q8NCR0	Q8NCR0	B3GALNT2	UDP-GalNAc:beta-1,3-N-acetylgalactosaminyltransferase 2	7	49	NaN	138.548	175.226	95.3585	81.4868	NaN	NaN	114.076	NaN	43.0612	111.536	NaN	NaN	NaN	NaN	NaN	NaN	NaN	84.8342	55.774	52.1769	NaN	NaN	63.1757	64.5126	NaN	64.9046	NaN	56.7593	NaN	NaN	NaN	101.047	NaN	124.529	168.092	NaN	NaN	NaN	NaN	80.6921	NaN	69.4508
Q96L58	Q96L58	Q96L58	B3GALT6	Beta-1,3-galactosyltransferase 6	10	86.3	23.567	30.2036	NaN	NaN	50.8824	20.8117	49.1034	49.7002	29.7448	31.8266	37.9426	45.7669	28.1267	17.0427	94.8259	84.4904	140.809	49.8456	44.3514	23.3625	20.4511	52.9312	21.915	92.7067	31.451	NaN	55.3104	34.9282	21.8042	27.9737	NaN	NaN	42.9885	42.7189	24.6908	56.8947	26.5173	26.0501	7.90682	NaN	23.7279	NaN	45.5471
O94766	O94766	O94766	B3GAT3	Galactosylgalactosylxylosylprotein 3-beta-glucuronosyltransferase 3	14	94.1	NaN	245.038	90.5851	NaN	260.916	64.3601	67.1151	1453.64	52.7559	370.734	196.382	89.456	227.14	99.791	212.17	169.914	170.018	147.094	106.469	97.4928	168.409	88.9601	49.2664	205.005	466.458	NaN	101.833	58.7118	198.057	58.3674	167.119	46.2063	595.105	87.832	150.968	74.8686	389.49	179.631	137.843	61.0397	97.3881	99.3053	58.6496
Q6Y288	Q6Y288	Q6Y288	B3GLCT	Beta-1,3-glucosyltransferase	20	100	179.158	103.317	55.5828	112.567	51.7369	106.269	154.949	142.08	113.171	141.544	124.135	146.064	124.588	58.0161	89.2921	203.796	201.521	201.259	93.1756	37.7298	65.5596	154.626	81.6935	72.3324	125.241	106.897	139.508	110.454	154.158	204.977	244.86	122.056	55.5725	219.183	230.285	63.1312	166.559	160.252	117.544	60.6018	96.0428	203.735	77.8827
Q9NY97	Q9NY97	Q9NY97	B3GNT2	N-acetyllactosaminide beta-1,3-N-acetylglucosaminyltransferase 2	11	98	197.86	69.2327	56.7277	75.2751	46.7896	31.4863	37.5638	64.047	67.4141	78.5628	61.9093	77.2308	59.9853	NaN	52.2318	76.0231	141.237	67.7303	38.9922	34.0678	63.0185	64.9921	31.2604	48.9397	34.9986	49.0003	52.9656	72.064	30.4054	61.9211	65.1392	109.142	90.0985	39.7654	35.6882	36.256	37.5672	67.5333	51.0437	31.986	21.2735	62.7256	38.8971
Q6UX72	Q6UX72	Q6UX72	B3GNT9	UDP-GlcNAc:betaGal beta-1,3-N-acetylglucosaminyltransferase 9	3	9.8	NaN	NaN	29.0476	NaN	NaN	NaN	NaN	NaN	NaN	NaN	NaN	NaN	NaN	NaN	NaN	NaN	NaN	NaN	NaN	NaN	NaN	NaN	NaN	NaN	31.9826	NaN	38.9274	NaN	NaN	NaN	NaN	NaN	22.8716	NaN	NaN	NaN	NaN	NaN	NaN	NaN	NaN	NaN	NaN
Q67FW5	Q67FW5	Q67FW5	B3GNTL1	UDP-GlcNAc:betaGal beta-1,3-N-acetylglucosaminyltransferase-like protein 1	1	9.8	NaN	NaN	NaN	NaN	NaN	NaN	NaN	11.2989	NaN	NaN	NaN	NaN	NaN	NaN	NaN	NaN	NaN	NaN	NaN	NaN	NaN	NaN	NaN	NaN	NaN	10.2371	NaN	NaN	NaN	NaN	NaN	NaN	NaN	NaN	NaN	7.85193	NaN	NaN	12.5635	NaN	NaN	NaN	13.6884
P15291	P15291	P15291	B4GALT1	Beta-1,4-galactosyltransferase 1	13	96.1	268.487	127.479	126.241	92.1726	164.108	113.614	100.686	220.602	105.646	247.571	81.3575	92.7314	124.024	34.7042	93.8683	170.428	368.728	76.0074	52.963	37.8533	20.9674	259.32	216.403	134.429	175.638	64.8073	54.6847	95.1383	332.149	233.166	74.8751	214.499	262.043	51.429	116.926	NaN	228.783	158.095	114.751	58.1361	51.4217	362.645	300.473
O60512	O60512	O60512	B4GALT3	Beta-1,4-galactosyltransferase 3	14	100	180.787	183.706	246.342	296.419	76.8415	92.3109	93.8192	352.021	178.6	315.774	130.392	126.541	267.089	34.3936	57.937	124.198	66.7792	107.553	51.1554	79.5871	113.028	129.697	108.919	159.297	101.086	303.585	135.814	200.038	173.477	149.017	68.649	122.223	352.931	71.4455	202.854	406.354	69.0935	104.54	189.136	242.513	89.6446	154.611	152.785
O60513	O60513	O60513	B4GALT4	Beta-1,4-galactosyltransferase 4	12	98	93.6338	73.0216	80.5347	NaN	43.7825	91.9001	51.9145	244.408	56.5481	83.5759	47.8663	59.4816	58.3654	17.0665	54.4016	34.6574	101.801	65.6993	33.1899	22.3114	30.1815	57.1617	19.9385	50.9666	69.9085	37.1575	38.2404	44.1833	36.6265	53.8047	51.7124	38.1888	105.495	30.6111	27.434	19.9315	47.7974	64.4425	58.1052	28.6719	26.3877	55.0751	39.5754
Q9UBV7	Q9UBV7	Q9UBV7	B4GALT7	Beta-1,4-galactosyltransferase 7	14	96.1	47.9622	93.963	90.5971	NaN	51.8523	45.3732	32.9607	214.546	38.5018	163.054	39.3465	46.91	109.159	35.9265	23.0277	35.7788	58.7587	64.1165	48.617	NaN	85.8568	23.816	65.5441	70.7313	73.0614	47.0491	52.991	32.5155	84.5571	79.7821	37.7585	71.2487	57.8173	22.5783	30.2815	45.4253	111.791	111.936	76.6665	14.4488	45.0501	109.637	73.8044
O43505	O43505	O43505	B4GAT1	Beta-1,4-glucuronyltransferase 1	7	41.2	72.8247	NaN	42.5196	NaN	35.0909	22.9957	NaN	28.2364	NaN	NaN	43.3134	NaN	47.7827	17.6784	NaN	NaN	NaN	NaN	26.3551	NaN	NaN	NaN	NaN	NaN	21.368	14.3061	NaN	NaN	25.3644	NaN	NaN	47.8676	NaN	NaN	NaN	NaN	NaN	45.154	41.8734	NaN	NaN	115.219	52.7491
Q9UPM9	Q9UPM9	Q9UPM9	B9D1	B9 domain-containing protein 1	5	60.8	52.6473	21.1661	101.527	6.83907	NaN	28.1707	42.7383	NaN	NaN	14.1774	NaN	213.414	26.0392	NaN	17.2446	NaN	NaN	40.6656	15.2141	NaN	47.1909	NaN	60.127	24.4852	31.7974	30.4122	67.118	51.1719	16.9131	35.1123	NaN	NaN	103.932	17.1119	NaN	109.736	NaN	NaN	28.3355	NaN	23.8621	NaN	29.9977
Q9BPU9	Q9BPU9	Q9BPU9	B9D2	B9 domain-containing protein 2	3	47.1	NaN	20.3757	58.7083	23.9681	NaN	36.3623	21.4118	NaN	NaN	NaN	NaN	NaN	17.2187	NaN	NaN	12.5108	NaN	45.3048	NaN	NaN	39.2076	NaN	38.9539	NaN	22.4442	NaN	NaN	NaN	17.3151	26.241	NaN	NaN	43.0386	NaN	NaN	18.2013	15.2632	NaN	32.9977	8.32817	NaN	NaN	16.1737
Q9NWV8	Q9NWV8	Q9NWV8	BABAM1	BRISC and BRCA1-A complex member 1	19	100	452.13	231.899	344.109	291.32	260.025	484.45	413.187	203.098	283.255	258.877	250.933	308.513	238.862	253.714	363.403	303.524	396.352	364.805	290.805	270.524	440.928	285.049	259.175	392.947	372.319	288.697	596.305	411.031	310.316	253.849	305.192	364.315	444.47	249.59	244.263	242.95	270.326	218.172	338.935	253.246	334.08	301.574	240.026
Q9NXR7	Q9NXR7	Q9NXR7	BABAM2	BRISC and BRCA1-A complex member 2	19	100	12.5544	430.028	692.626	148.147	540.174	37.273	40.0319	498.63	245.142	349.175	438.22	37.8135	431.447	211.764	294.176	208.42	205.569	208.746	463.268	118.49	229.589	173.298	151.991	509.542	307.72	31.1965	256.176	48.0805	304.287	59.0409	197.581	37.9469	461.353	212.732	169.003	505.744	513.094	370.292	106.994	142.535	252.631	663.846	396.391
O14867	O14867	O14867	BACH1	Transcription regulator protein BACH1	36	100	130.133	91.9172	88.8381	104.983	103.701	62.2536	84.628	73.0583	117.924	106.361	153.271	128.157	102.435	77.3168	105.242	164.717	164.443	95.5607	168.165	116.847	128.098	128.477	76.3314	142.656	110.314	76.2706	210.039	86.9228	72.9829	57.6478	102.197	116.789	117.238	87.7534	68.8379	119.739	66.3624	72.564	69.0577	81.4357	97.5298	127.158	89.8616
Q92934	Q92934	Q92934	BAD	Bcl2-associated agonist of cell death	12	100	655.098	223.495	60.4465	249.939	265.333	691.934	1064.08	657.727	296.764	187.959	380.962	308.72	379.491	543.061	307.069	624.958	898.03	531.353	404.631	271.637	132.313	489.233	484.406	373.177	654.618	370.916	232.126	652.054	356.532	781.334	701.21	741.292	423.774	413.139	623.574	150.988	979.555	801.899	606.199	521.729	355.987	279.288	311.16
Q99933	Q99933	Q99933	BAG1	BAG family molecular chaperone regulator 1	22	100	903.22	319.698	261.538	258.001	229.923	1019.55	774.121	595.645	382.498	133.877	405.056	690.529	363.284	503.189	596.653	389.425	416.765	542.096	340.734	282.829	195.736	382.939	130.94	170.797	112.521	762.321	155.608	372.735	211.278	599.397	455.909	993.012	127.349	935.69	836.411	139.278	387.733	446.307	450.035	852.608	596.021	295.515	460.434
O95816	O95816	O95816	BAG2	BAG family molecular chaperone regulator 2	19	100	1225.95	238.946	826.588	319.218	564.778	420.364	981.688	338.724	10.8917	424.565	283.114	118.25	420.522	356.841	608.017	225.396	487.738	457.204	397.357	481.704	89.2838	618	323.38	176.771	1403.42	586.003	1056.14	1519.56	424.506	348.739	388.23	351.026	1289.28	919.352	355.375	170.745	467.588	269.987	1130.47	155.488	215.043	340.996	367.092
O95817	O95817	O95817	BAG3	BAG family molecular chaperone regulator 3	23	94.1	41.152	16.0202	40.0251	63.3113	NaN	76.5537	44.3184	36.8296	31.7251	39.3217	49.5244	63.2572	54.7329	48.8146	36.479	35.39	89.2016	48.242	52.151	35.4721	62.3969	38.8856	44.2658	37.1948	53.1806	56.0461	104.007	54.0826	65.2988	53.4938	28.5348	69.3742	83.3558	56.7224	28.0439	74.2292	22.6947	34.9923	36.3299	29.096	26.1345	53.8917	44.7535
O95429	O95429	O95429	BAG4	BAG family molecular chaperone regulator 4	13	98	199.048	205.395	104.787	150.217	85.6378	209.174	207.293	101.24	157.93	97.4663	150.034	110.394	99.5123	111.234	116.169	165.766	158.569	122.115	85.4204	118.813	278.375	92.4724	92.8647	157.435	184.37	156.908	218.329	137.307	127.629	128.177	90.3326	156.251	147.496	160.653	57.5632	142.131	85.0675	78.7975	89.8439	93.031	97.4511	146.687	104.345
Q9UL15	Q9UL15	Q9UL15	BAG5	BAG family molecular chaperone regulator 5	28	100	242.485	214.805	182.782	190.472	267.108	227.851	163.936	185.894	186.214	145.51	185.161	167.098	240.85	187.286	217.363	199.399	250.913	276.36	152.926	228.364	149.073	197.637	143.402	125.889	134.46	198.819	178.048	153.99	192.353	241.751	193.948	231.137	131.441	144.793	214.532	247.554	203.477	196.919	227.27	200.088	185.295	138.022	192.934
P46379	P46379	P46379	BAG6	Large proline-rich protein BAG6	38	100	269.552	596.761	374.774	120.951	849.732	231.734	88.6795	544.708	99.7947	262.597	158.175	284.871	822.329	156.36	94.0665	140.569	648.822	273.783	87.2928	110.183	303.924	390.506	221.237	240.705	389.379	180.158	373.773	172.989	345.666	287.87	112.666	247.132	458.382	136.197	170.94	200.547	1122.4	714.383	326.641	121.21	213.577	696.391	118.326
Q8TBE0	Q8TBE0	Q8TBE0	BAHD1	Bromo adjacent homology domain-containing 1 protein	12	74.5	161.175	NaN	57.0035	NaN	NaN	125.247	64.8697	16.9454	NaN	34.356	NaN	141.564	NaN	57.4254	66.6451	39.2427	NaN	NaN	52.8108	40.8177	39.7092	NaN	52.1791	105.024	67.5406	65.0875	39.761	NaN	64.0677	102.358	44.2783	67.2375	83.2158	60.1931	62.9842	97.8439	83.5298	51.39	38.9414	49.6335	47.3608	74.255	NaN
Q16611	Q16611	Q16611	BAK1	Bcl-2 homologous antagonist/killer	11	90.2	97.1945	49.4301	74.8489	28.9471	193.693	96.8882	33.8601	179.501	39.733	76.1439	90.2246	46.7043	278.051	72.9404	NaN	27.5942	NaN	78.4208	80.7849	71.9695	112.132	NaN	205.419	147.463	272.965	83.0352	69.6368	83.3671	143.104	109.06	NaN	55.6976	103.634	51.1767	89.5778	98.6286	240.297	213.615	58.957	34.5637	67.722	306.644	107.011
O75531	O75531	O75531	BANF1	Barrier-to-autointegration factor	17	100	5326.78	5684.48	535.513	2069.45	4426.69	5048.39	5200.1	3401.62	3073.47	3914.99	1707.64	5392.45	2715.01	3021.42	6264.21	2940.32	10583.2	3074.03	3564.18	4328.11	3800.91	4472.91	3101.37	5226.97	3424.32	4643.2	4965.18	3909.88	3011.75	3465.98	7059.42	6635.68	7073.45	2067.9	3414.22	2379.4	4924.81	5287.11	4184.9	2880.11	2596.94	4164.12	2335.76
Q8NDB2	Q8NDB2	Q8NDB2	BANK1	B-cell scaffold protein with ankyrin repeats	24	86.3	37.7667	40.1551	NaN	17.5023	55.7879	21.1033	15.1604	17.6751	70.962	41.5607	24.7275	42.7714	72.6585	NaN	67.4079	88.8434	119.906	89.6646	49.1836	NaN	NaN	78.8561	27.9998	38.2722	37.6137	22.7746	80.8772	46.2374	18.1035	17.1181	39.7799	NaN	44.0296	95.4675	39.6686	51.4437	78.4798	30.9744	25.985	NaN	26.5125	77.2393	56.7206
Q8N9N5	Q8N9N5	Q8N9N5	BANP	Protein BANP	16	100	132.03	152.667	115.709	112.147	63.3493	116.499	117.373	81.1529	154.736	94.9964	122.072	140.745	55.9726	60.7624	126.84	169.921	101.274	88.9946	118.384	124.485	173.111	125.509	152.319	151.884	110.326	118.44	286.689	73.8084	125.339	89.1357	167.871	146.994	198.5	102.295	102.465	97.5585	69.5045	87.0611	73.0743	126.551	108.053	119.064	87.9591
Q92560	Q92560	Q92560	BAP1	Ubiquitin carboxyl-terminal hydrolase BAP1	17	86.3	NaN	NaN	63.1045	20.515	95.9548	72.9003	28.229	36.0839	50.5199	67.9223	53.3334	34.5117	49.9197	23.377	45.1926	61.0255	NaN	20.5243	28.6964	46.6001	56.9574	NaN	45.2793	71.8049	38.6392	27.5983	99.3624	NaN	59.5873	34.3533	47.7058	41.193	67.8862	26.4254	29.4568	51.7403	NaN	27.0641	40.9805	36.4794	27.606	76.7655	34.4492
Q8IXM2	Q8IXM2	Q8IXM2	BAP18	Chromatin complexes subunit BAP18	13	100	298.46	66.9718	134.641	250.666	175.368	206.011	362.419	119.614	149.545	150.303	411.353	274.807	210.966	231.263	242.138	177.368	150.436	114.348	1233.38	984.022	123.214	144.819	147.063	69.0552	264.912	144.847	219.207	79.7279	172.045	283.609	97.4774	172.813	105.153	101.575	42.6843	121.585	123.554	69.3146	469.086	52.9313	91.0794	185.905	110.898
Q99728	Q99728	Q99728	BARD1	BRCA1-associated RING domain protein 1	7	86.3	699.798	7886.59	306.936	123.618	1682.15	24962.7	413.782	3227.77	820.743	33.947	1667.69	1162.46	1172.46	195.376	1867.31	2359.33	NaN	NaN	NaN	532.421	2427.38	36.3937	912.69	2537.14	342.415	NaN	4308.52	NaN	356.78	NaN	141.12	3067.91	1026.65	438.868	561.541	54.5697	NaN	1255.37	639.09	589.604	2435.05	100.611	479.455
Q9UMQ3	Q9UMQ3	Q9UMQ3	BARX2	Homeobox protein BarH-like 2	6	25.5	NaN	NaN	NaN	NaN	NaN	NaN	NaN	NaN	NaN	24.1314	NaN	NaN	30.8999	79.617	NaN	NaN	NaN	NaN	NaN	NaN	NaN	NaN	NaN	33.4012	NaN	33.724	NaN	NaN	32.02	87.4106	NaN	75.5129	NaN	NaN	40.766	NaN	NaN	NaN	NaN	NaN	19.4419	47.578	NaN
P80723	P80723	P80723	BASP1	Brain acid soluble protein 1	14	68.6	NaN	344.415	NaN	170.003	50.7943	121.83	65.9022	NaN	259.218	113.158	159.234	262.636	130.2	NaN	40.6256	519.705	238.023	111.488	NaN	19.0981	145.352	196.811	NaN	NaN	294.78	88.9061	98.2845	NaN	177.293	NaN	310.097	64.273	45.1318	411.372	94.2406	187.968	1168.38	69.4749	NaN	498.238	297.937	NaN	NaN
Q16520	Q16520	Q16520	BATF	Basic leucine zipper transcriptional factor ATF-like	1	7.8	310.078	NaN	113.835	54.0659	NaN	NaN	NaN	NaN	NaN	NaN	NaN	NaN	NaN	NaN	NaN	NaN	NaN	NaN	NaN	NaN	NaN	NaN	NaN	NaN	NaN	NaN	NaN	NaN	NaN	NaN	NaN	NaN	NaN	NaN	NaN	NaN	NaN	NaN	NaN	NaN	NaN	NaN	NaN
Q07812	Q07812	Q07812	BAX	Apoptosis regulator BAX	12	94.1	146.728	187.967	152.312	122.777	911.884	158.675	53.5853	648.582	103.771	108.78	223.553	136.871	926.152	563.629	95.669	50.3795	NaN	127.366	194.154	97.2559	198.304	NaN	178.224	216.915	232.881	118.663	104.564	78.128	221.465	424.949	80.0793	183.776	136.439	103.792	204.326	209.136	504.762	550.568	530	61.9119	156.934	693.612	180.172
Q9NRL2	Q9NRL2	Q9NRL2	BAZ1A	Bromodomain adjacent to zinc finger domain protein 1A	18	90.2	58.8659	76.2424	25.941	34.3432	75.8653	183.455	43.9153	44.617	51.283	57.1803	50.2706	113.638	100.682	35.4268	63.0976	52.0167	134.481	86.7264	57.5214	NaN	50.4007	98.2692	NaN	48.3488	56.9593	78.6364	82.9059	NaN	40.3267	37.3829	62.4204	37.7501	77.5903	45.5565	45.0822	38.3009	37.4412	36.6178	44.8143	34.174	31.6659	87.3993	29.7477
Q9UIG0	Q9UIG0	Q9UIG0	BAZ1B	Tyrosine-protein kinase BAZ1B	81	100	656.641	1485.77	246.311	400.385	419.803	448.018	264.494	180.18	396.774	428.41	472.355	832.314	658.425	353.022	285.241	515.718	947.303	512.075	354.061	352.801	374.988	766.639	302.173	191.178	198.061	493.515	511.133	320.659	571.915	834.804	482.58	557.011	412.25	380.79	578.285	552.252	229.036	283.628	786.108	471.016	670.009	351.638	181.482
Q9UIF9	Q9UIF9	Q9UIF9	BAZ2A	Bromodomain adjacent to zinc finger domain protein 2A	46	98	92.2249	174.206	118.061	56.1721	139.082	66.6021	45.4288	117.108	69.9636	106.045	105.301	67.9947	171.549	80.1687	57.142	63.4884	101.069	73.7827	51.3774	49.4343	108.582	115.964	77.373	92.2358	88.7402	45.0336	95.7636	NaN	132.136	64.9291	85.3243	69.9877	176.24	51.9191	74.2191	92.8819	94.3775	115.194	90.3933	58.4501	87.0321	171.246	84.6491
Q9UIF8	Q9UIF8	Q9UIF8	BAZ2B	Bromodomain adjacent to zinc finger domain protein 2B	2	5.9	NaN	37.3248	NaN	NaN	NaN	NaN	NaN	NaN	NaN	NaN	NaN	NaN	NaN	NaN	NaN	NaN	NaN	NaN	NaN	NaN	6.43221	NaN	NaN	NaN	NaN	NaN	NaN	NaN	NaN	NaN	NaN	NaN	26.0707	NaN	NaN	NaN	NaN	NaN	NaN	NaN	NaN	NaN	NaN
Q9BXH1	Q9BXH1	Q9BXH1	BBC3	Bcl-2-binding component 3, isoforms 1/2	8	88.2	81.7724	NaN	64.7711	52.0363	77.7871	56.7801	97.4516	67.4156	93.1424	NaN	46.8991	84.2423	53.8256	92.5188	106.028	94.4277	163.978	129.337	88.2909	56.0805	71.658	95.9944	132.696	127.205	60.5359	69.8645	104.755	NaN	71.8853	146.372	142.453	59.6109	142.669	67.8041	70.3546	47.1921	106.469	77.2797	53.8471	38.1158	47.3444	NaN	75.0747
Q9BUW7	Q9BUW7	Q9BUW7	BBLN	Bublin coiled-coil protein	2	66.7	132.53	NaN	127.897	74.4871	92.4056	97.0963	120.672	59.1155	NaN	NaN	NaN	123.834	49.6772	34.951	117.349	NaN	NaN	127.748	NaN	48.4791	106.401	99.7408	NaN	NaN	NaN	66.3166	NaN	120.025	112.955	94.4278	NaN	179.547	107.43	130.333	92.9279	100.074	85.747	105.738	54.5781	156.874	85.4532	NaN	79.3726
O75936	O75936	O75936	BBOX1	Gamma-butyrobetaine dioxygenase	23	62.7	NaN	NaN	192.824	38.267	33.9924	189.224	50.2248	178.017	NaN	77.1423	64.22	NaN	53.8253	NaN	160.96	76.1593	NaN	NaN	89.4172	69.2987	121.605	37.429	NaN	50.1215	45.6364	25.1724	872.274	NaN	57.6943	78.4711	492.552	35.1029	NaN	1046.1	1096.91	NaN	34.611	NaN	NaN	206.992	38.3886	NaN	NaN
Q8IWZ6	Q8IWZ6	Q8IWZ6	BBS7	Bardet-Biedl syndrome 7 protein	1	2	NaN	NaN	NaN	NaN	NaN	NaN	NaN	NaN	NaN	NaN	NaN	NaN	NaN	NaN	NaN	NaN	NaN	NaN	NaN	NaN	23.8015	NaN	NaN	NaN	NaN	NaN	NaN	NaN	NaN	NaN	NaN	NaN	NaN	NaN	NaN	NaN	NaN	NaN	NaN	NaN	NaN	NaN	NaN
Q8WY36	Q8WY36	Q8WY36	BBX	HMG box transcription factor BBX	39	100	219.062	117.584	146.535	122.143	91.1208	139.564	178.041	82.008	266.19	173.605	166.471	197.29	82.1046	93.924	170.846	212.213	80.898	114.464	172.1	133.596	169.027	142.934	230.9	271.206	138.98	178.699	319.393	128.73	190.224	195.957	247.399	256.741	211.43	222.462	203.236	146.92	130.645	102.69	167.414	253.136	166.495	143.11	136.77
Q9UHQ4	Q9UHQ4	Q9UHQ4	BCAP29	B-cell receptor-associated protein 29	5	17.6	NaN	NaN	NaN	NaN	35.9274	NaN	NaN	NaN	NaN	NaN	NaN	NaN	65.8617	NaN	NaN	NaN	NaN	NaN	NaN	NaN	NaN	NaN	NaN	NaN	NaN	NaN	NaN	24.3952	NaN	27.7627	NaN	NaN	NaN	NaN	NaN	NaN	NaN	37.0771	11.6441	NaN	NaN	43.5584	NaN
P51572	P51572	P51572	BCAP31	B-cell receptor-associated protein 31	19	100	1708.79	647.581	297.29	248.401	2496.42	1082.26	175.434	1101.94	558.012	426.465	222.208	331.864	2081.11	442.785	140.011	105.958	252.579	239.71	317.732	355.716	431.643	145.316	674.296	404.93	607.646	586.395	336.009	544.745	402.747	2220.51	277.302	884.332	294.012	234.044	1172.98	535.259	1442.87	957	943.022	215.702	522.22	1543.31	516.129
P56945	P56945	P56945	BCAR1	Breast cancer anti-estrogen resistance protein 1	21	86.3	NaN	89.006	53.7634	33.3991	42.0869	41.1155	NaN	42.1264	70.3993	58.7579	54.3165	NaN	68.8866	41.7121	77.8047	73.696	NaN	2456.74	65.2709	20.054	34.8829	27.3157	79.4792	91.4171	151.4	96.0283	103.825	52.6062	50.1132	6.26431	NaN	25.0865	87.3386	NaN	25.528	51.5665	156.132	121.697	57.8427	29.7524	59.8247	370.199	87.9679
O75815	O75815	O75815	BCAR3	Breast cancer anti-estrogen resistance protein 3	32	94.1	150.997	NaN	NaN	218.321	84.8823	114.951	131.838	180.147	251.083	186.821	255.222	176.329	141.19	66.8622	95.4861	453.545	215.681	152.386	118.442	150.82	125.664	171.227	86.0889	230.019	396.698	148.671	259.367	154.228	81.027	266.867	196.437	154.012	302.375	166.494	147.778	62.0335	391.781	268.504	122.238	130.4	137.373	404.25	113.081
O75363	O75363	O75363	BCAS1	Breast carcinoma-amplified sequence 1	39	60.8	19.4183	51.8449	NaN	NaN	NaN	81.1592	109.125	101.648	42.0258	69.9604	NaN	NaN	39.7638	NaN	NaN	NaN	NaN	NaN	NaN	NaN	35.4396	54.3619	84.4123	NaN	26.2449	46.9583	NaN	17.7671	75.8488	65.64	170.128	113.278	58.1537	334.322	264.719	NaN	47.5836	24.9873	NaN	269.926	255.348	NaN	44.3793
O75934	O75934	O75934	BCAS2	Pre-mRNA-splicing factor SPF27	21	100	842.294	316.422	380.522	461.892	312.587	712.964	727.305	338.388	506.716	571.378	337.309	645.091	382.84	378.949	516.845	726.532	581.14	379.507	418.549	569.596	862.199	464.595	779.655	765.954	609.694	645.359	1356.72	414.641	614.429	522.392	577.864	730.754	861.405	624.764	360.514	641.548	376.484	297.243	419.753	505.195	494.614	399.105	396.919
Q9H6U6	Q9H6U6	Q9H6U6	BCAS3	BCAS3 microtubule associated cell migration factor	39	98	NaN	94.6618	109.497	79.228	99.7754	44.8044	27.9115	72.3667	85.8637	49.9518	90.6734	43.6571	88.7625	78.8383	62.2204	72.1054	66.5271	87.741	121.444	56.7888	89.0238	72.0217	85.4768	83.9945	79.292	34.4382	131.387	76.1961	41.019	42.8241	79.9377	39.7149	138.838	62.7245	57.2143	106.8	95.1742	70.4266	41.3729	65.7255	52.318	93.5916	51.0402
Q8TDM0	Q8TDM0	Q8TDM0	BCAS4	Breast carcinoma-amplified sequence 4	8	66.7	99.7833	90.9427	31.6977	130.365	NaN	34.2269	57.4312	12.8793	NaN	77.214	NaN	NaN	20.7715	129.547	NaN	NaN	NaN	33.6092	44.3138	NaN	102.409	NaN	68.7687	63.7848	89.2708	97.7871	NaN	60.3695	137.987	44.8404	66.9934	121.643	NaN	120.883	146.193	NaN	93.0758	38.544	75.1387	54.3951	NaN	42.4691	NaN
P54687	P54687	P54687	BCAT1	Branched-chain-amino-acid aminotransferase, cytosolic	11	68.6	492.22	NaN	NaN	33.4104	58.3539	45.2423	102.249	NaN	26.7888	NaN	96.8682	120.023	15.2944	NaN	52.6563	28.1755	68.9224	67.827	NaN	24.5246	NaN	103.549	NaN	75.0872	NaN	149.51	54.138	52.4156	NaN	29.6832	53.1708	57.0721	NaN	118.083	65.7835	55.3429	92.4708	36.3749	25.7833	16.8026	39.7331	NaN	NaN
O15382	O15382	O15382	BCAT2	Branched-chain-amino-acid aminotransferase, mitochondrial	35	100	237.787	4479.49	5184.76	3351.39	5472.52	416.924	358.228	3823.3	2054.34	1766.62	2299.49	600.643	3281.95	5465.78	1306.15	2123.67	1743.25	2526.97	2883.18	1892.08	1358.25	2435.91	3769.65	3095.91	2821.14	580.099	1891.29	1190.01	1933.57	2257.96	1947.67	854.844	1592.59	1335.47	2132.68	2059.79	5329.1	7009.32	2282.99	3165.14	4857.94	3652.9	3280.88
Q9P287	Q9P287	Q9P287	BCCIP	BRCA2 and CDKN1A-interacting protein	18	100	358.121	187.044	291.085	317.998	148.304	453.813	360.012	178.04	169.927	69.035	247.83	483.695	156.081	214.497	418.412	266.378	187.389	201.261	192.803	251.033	143.767	222.268	73.1725	62.988	58.1776	276.741	81.9371	322.965	57.8704	183.23	148.99	249.443	88.1786	322.202	224.983	207.394	176.672	180.729	196.281	248.67	184.542	202.684	205.634
P06276	P06276	P06276	BCHE	Cholinesterase	15	29.4	29.4494	NaN	NaN	NaN	NaN	66.4043	NaN	NaN	13.4918	NaN	NaN	NaN	NaN	NaN	26.9316	NaN	NaN	NaN	NaN	90.6001	NaN	NaN	NaN	35.8457	20.5012	10.9778	NaN	NaN	NaN	NaN	12.2095	NaN	10.898	NaN	NaN	20.8185	NaN	36.5084	35.5199	NaN	NaN	NaN	NaN
P12694	P12694	P12694	BCKDHA	2-oxoisovalerate dehydrogenase subunit alpha, mitochondrial	30	100	3842.62	936.705	1156.15	1343.75	1181.6	2108.82	1711.14	916.845	944.917	1071.76	614.393	1583.64	867.458	760.397	638.836	1475.92	1398.64	1096.79	1047.16	897.342	1718.26	1486.01	1451.34	1350.82	2258.53	1552.64	2055.23	3004.64	1052.66	884.972	629.826	1113.63	766.826	600.432	504.536	948.803	734.366	776.245	879.501	1182.36	1161.28	663.436	1056.94
P21953	P21953	P21953	BCKDHB	2-oxoisovalerate dehydrogenase subunit beta, mitochondrial	15	100	1828.63	1987.1	1778.12	2029.04	3157.52	1560.6	1340.64	2042.08	1605.78	1964.07	1250.5	1652.51	2295.87	1383.61	975.856	2034.33	1411.67	1375.51	2378.24	1483.33	2777.46	1783.52	3538.79	3149.74	5868.7	1752.2	4424.99	3964.44	2502.86	1380.92	1005.87	1208.1	1705.03	968.138	807.858	2463.45	1649.66	1764.91	1339.82	2593.71	2045.42	1766.04	2293.78
O14874	O14874	O14874	BCKDK	[3-methyl-2-oxobutanoate dehydrogenase [lipoamide]] kinase, mitochondrial	25	100	552.537	483.026	469.174	1047.35	635.439	491.463	372.763	487.442	551.187	786.948	749.755	867.412	515.622	311.206	255.231	562.16	691.46	508.926	815.805	623.927	725.275	495.159	927.129	1382.74	1645.19	584	1411.92	900.166	575.689	389.526	392.45	579.48	611.211	369.736	184.533	496.393	456.079	361.76	365.006	697.07	761.38	391.327	492.435
O95999	O95999	O95999	BCL10	B-cell lymphoma/leukemia 10	15	100	372.648	161.58	135.764	215.754	224.156	248.233	232.373	215.778	256.724	123.755	479.074	439.797	148.83	173.029	160.384	250.969	350.461	178.084	506.379	390.541	169.83	390.271	205.474	238.934	185.964	183.973	454.108	369.437	192.851	332.283	328.764	372.48	228.257	436.252	235.688	158.262	265.935	343.678	203.234	156.07	135.819	243.874	156.899
Q9H165	Q9H165	Q9H165	BCL11A	B-cell lymphoma/leukemia 11A	5	51	NaN	356.256	153.428	1175.17	NaN	NaN	NaN	NaN	567.788	NaN	38.4733	39.1087	NaN	NaN	72.5459	21.0312	NaN	NaN	540.719	NaN	739.787	NaN	NaN	NaN	NaN	351.575	287.669	NaN	29.9959	NaN	NaN	414.434	NaN	128.87	NaN	365.865	86.6177	608.391	NaN	204.507	447.445	188.302	180.342
P10415	P10415	P10415	BCL2	Apoptosis regulator Bcl-2	8	94.1	62.0529	260.635	146.499	NaN	301.287	66.0755	71.5662	390.742	126.923	216.339	374.617	NaN	104.345	162.029	89.9073	108.776	37.9735	82.6038	425.755	191.358	72.5346	82.9365	212.092	588.414	114.17	44.1801	206.893	NaN	317.991	236.575	187.337	29.8643	147.435	163.628	188.368	143.719	879.683	482.161	147.492	53.8228	117.042	470.824	215.313
Q07817	Q07817	Q07817	BCL2L1	Bcl-2-like protein 1	6	100	333.36	603.611	287.087	248.021	287.436	242.813	235.978	609.684	240.168	601.505	361.173	189.847	584.948	682.497	443.481	249.606	463.007	476.965	102.598	186.32	137.418	453.814	214.047	1773.02	689.967	156.997	96.1492	668.344	421.323	344.879	358.846	166.92	216.368	102.484	246.367	93.7733	347.321	1100.81	508.529	284.3	398.81	418.743	189.88
O43521	O43521	O43521	BCL2L11	Bcl-2-like protein 11	13	100	135.373	105.499	97.9955	83.4254	116.34	126.732	120.936	89.82	77.869	76.9943	65.3597	83.5771	67.4924	44.2696	120.015	81.3593	122.721	55.0156	108.227	376.308	74.745	95.2822	323.593	402.568	118.897	99.7448	149.369	116.891	176.787	74.2088	153.077	98.0667	157.382	172.202	84.9064	99.2875	145.468	171.739	122.567	121.161	96.179	170.092	119.584
Q9BXK5	Q9BXK5	Q9BXK5	BCL2L13	Bcl-2-like protein 13	24	100	301.656	707.665	571.392	534.655	971.4	270.403	249.85	700.39	775.806	739.714	463.857	389.752	537.401	686.741	268.195	519.457	476.475	470.136	358.591	423.583	876.825	571.765	1095.58	1144.53	1553.21	417.028	940.519	627.848	692.604	382.619	324.063	305.605	819.881	508.532	676.291	768.946	960.53	625.388	391.297	222.201	983.106	883.223	485.768
Q5TBC7	Q5TBC7	Q5TBC7	BCL2L15	Bcl-2-like protein 15	2	19.6	NaN	NaN	NaN	71.9214	NaN	NaN	NaN	NaN	NaN	NaN	NaN	30.1949	30.9843	NaN	NaN	NaN	NaN	34.587	NaN	NaN	NaN	81.9948	NaN	NaN	NaN	NaN	NaN	NaN	NaN	NaN	NaN	24.7392	NaN	NaN	NaN	NaN	27.2799	21.4521	NaN	NaN	18.849	NaN	NaN
P20749	P20749	P20749	BCL3	B-cell lymphoma 3 protein	9	68.6	NaN	158.106	94.3411	198.183	80.5256	NaN	28.4876	416.964	818.638	59.4343	103.802	117.665	167.828	NaN	91.3385	NaN	NaN	117.441	NaN	NaN	NaN	163.86	107.336	107.076	155.894	NaN	NaN	172.731	86.3189	93.9996	NaN	NaN	170.685	99.4039	58.6368	175.514	65.2091	NaN	66.1632	118.495	171.431	146.593	176.852
Q9BQE9	Q9BQE9	Q9BQE9	BCL7B	B-cell CLL/lymphoma 7 protein family member B	7	92.2	245.923	NaN	25.4493	28.5952	62.9108	103.708	133.628	23.0337	41.3548	68.9797	41.7355	69.0143	46.1181	NaN	89.4218	70.3078	28.8905	78.4647	23.365	92.7991	128.579	NaN	92.1914	59.1863	91.6318	95.4473	236.594	74.2274	52.2392	74.7335	71.4982	94.5115	109.695	41.3786	47.4206	61.4184	25.8152	28.2372	56.5361	88.1929	53.6311	29.6362	45.7732
Q8WUZ0	Q8WUZ0	Q8WUZ0	BCL7C	B-cell CLL/lymphoma 7 protein family member C	9	100	423.021	256.389	237.486	300.808	347.161	504.033	288.889	281.058	264.006	294.549	192.719	479.527	296.061	257.409	208.817	452.403	302.104	237.504	257.998	334.529	438.582	431.442	574.559	395.468	318.835	218.814	681.734	265.063	414.634	205.352	127.798	321.345	462.665	245.524	269.23	171.309	215.071	202.108	328.326	223.413	242.974	442.895	194.071
O00512	O00512	O00512	BCL9	B-cell CLL/lymphoma 9 protein	23	100	1884.59	2012.31	4099.66	1497.89	2808.83	9325.53	8960.34	1296.75	1199.2	1373.92	1569.89	1573.44	1536.37	2269.93	2843.5	2060.94	985.275	252.195	3845.71	892.758	2272.74	145.438	2438.32	2656.2	2988.21	1971.67	3938.64	267.446	2225.07	826.259	899.614	2876.09	2341.38	518.3	1043.18	1430.13	1391.57	1767.28	2617.92	883.001	2236.21	3238.53	878.353
Q9NYF8	Q9NYF8	Q9NYF8	BCLAF1	Bcl-2-associated transcription factor 1	20	100	123.666	428.708	70.1954	105.113	73.3205	57.4863	92.9456	46.0252	46.6431	85.6661	65.8964	304.648	130.781	44.4187	69.9433	106.492	365.988	164.54	32.2823	37.7497	102.715	389.257	60.2015	55.6746	83.8123	71.4502	141.164	89.0516	63.607	50.4393	108.058	99.5964	155.363	57.2283	45.2134	67.2539	22.0115	32.0159	59.66	27.6188	41.8603	47.2589	56.0275
A2AJT9	A2AJT9	A2AJT9	BCLAF3	BCLAF1 and THRAP3 family member 3	15	86.3	122.134	NaN	111.996	27.6152	31.0152	64.9209	53.8324	NaN	57.1168	179.92	118.606	126.865	81.5374	46.0622	84.0399	97.4267	51.9854	NaN	55.3637	54.9597	139.188	172.002	73.8561	67.3289	51.3459	62.3278	94.753	NaN	43.9123	51.7663	89.6499	41.8316	76.9799	60.7977	44.3034	121.459	NaN	NaN	49.4386	84.8451	49.6742	NaN	70.6105
Q6W2J9	Q6W2J9	Q6W2J9	BCOR	BCL-6 corepressor	36	84.3	50.7659	38.8865	37.8065	22.8332	25.3469	42.4694	NaN	16.2549	37.6363	32.2133	36.6738	27.1755	42.8315	22.1299	31.4798	20.3189	NaN	NaN	14.7162	24.1516	22.6184	NaN	17.7926	25.2249	21.7582	20.0944	40.374	NaN	18.5411	12.0299	NaN	NaN	31.8071	23.7948	14.6053	25.6305	23.0127	30.0198	24.8168	28.9602	11.8876	38.1259	19.0249
Q5H9F3	Q5H9F3	Q5H9F3	BCORL1	BCL-6 corepressor-like protein 1	26	80.4	NaN	62.5597	144.396	2.9319	38.4083	311.335	301.11	120.473	83.2667	58.7022	93.7188	15.3793	112.87	NaN	NaN	94.1366	NaN	154.726	51.2569	84.7135	50.4965	203.962	36.7245	62.0054	41.8019	43.9398	52.029	NaN	30.9854	35.1328	NaN	61.5524	75.6426	134.368	39.7234	104.884	52.6164	NaN	41.5417	61.5033	47.5076	64.4216	NaN
P11274	P11274	P11274	BCR	Breakpoint cluster region protein	49	100	54.3638	134.793	147.612	57.0547	105.24	65.0285	47.8825	82.6988	84.5699	127.086	69.904	64.3529	149.654	72.5661	50.9601	67.1838	93.7994	74.4207	38.4405	34.8641	51.4072	73.3241	112.153	170.383	88.7168	51.0127	99.7541	80.0136	162.148	51.5549	96.4275	81.4204	130.739	36.1086	65.6165	60.5848	72.625	86.4638	47.5334	33.3278	63.4501	123.981	65.274
Q9Y276	Q9Y276	Q9Y276	BCS1L	Mitochondrial chaperone BCS1	37	100	87.4746	595.687	295.249	276.929	1162.86	92.6426	93.6395	364.742	156.138	658.654	495.152	155.384	186.155	382.959	198.204	290.299	307.464	213.049	804.202	194.899	403.189	356.842	515.339	811.851	418.419	69.2443	360.936	117.775	322.401	79.1929	273.139	117.796	621.684	281.77	262.037	452.892	513.538	611.755	117.68	295.051	221.398	610.186	724.395
Q02338	Q02338	Q02338	BDH1	D-beta-hydroxybutyrate dehydrogenase, mitochondrial	27	100	772.363	1231.04	1895.75	2039.56	1655.71	473.302	946.8	1194.36	999.841	1922.6	909.789	782.639	1012.12	419.237	486.89	1565.93	708.892	621.732	1095.5	444.675	1417.78	970.394	2864.64	3227.12	2864.98	1090.47	2474.98	792.464	1070.28	1677.33	796.927	352.154	3077.11	1148.1	684.291	1035.38	2114.89	783.126	987.89	2036.11	1440.84	626.495	1394.55
Q9BUT1	Q9BUT1	Q9BUT1	BDH2	Dehydrogenase/reductase SDR family member 6	12	92.2	376.225	251.241	205.793	140.115	87.0756	274.16	205.575	37.5462	59.2285	60.0237	98.325	284.391	163.843	169.289	134.392	755.267	258.02	341.755	405.617	132.304	251.384	252.908	NaN	109.602	42.4228	50.3102	421.533	514.26	NaN	NaN	112.958	NaN	187.783	661.868	153.057	364.793	326.609	51.6048	98.9846	27.8972	89.0363	319.204	591.405
P23560	P23560	P23560	BDNF	Brain-derived neurotrophic factor	4	64.7	NaN	88.524	126.165	59.0704	70.5335	NaN	NaN	NaN	83.8191	25.6874	108.335	91.0024	63.993	NaN	83.6368	NaN	124.392	108.37	57.8952	NaN	NaN	89.2976	NaN	153	88.126	41.8402	NaN	55.0445	NaN	80.0711	58.4583	73.8023	45.2992	39.5577	51.8262	NaN	35.1454	NaN	65.0946	74.9753	NaN	NaN	61.2537
A6H8Y1	A6H8Y1	A6H8Y1	BDP1	Transcription factor TFIIIB component B'' homolog	17	86.3	87.8139	284.467	36.4627	NaN	15.3215	33.1387	15.3912	422.52	22.3572	58.936	NaN	43.4303	76.1375	36.9109	60.9681	49.3627	NaN	89.1454	20.786	50.2996	121.454	NaN	31.0723	49.8116	34.2302	63.0187	109.94	NaN	42.752	34.3785	50.0001	54.042	58.1801	27.1547	35.421	NaN	74.2818	432.35	29.7765	19.3181	29.6871	127.327	NaN
Q14457	Q14457	Q14457	BECN1	Beclin-1	25	100	112.809	114.074	79.5951	88.5066	82.0575	85.6862	124.245	98.3724	129.802	104.124	116.569	95.3925	90.3063	55.2813	99.7584	114.767	118.231	72.9204	107.452	103.763	130.571	105.706	236.882	180.449	155.091	111.438	168.106	72.3678	116.322	136.61	145.102	118.887	127.897	157.646	178.153	123.329	115.521	92.5929	145.905	93.9278	80.4431	124.237	97.303
Q5T5X7	Q5T5X7	Q5T5X7	BEND3	BEN domain-containing protein 3	16	37.3	NaN	20.2399	28.7276	NaN	8.95687	NaN	NaN	5.4524	NaN	8.92419	NaN	NaN	11.7087	NaN	NaN	NaN	NaN	NaN	NaN	NaN	NaN	NaN	2.05315	10.776	11.5897	NaN	NaN	NaN	9.68115	NaN	NaN	NaN	NaN	NaN	NaN	18.0727	7.68154	7.56072	NaN	NaN	50.5685	20.7276	NaN
Q7L4P6	Q7L4P6	Q7L4P6	BEND5	BEN domain-containing protein 5	2	9.8	NaN	NaN	NaN	NaN	NaN	NaN	NaN	NaN	NaN	NaN	NaN	NaN	NaN	NaN	NaN	30.5026	NaN	NaN	NaN	NaN	NaN	NaN	NaN	NaN	NaN	NaN	NaN	NaN	NaN	NaN	NaN	NaN	NaN	8.90595	NaN	NaN	17.4902	NaN	NaN	NaN	NaN	NaN	NaN
O15155	O15155	O15155	BET1	BET1 homolog	2	92.2	238.07	98.7185	38.2788	45.8225	85.881	232.288	14.9902	95.9842	33.7099	106.486	46.9584	62.99	245.839	78.3041	14.1889	13.2657	NaN	64.8533	76.2052	48.8298	139.121	NaN	129.663	85.8901	121.609	145.321	75.3795	131.239	149.81	210.533	NaN	189.47	13.0262	63.2708	99.65	68.1794	37.3083	129.186	75.4452	68.5236	91.4448	31.6819	69.5191
Q9NYM9	Q9NYM9	Q9NYM9	BET1L	BET1-like protein	8	100	351.888	197.518	89.3349	38.1624	111.3	171.865	69.9223	226.186	92.8393	264.046	30.1778	78.4537	160.522	85.4935	56.006	47.5103	40.1073	80.0873	85.1849	26.7449	106.711	89.3822	209.452	123.716	274.284	94.9669	127.708	115.958	204.436	251.036	111.134	200.254	163.652	42.0133	140.515	99.1868	163.638	142.156	103.492	77.5186	72.8684	264.83	121.01
Q13515	Q13515	Q13515	BFSP2	Phakinin	2	7.8	NaN	NaN	NaN	NaN	NaN	NaN	NaN	NaN	NaN	NaN	NaN	NaN	NaN	NaN	NaN	38.9742	NaN	NaN	NaN	NaN	NaN	NaN	NaN	NaN	NaN	NaN	NaN	NaN	NaN	NaN	NaN	NaN	NaN	NaN	NaN	NaN	8.82462	NaN	NaN	28.3569	NaN	NaN	NaN
P21810	P21810	P21810	BGN	Biglycan	4	39.2	NaN	111.041	NaN	NaN	31.2218	NaN	NaN	23.9332	NaN	NaN	30.1581	NaN	NaN	NaN	NaN	33.036	163.261	NaN	NaN	19.9187	NaN	67.374	NaN	21.386	55.1264	25.1953	NaN	NaN	NaN	NaN	38.4519	NaN	42.9342	NaN	16.7826	NaN	NaN	NaN	NaN	24.2751	NaN	22.5471	NaN
Q7RTS1	Q7RTS1	Q7RTS1	BHLHA15	Class A basic helix-loop-helix protein 15	14	100	4434.82	2954.72	403.147	1643.99	835.923	1821.02	2298.32	1308.7	1962.74	2401.46	3135.69	2968.03	1362.89	924.554	1419.64	6351.63	636.282	2490.25	2634.25	1717.24	1049.66	1300.79	1725.92	1333.16	1709.25	3237.21	4670.48	1508.56	1966.68	2437.07	2316.61	4508.97	809.078	1202.95	925.173	3152.13	1178.22	2050.57	701.729	2602.4	2301.32	1197.95	2091.03
Q9C0J9	Q9C0J9	Q9C0J9	BHLHE41	Class E basic helix-loop-helix protein 41	20	92.2	79.7935	106.424	NaN	19.7143	14.6739	63.3288	103.438	95.8624	295.248	84.2914	138.517	116.254	61.0503	44.4762	117.293	139.106	NaN	48.1242	42.7619	62.2568	NaN	78.2856	85.1481	171.17	173.175	67.4723	286.667	55.9757	63.1139	77.8465	55.1836	105.607	154.59	152.002	48.1125	NaN	91.5341	56.7063	94.4237	131.518	93.3999	83.7718	86.0424
Q93088	Q93088	Q93088	BHMT	Betaine--homocysteine S-methyltransferase 1	3	5.9	NaN	NaN	NaN	NaN	NaN	NaN	NaN	NaN	NaN	NaN	NaN	NaN	NaN	NaN	NaN	NaN	NaN	NaN	NaN	NaN	NaN	NaN	NaN	NaN	NaN	NaN	NaN	NaN	NaN	NaN	NaN	NaN	NaN	NaN	NaN	NaN	NaN	NaN	NaN	NaN	NaN	129.742	NaN
Q9H2M3	Q9H2M3	Q9H2M3	BHMT2	S-methylmethionine--homocysteine S-methyltransferase BHMT2	1	7.8	NaN	NaN	NaN	NaN	NaN	NaN	NaN	NaN	NaN	NaN	NaN	NaN	NaN	NaN	NaN	NaN	36.2411	NaN	NaN	NaN	NaN	NaN	NaN	NaN	NaN	NaN	NaN	NaN	NaN	NaN	NaN	NaN	NaN	NaN	NaN	NaN	NaN	NaN	NaN	NaN	NaN	112.155	NaN
Q96G01	Q96G01	Q96G01	BICD1	Protein bicaudal D homolog 1	30	100	242.858	89.1145	144.09	71.0963	78.4796	129.171	81.9852	58.972	75.4002	94.0787	152.637	184.416	122.129	111.995	118.832	130.599	93.198	95.5405	138.102	136.343	187.061	91.7826	119.643	131.984	121.996	91.9692	170.61	118.398	97.5707	141.061	69.8226	84.1675	125.827	114.062	121.581	146.327	47.0552	66.6299	104.656	99.5737	111.317	97.771	77.9681
Q8TD16	Q8TD16	Q8TD16	BICD2	Protein bicaudal D homolog 2	44	100	110.288	121.312	195.549	61.7324	140.089	89.5055	46.8697	49.739	67.0715	76.3611	80.0339	100.976	129.904	78.7474	68.9856	32.4155	154.433	107.171	60.3835	56.4802	156.078	99.5374	106.552	118.491	104.259	70.4157	132.206	78.9198	87.7449	54.6056	43.1156	57.8666	182.985	56.6563	74.903	72.1893	56.4465	52.3733	48.7958	68.4759	72.317	59.649	62.318
Q9NZM4	Q9NZM4	Q9NZM4	BICRA	BRD4-interacting chromatin-remodeling complex-associated protein	16	39.2	NaN	21.5815	17.4457	NaN	21.4095	NaN	NaN	32.2603	NaN	NaN	NaN	NaN	25.9395	NaN	NaN	NaN	NaN	NaN	NaN	NaN	14.5318	NaN	15.2878	NaN	21.6395	NaN	NaN	NaN	14.0456	NaN	NaN	NaN	37.3821	NaN	NaN	NaN	48.0956	39.0111	14.3354	NaN	19.1665	89.621	NaN
Q6AI39	Q6AI39	Q6AI39	BICRAL	BRD4-interacting chromatin-remodeling complex-associated protein-like	19	100	131.504	86.2764	130.94	58.1989	64.1712	107.367	125.871	62.2135	99.366	70.1214	83.2046	101.746	64.7473	42.1	81.268	167.756	92.9163	62.0326	75.2246	84.5792	127.905	99.7955	124.585	98.0026	110.97	102.845	250.255	72.34	80.4414	62.3196	85.4263	99.2415	126.111	78.3203	73.8879	95.5075	74.9841	20.3893	27.811	71.0435	73.7407	49.0019	68.5116
P55957	P55957	P55957	BID	BH3-interacting domain death agonist	15	100	730.483	1229.57	185.002	651.055	517.088	435.718	451.786	300.413	330.886	77.5269	184.944	582.263	407.964	356.445	433.073	196.743	590.496	565.919	196.032	287.949	168.32	424.579	116.853	74.218	60.4849	401.337	84.6033	732.262	88.8962	353.971	280.956	485.524	131.991	465.801	490.093	122.148	273.565	352.256	162.651	198.149	237.614	227.673	369.9
Q13323	Q13323	Q13323	BIK	Bcl-2-interacting killer	1	7.8	NaN	NaN	NaN	NaN	NaN	NaN	NaN	NaN	NaN	NaN	NaN	NaN	NaN	NaN	NaN	NaN	NaN	NaN	30.8088	NaN	NaN	NaN	NaN	NaN	NaN	NaN	NaN	NaN	NaN	NaN	NaN	NaN	NaN	NaN	NaN	NaN	42.0428	NaN	44.1198	NaN	NaN	122.032	NaN
O00499	O00499	O00499	BIN1	Myc box-dependent-interacting protein 1	24	100	535.854	118.379	99.7453	158.532	42.8207	169.088	168.807	100.253	146.792	75.5382	39.8416	189.543	57.8254	196.037	34.8715	49.3579	161.466	275.425	90.2453	36.8364	55.5508	316.313	42.1929	142.716	46.9969	226.728	317.537	294.203	191.126	43.6524	139.988	307.878	37.8193	269.086	30.5127	105.561	46.6232	259.918	22.5087	167.548	137.773	86.3627	259.184
Q9UBW5	Q9UBW5	Q9UBW5	BIN2	Bridging integrator 2	30	100	656.753	1127.47	333.04	877.576	1295.18	657.866	796.286	264.343	700.772	449.76	852.062	1450.55	1384.59	568.421	860.971	738.934	3055.76	2368.66	568.007	476.623	482.772	1684.04	421.048	382.995	696.863	879.045	678.427	1797.82	453.854	523.443	1167.25	877.92	656.165	1034.15	1328.65	742.012	402.446	352.553	487.778	658.047	661.578	672.742	398.39
Q9NQY0	Q9NQY0	Q9NQY0	BIN3	Bridging integrator 3	11	98	165.15	157.522	92.3315	101.78	82.0201	79.8084	149.974	81.91	77.0894	100.558	98.8354	124.814	94.9705	84.4627	105.752	184.557	132.55	136.779	75.538	76.688	119.212	123.664	81.1606	213.641	227.469	149.088	238.758	79.7565	111.863	96.1497	93.6519	142.613	99.802	120.126	49.3751	66.7601	86.6862	114.928	125.592	85.4449	68.4859	143.199	120.673
Q13490	Q13490	Q13490	BIRC2	Baculoviral IAP repeat-containing protein 2	20	92.2	45.7367	119.764	83.4712	68.2662	38.581	69.4731	75.7097	58.9972	50.6062	114.996	39.0917	70.5395	104.358	49.6688	68.5424	67.9495	81.9717	81.6594	60.6556	NaN	66.643	NaN	96.6645	138.94	77.3272	80.2444	149.033	96.8904	70.587	24.7753	84.1765	52.505	99.3627	74.7994	32.736	64.3524	58.1911	85.1577	24.252	48.5242	67.1591	82.1804	37.8816
Q13489	Q13489	Q13489	BIRC3	Baculoviral IAP repeat-containing protein 3	19	58.8	NaN	95.6144	54.2015	NaN	29.8854	NaN	44.3989	26.3585	NaN	416.054	18.4049	NaN	6.94602	14.717	NaN	NaN	NaN	NaN	64.0535	NaN	NaN	429.944	62.5655	26.119	NaN	61.6339	NaN	NaN	33.2234	29.3295	21.1787	NaN	128.409	58.4235	40.0669	NaN	27.8811	57.79	74.7273	NaN	55.1316	123.13	NaN
O15392	O15392	O15392	BIRC5	Baculoviral IAP repeat-containing protein 5	4	72.5	157.86	NaN	NaN	12.6842	89.817	334.88	325.52	38.3028	NaN	14.6759	107.145	222.751	NaN	NaN	49.1558	63.9468	NaN	47.0644	26.4809	58.6976	188.109	NaN	151.016	30.9337	50.2922	100.426	44.5925	NaN	117.874	79.5987	42.2219	NaN	45.1111	25.6914	37.3709	60.8856	53.731	60.6103	56.9375	21.2285	71.9543	NaN	39.5348
Q9NR09	Q9NR09	Q9NR09	BIRC6	Baculoviral IAP repeat-containing protein 6	101	100	24.8855	134.107	90.9199	59.1161	124.785	77.647	14.5996	74.2459	51.8436	65.6818	61.0014	90.5726	125.695	38.1151	39.6238	41.8651	45.8063	59.8384	38.656	24.0833	74.6097	58.2778	46.9161	61.2606	60.7557	39.1366	124.722	34.9323	47.131	16.8833	35.6205	60.9768	86.8353	24.1275	29.7439	79.7763	78.3391	69.5351	80.2519	27.8006	35.7953	82.035	19.2027
P51451	P51451	P51451	BLK	Tyrosine-protein kinase Blk	3	60.8	258.876	NaN	6594.6	NaN	NaN	221.012	NaN	31.7324	491.188	NaN	NaN	NaN	96.5167	5171.01	NaN	2010.22	166.655	1077.89	61.3855	410.326	NaN	NaN	1308.95	1473.32	835.246	204.758	NaN	NaN	NaN	254.854	344.401	78.1742	NaN	254.941	1268.74	347.065	1413.69	NaN	NaN	305.852	734.087	242.119	1058.68
P54132	P54132	P54132	BLM	RecQ-like DNA helicase BLM	34	92.2	2895.86	NaN	2261.98	1299.25	357.156	3146.9	2861.33	2608.03	2364.09	3526.1	2791.78	1700.42	2535.96	2431.43	3513.74	1754.4	2114.18	NaN	1486.64	2059.23	1770.07	NaN	2562.61	2880.69	2140.87	1824.18	3741.78	NaN	3148.82	2143.93	1566.03	1834.63	2211.52	1781.99	2034.21	1400.87	1954.05	2003.67	1392.83	3220.06	2693.25	1368.17	1774.69
Q13867	Q13867	Q13867	BLMH	Bleomycin hydrolase	34	100	178.26	1027.67	1279.34	1406.91	1383.3	236.728	304.689	1200.22	873.628	368.389	1700.91	702.914	1647.12	1445.11	2167.14	1022.14	929.451	1016.88	1541.15	771.294	463.36	794.018	350.427	596.554	494.037	333.341	512.555	847.861	353.684	835.576	1266.18	306.675	404.63	1039.37	1020.03	994.994	866.976	1207.07	1167.19	768.128	1180.86	1630.45	678.407
Q8WV28	Q8WV28	Q8WV28	BLNK	B-cell linker protein	23	98	116.381	133.895	120.056	163.081	203.042	179.732	152.738	152.209	532.131	134.074	270.894	243.186	75.7093	153.454	241.916	383.263	NaN	83.8407	199.581	349.952	62.0651	117.347	171.123	101.13	242.607	187.647	278.33	120.642	105.569	200.386	157.246	119.231	73.698	95.431	82.8363	61.8292	155.085	139.165	340.581	163.405	119.333	208.205	120.32
P78537	P78537	P78537	BLOC1S1	Biogenesis of lysosome-related organelles complex 1 subunit 1	7	100	643.559	346.239	293.95	409.313	367.257	549.172	485.281	207.574	483.735	428.249	321.191	583.651	290.982	380.382	385.829	433.105	494.376	424.218	475.1	277.387	567.235	355.505	369.679	519.22	482.104	619.355	750.566	476.031	498.841	589.567	549.233	1225.41	663.051	581.653	368.556	574.423	461.107	315.103	496.522	234.917	349.663	405.932	327.843
Q6QNY1	Q6QNY1	Q6QNY1	BLOC1S2	Biogenesis of lysosome-related organelles complex 1 subunit 2	8	100	586.649	225.724	138.388	434.47	275.254	764.835	460.241	112.003	418.992	284.83	246.475	362.105	235.981	331.848	266.409	299.719	458.899	300.616	442.376	154.15	298.177	264.933	254.627	233.52	340.075	431.44	471.527	355.916	417.656	413.049	261.039	866.151	377.396	344.16	229.707	394.638	290.436	218.142	382.589	167.347	193.126	129.516	212.288
Q6QNY0	Q6QNY0	Q6QNY0	BLOC1S3	Biogenesis of lysosome-related organelles complex 1 subunit 3	13	100	452.258	142.469	44.942	159.306	180.813	426.506	369.996	134.616	176.941	198.942	129.854	247.922	209.136	249.358	156.455	233.661	155.377	171.322	149.22	100.849	331.744	141.905	290.799	240.886	242.067	314.839	638.066	340.311	289.832	392.785	291.55	577.218	354.59	347.638	261.918	276.236	204.861	127.639	220.827	143.766	158.183	186.526	130.643
Q9NUP1	Q9NUP1	Q9NUP1	BLOC1S4	Biogenesis of lysosome-related organelles complex 1 subunit 4	11	100	555.375	144.066	237.086	299.907	233.696	415.916	442.998	165.611	379.85	238.141	264.124	444.86	210.425	167.702	305.595	366.621	285.268	302.092	258.254	167.489	395.636	330.77	240.734	387.142	313.116	440.412	502.898	563.726	276.831	347.604	380.045	525.219	482.21	401.013	114.744	402.932	236.229	211.185	276.609	168.551	189.474	146.423	219.011
Q8TDH9	Q8TDH9	Q8TDH9	BLOC1S5	Biogenesis of lysosome-related organelles complex 1 subunit 5	17	100	530.678	200.016	274.404	222.772	162.573	459.899	435.037	150.303	279.243	279.129	237.241	379.573	202.999	232.468	290.885	286.122	387.923	271.862	203.208	123.143	348.666	334.018	213.982	337.887	295.532	414.032	600.317	476.559	304.272	303.334	389.183	523.701	333.897	460.578	219.103	303.126	259.135	192.293	284.866	157.534	183.551	126.758	177.033
Q9UL45	Q9UL45	Q9UL45	BLOC1S6	Biogenesis of lysosome-related organelles complex 1 subunit 6	7	100	239.801	60.9344	37.4114	93.7788	64.8075	198.306	175.719	58.7285	145.601	111.203	70.1784	156.897	85.6155	93.9879	93.1295	143.601	186.745	130.858	95.5597	52.4002	169.003	151.541	93.5345	117.414	123.551	166.556	170.32	219.826	157.706	139.659	144.549	246.589	115.584	145.981	104.121	115.833	97.4801	75.1271	114.346	80.1313	69.9075	57.7152	67.0505
Q2LD37	Q2LD37	Q2LD37	BLTP1	Bridge-like lipid transfer protein family member 1	6	13.7	NaN	4.40593	NaN	NaN	12.7825	NaN	NaN	NaN	NaN	NaN	NaN	NaN	17.8216	NaN	NaN	NaN	NaN	NaN	NaN	NaN	NaN	NaN	NaN	NaN	NaN	NaN	NaN	NaN	NaN	NaN	NaN	NaN	13.6379	NaN	NaN	NaN	12.1423	NaN	NaN	NaN	NaN	NaN	NaN
Q14667	Q14667	Q14667	BLTP2	Bridge-like lipid transfer protein family member 2	21	47.1	NaN	100.274	39.32	NaN	35.3138	78.4787	NaN	32.627	26.5507	NaN	26.2761	NaN	41.0556	NaN	NaN	10.264	25.8252	NaN	NaN	NaN	80.3148	5.73725	8.05997	NaN	NaN	NaN	NaN	NaN	NaN	6.31665	NaN	NaN	45.8974	NaN	NaN	NaN	27.7598	34.3584	19.8473	NaN	NaN	55.46	18.0543
Q6BDS2	Q6BDS2	Q6BDS2	BLTP3A	Bridge-like lipid transfer protein family member 3A	23	82.4	37.5653	75.7123	65.7049	60.1928	46.0096	NaN	9.51109	33.2788	NaN	51.9027	40.9371	48.4498	71.4579	28.2973	NaN	23.9159	88.163	38.2913	16.9513	NaN	44.8818	47.3741	23.9994	49.9792	39.0812	21.2863	61.9048	NaN	35.8428	29.532	NaN	56.691	97.5648	28.9124	NaN	41.4415	43.1417	62.6873	30.8217	18.3444	24.0968	97.2664	29.1313
A0JNW5	A0JNW5	A0JNW5	BLTP3B	Bridge-like lipid transfer protein family member 3B	13	94.1	NaN	90.1293	29.7284	36.6065	38.3409	NaN	53.238	47.0676	49.7708	20.6819	76.0313	52.3667	38.0802	22.8532	7.26085	39.614	168.784	46.1185	30.2972	18.6753	20.4617	37.2223	18.1318	44.8546	13.1813	30.5299	30.5273	47.6392	22.9847	38.622	NaN	39.2958	22.1022	16.3296	19.097	39.6442	37.5849	41.3807	19.1991	28.3165	22.786	41.5871	31.1954
P53004	P53004	P53004	BLVRA	Biliverdin reductase A	26	98	174.551	1455.43	712.389	5968.67	2322.17	227.007	246.134	324.918	1806.18	254.45	1644.74	1952.41	2070.55	615.988	1014.04	790.563	3635.18	1623.3	1818.92	827.078	352.624	1785.93	65.1548	175.8	132.336	1632.96	NaN	782.027	88.1487	239.817	1256.68	1105.96	855.988	2363.39	558.275	295.304	1130.04	1468.04	1535.1	1942.45	365.637	632.888	556.11
P30043	P30043	P30043	BLVRB	Flavin reductase (NADPH)	20	100	2722.99	13847.2	691.529	8653.12	3430.26	3838.25	1967.58	1367.84	1193.17	530.867	2138.6	3310.84	3349.19	2511.02	2143.75	1787.79	4675.44	2295.58	2753.83	4232.61	431.067	4625.56	237.071	476.122	548.469	936.397	622.065	2955.52	198.164	1650.02	2896.51	3318.33	1215.19	1833.24	767.478	256.817	2102.3	1825.31	3118.81	1762.82	3335.48	3418.52	2166.41
Q9H2G9	Q9H2G9	Q9H2G9	BLZF1	Golgin-45	23	100	224.575	146.743	192.864	134.181	121.999	191.113	217.941	134.677	161.559	180.203	216.376	173.271	132.857	104.226	118.741	131.594	224.131	183.851	162.707	182.864	195.983	188.735	202.98	122.407	228.184	199.448	322.91	260.911	127.07	140.704	222.715	170.285	369.132	140.101	119.723	177.879	84.22	103.518	125.337	150.524	136.83	147.698	162.757
O00327	O00327	O00327	BMAL1	Basic helix-loop-helix ARNT-like protein 1	8	54.9	NaN	NaN	NaN	NaN	19.7394	NaN	46.4462	30.7309	NaN	11.5772	102.806	NaN	NaN	NaN	40.5041	24.7037	NaN	NaN	13.4976	60.1533	14.4373	NaN	41.0031	NaN	23.5023	NaN	29.8318	NaN	17.0699	37.7638	23.0172	35.3592	26.9537	11.2047	17.9319	16.0654	NaN	24.3008	NaN	27.7815	22.8953	NaN	24.433
Q96LC9	Q96LC9	Q96LC9	BMF	Bcl-2-modifying factor	6	98	274.594	129.736	69.6092	78.6513	189.307	346.556	150.486	113.915	116.387	114.223	76.7255	109.632	33.6396	110.475	158.672	105.232	111.185	88.2982	202.788	290.228	242.065	120.404	279.149	262.995	139.437	61.6785	150.374	67.7486	142.496	199.734	399.056	131.429	101.584	66.6998	427.145	38.5627	95.1994	205.761	152.62	54.5651	246.294	82.8735	249.019
P35226	P35226	P35226	BMI1	Polycomb complex protein BMI-1	15	100	430.522	458.057	559.017	290.516	301.42	402.076	604.137	380.982	352.773	340.52	387.38	306.894	296.582	235.479	348.988	568.812	196.113	224.124	408.449	451.34	386.032	254.034	474.618	710.903	372.396	394.309	986.689	292.046	459.473	318.928	428.627	496.9	721.192	440.716	430.132	433.05	393.45	286.878	431.081	289.7	446.479	537.356	312.469
Q9NSY1	Q9NSY1	Q9NSY1	BMP2K	BMP-2-inducible protein kinase	23	96.1	28.6456	74.4096	18.5329	71.8684	119.793	NaN	45.4407	44.1225	19.7537	21.0928	56.4612	29.8988	46.1743	148.349	18.614	51.6183	111.097	37.3377	80.4773	47.2791	32.2327	76.0496	34.0191	34.9419	39.8512	NaN	65.3458	37.629	16.1072	28.8474	25.2193	31.0087	76.8128	33.6857	16.5457	26.3638	51.0357	59.356	23.92	21.9187	4.97021	86.1958	14.3031
P22004	P22004	P22004	BMP6	Bone morphogenetic protein 6	19	98	91.5845	37.9423	98.3774	55.243	58.1221	115.435	97.1472	95.1137	48.1853	63.3333	NaN	55.9613	72.6182	52.5933	107.693	119.679	117.747	123.605	54.704	58.6265	113.308	100.218	171.508	131.797	66.2271	103.09	71.1964	98.0756	208.338	110.255	162.367	194.373	99.2089	210.749	145.588	19.3846	218.084	127.725	20.7144	123.747	81.5154	103.8	71.0871
Q7Z5Y6	Q7Z5Y6	Q7Z5Y6	BMP8A	Bone morphogenetic protein 8A	1	25.5	140.839	NaN	NaN	18.3209	NaN	NaN	190.458	NaN	NaN	NaN	NaN	36.4896	NaN	116.676	NaN	NaN	NaN	NaN	50.2494	NaN	55.9543	NaN	NaN	NaN	NaN	38.1446	NaN	NaN	NaN	NaN	NaN	NaN	188.928	NaN	NaN	NaN	NaN	NaN	NaN	NaN	NaN	NaN	NaN
P34820	P34820	P34820	BMP8B	Bone morphogenetic protein 8B	13	43.1	NaN	77.8651	36.2113	NaN	NaN	NaN	48.285	NaN	NaN	NaN	135.146	NaN	NaN	NaN	NaN	NaN	108.283	72.751	71.4647	43.9748	NaN	NaN	71.9568	76.5744	NaN	NaN	77.756	NaN	34.1558	NaN	NaN	53.0225	108.673	NaN	44.7842	59.25	NaN	129.544	NaN	75.2695	NaN	128.265	44.1668
Q13873	Q13873	Q13873	BMPR2	Bone morphogenetic protein receptor type-2	8	49	NaN	35.3263	NaN	NaN	31.7597	NaN	NaN	17.7333	NaN	23.9017	NaN	NaN	11.7927	15.2658	NaN	NaN	NaN	NaN	16.9725	12.638	NaN	NaN	16.6515	46.1675	13.1657	NaN	NaN	NaN	16.9664	NaN	NaN	NaN	21.6952	17.606	14.087	NaN	28.7695	29.2504	NaN	11.8995	NaN	29.8606	14.0207
Q14692	Q14692	Q14692	BMS1	Ribosome biogenesis protein BMS1 homolog	41	100	64.7879	383.866	105.645	80.0593	145.24	65.4452	62.8309	69.6088	30.7469	56.152	64.066	101.464	119.989	50.8356	45.5199	78.7572	114.316	75.8709	19.6187	26.6013	100.897	107.14	66.2379	44.1239	43.902	59.1566	87.8382	44.5912	71.5649	33.5811	74.619	56.6707	138.797	37.3499	46.7212	96.0981	38.7226	72.2995	66.6208	47.7506	29.2962	64.9948	38.685
Q6ZN30	Q6ZN30	Q6ZN30	BNC2	Zinc finger protein basonuclin-2	1	72.5	265.239	7729.9	NaN	3554.84	749.556	230.375	137.12	NaN	266.375	208.337	NaN	903.037	559.855	98.0578	253.831	322.56	4171.56	557.56	184.231	94.5208	NaN	469.372	NaN	181.613	347.717	347.052	NaN	891.773	NaN	102.407	771.635	292.104	776.596	318.646	310.876	116.861	217.419	341.799	NaN	202.761	82.6684	NaN	NaN
Q12981	Q12981	Q12981	BNIP1	Vesicle transport protein SEC20	13	92.2	214.03	275.914	NaN	73.7955	243.081	207.161	36.8407	278.871	78.6073	142.225	89.8744	152.418	416.075	190.741	NaN	NaN	197.751	143.405	110.493	37.9043	174.025	199.117	170.905	193.401	157.339	121.856	NaN	146.204	188.149	374.763	71.9402	160.074	117.023	65.2624	118.5	119.42	333.115	412.321	173.883	90.5498	108.853	154.517	128.37
Q12982	Q12982	Q12982	BNIP2	BCL2/adenovirus E1B 19 kDa protein-interacting protein 2	8	94.1	46.7263	80.3805	41.3428	NaN	165.934	65.3037	32.1985	72.4244	66.9856	63.0888	68.6446	48.5082	132.029	39.858	36.3675	21.4148	56.952	54.6373	66.641	48.8024	47.7657	51.3645	50.9582	34.6993	55.7233	46.8413	NaN	75.008	67.4314	84.637	23.4302	53.3536	56.5129	43.2808	76.1831	48.481	44.2711	134.091	48.4569	42.4778	58.846	58.6549	53.8698
Q12983	Q12983	Q12983	BNIP3	BCL2/adenovirus E1B 19 kDa protein-interacting protein 3	1	29.4	NaN	15.1635	7.97737	NaN	NaN	NaN	12.821	NaN	NaN	NaN	9.45248	NaN	NaN	NaN	NaN	NaN	NaN	NaN	19.6621	NaN	26.6283	NaN	NaN	NaN	NaN	10.6098	15.8678	38.5343	12.7563	NaN	NaN	NaN	NaN	NaN	NaN	20.7873	NaN	NaN	NaN	12.2879	NaN	NaN	45.1016
O60238	O60238	O60238	BNIP3L	BCL2/adenovirus E1B 19 kDa protein-interacting protein 3-like	5	100	102.623	76.3882	90.8107	104.537	113.692	117.6	181.452	52.2766	73.5466	47.6342	92.4107	57.179	73.7106	105.792	82.1347	143.539	142.599	49.0423	125.425	122.476	97.7971	80.8739	37.7368	110.659	138.212	52.7255	263.856	159.026	35.1215	36.226	43.2559	46.3302	179.745	73.5672	26.5332	38.7494	89.3563	50.367	99.2004	20.3089	14.3617	38.1786	55.7718
Q96IK1	Q96IK1	Q96IK1	BOD1	Biorientation of chromosomes in cell division protein 1	9	90.2	94.3878	59.2072	65.0238	21.3474	NaN	64.0955	47.8994	47.4034	83.7065	41.3687	NaN	47.378	72.1895	31.4839	47.9935	39.1782	NaN	68.7423	92.2445	35.3274	38.7368	89.5245	34.1766	19.7135	19.2155	39.0789	54.0559	58.3786	32.6354	41.0409	55.0027	57.632	46.7022	59.8907	28.3102	33.2811	59.8098	67.1987	34.7724	48.9661	26.6509	NaN	51.0876
Q8NFC6	Q8NFC6	Q8NFC6	BOD1L1	Biorientation of chromosomes in cell division protein 1-like 1	78	100	57.8099	49.443	32.546	43.1522	36.4665	41.0564	31.6131	11.3203	25.8158	33.8842	41.3835	74.034	43.0824	22.4072	35.2346	47.5125	62.6909	53.1672	16.3699	21.6137	68.0198	68.1924	33.5341	24.7198	32.1366	39.6876	91.4032	28.1797	33.7181	31.6161	36.2019	52.1359	83.261	35.3928	30.7753	50.8896	16.7084	14.425	32.5116	20.1921	20.1067	37.3703	27.4558
Q9Y3E2	Q9Y3E2	Q9Y3E2	BOLA1	BolA-like protein 1	7	100	336.66	116.858	135.44	306.686	244.366	274.614	294.572	145.415	303.9	63.756	213.668	304.838	170.165	138.514	226.475	288.089	341.062	211.309	223.314	269.086	87.3704	245.587	28.8538	163.147	48.1155	168.176	135.008	302.978	50.7642	152.142	138.009	390.152	147.711	196.934	106.098	82.0784	178.054	100.83	107.072	246.957	214.831	200.388	221.7
Q9H3K6	Q9H3K6	Q9H3K6	BOLA2	BolA-like protein 2	11	100	6126.49	4113.7	2359.06	2768.47	6996.66	6267.23	6314.49	5256.61	2290.58	1823.54	2577.77	5233.64	5515.35	4265.38	3122.36	1922.48	5631.31	3888.98	3264.03	2830.26	2336.7	4818.85	1680.04	3575.72	967.251	3702.76	2478.69	3595.1	1221.65	2757.2	3831.76	5496.94	1824.84	3402.01	3964.43	1200.83	5800.41	4082.48	4373.02	5052.14	3324.92	6430.63	2680.49
Q53S33	Q53S33	Q53S33	BOLA3	BolA-like protein 3	10	100	378.529	126.603	116.964	214.892	199.273	395.144	228.892	164.921	113.786	40.7555	113.655	136.859	126.455	140.465	134.988	93.399	245.374	136.854	92.0962	93.5263	92.0745	199.258	66.2272	78.7148	54.2517	129.031	103.2	285.209	45.1464	92.1138	99.3993	312.482	93.7903	50.5648	170.887	58.5759	109.038	179.148	134.434	128.617	122.564	170.113	125.349
Q14137	Q14137	Q14137	BOP1	Ribosome biogenesis protein BOP1	31	94.1	NaN	450.291	100.622	80.4179	121.362	53.2056	42.4887	76.7757	24.0897	45.0743	88.8245	59.9652	145.903	46.4016	82.0991	76.9591	115.026	69.0611	NaN	41.5256	133.901	133.289	51.3924	70.8169	44.0028	45.634	54.6827	36.6873	68.9567	38.544	96.761	41.8213	151.23	34.7729	62.8134	111.537	58.5865	85.5524	121.63	60.9474	32.8692	235.023	40.0876
Q969J3	Q969J3	Q969J3	BORCS5	BLOC-1-related complex subunit 5	20	100	383.521	315.528	127.787	379.104	275.227	263.952	146.56	97.7948	400.298	310.882	179.335	273.793	228.729	247.855	243.938	244.901	520.66	321.106	430.553	240.278	306.514	391.666	193.034	224.733	335.531	271.912	402.615	323.049	204.61	344.502	293.969	558.826	617.431	212.044	165.415	428.187	269.65	178.134	325.092	182.99	197.599	373.141	286.787
Q96GS4	Q96GS4	Q96GS4	BORCS6	BLOC-1-related complex subunit 6	22	100	354.515	229.344	129.817	154.755	260.47	268.193	158.232	90.6314	244.557	203.424	186.099	217.402	187.922	166.2	149.341	264.15	204.097	232.958	285.238	161.161	308.376	208.841	185.067	184.69	234.696	164.774	329.88	159.561	158.535	217.421	158.742	462.732	287.31	154.175	119.103	280.486	193.231	133.107	256.777	98.9839	208.128	271.172	162.707
Q96B45	Q96B45	Q96B45	BORCS7	BLOC-1-related complex subunit 7	7	100	310.415	250.475	87.5763	232.039	179.498	293.174	164.098	73.9931	284.981	190.252	160.191	212.224	102.872	189.053	225.189	238.028	336.739	236.511	279.554	206.219	267.525	287.018	144.927	196.296	184.214	249.395	383.618	173.641	133.8	247.421	263.069	504.36	477.572	184.836	123.296	260.868	212.589	97.3973	194.182	162.15	149.297	165.633	193.149
Q96FH0	Q96FH0	Q96FH0	BORCS8	BLOC-1-related complex subunit 8	6	92.2	364.435	80.9948	106.192	100.865	245.654	195.686	133.39	NaN	264.858	166.227	134.107	181.275	97.7084	121.078	120.02	154.311	367.892	190.662	206.611	105.108	151.093	269.711	90.1491	104.378	145.887	187.038	145.287	164.53	95.9639	190.861	186.92	364.57	166.921	117.524	86.9132	136.409	124.65	111.764	137.609	80.0368	142.514	144.079	102.721
P07738	P07738	P07738	BPGM	Bisphosphoglycerate mutase	13	100	150.279	1535.44	152.026	899.836	469.014	151.255	136.163	157.294	180.896	76.0452	357.496	348.876	322.938	96.1149	153.204	168.68	1122.86	244.104	147.681	188.517	54.611	302.248	21.3075	91.4761	52.4288	104.651	31.93	234.154	28.756	132.295	335.303	245.042	185.973	231.345	157.397	62.5279	732.698	289.338	55.5632	95.7601	159.318	187.837	132.168
Q86WA6	Q86WA6	Q86WA6	BPHL	Valacyclovir hydrolase	20	100	786.448	343.818	253.001	264.777	365.456	503.607	312.01	174.554	322.219	151.485	260.221	553.211	249.863	556.027	142.726	427.689	1210.45	293.214	918.053	621.218	241.299	509.011	155.109	155.112	239.711	300.328	74.9884	1712.13	165.34	180.932	210.723	734.69	148.55	387.787	113.557	49.0334	425.333	174.431	715.208	206.199	343.296	325.331	480.901
P17213	P17213	P17213	BPI	Bactericidal permeability-increasing protein	22	100	92.507	4932.2	535.177	3445.43	3516.04	183.327	127.926	668.79	326.465	280.684	1023.26	552.889	3633.46	420.405	496.585	1253.59	6856.89	3221.46	400.465	339.13	175.406	5498.04	146.484	344.651	214.052	111.077	176.081	209.238	55.41	52.728	2422.6	378.897	610.222	630.753	523.628	401.404	2985.79	1545.27	195.647	541.807	662.873	1929.95	135.753
O95861	O95861	O95861	BPNT1	3'(2'),5'-bisphosphate nucleotidase 1	24	100	863.351	1427	843.721	1432.69	1545.23	1228.19	1443.33	1303.18	1697.21	253.843	1028.95	855.668	1088.8	1198.48	660.397	820.09	737.859	835.948	1172.95	1431.61	516.443	1147.64	354.126	361.507	321.31	1161.74	715.714	2635.82	223.754	843.184	996.707	762.307	587.613	1334.54	1689.88	301.866	1875.45	1308.34	3352.94	1073.26	1170.66	1713.72	1078.7
Q9NX62	Q9NX62	Q9NX62	BPNT2	Golgi-resident adenosine 3',5'-bisphosphate 3'-phosphatase	24	100	549.655	533.504	616.796	423.038	230.546	278.741	282.239	367.401	283.448	430.87	454.949	322.604	275.769	213.79	358.373	365.037	504.47	309.089	412.472	382.511	895.857	353.764	569.961	271.513	888.238	237.792	731.139	509.023	307.455	395.179	537.666	497.351	763.887	328.638	357.231	401.074	208.325	275.813	300.095	164.501	263.172	408.061	300.21
Q12830	Q12830	Q12830	BPTF	Nucleosome-remodeling factor subunit BPTF	50	98	41.1433	54.4526	67.5169	38.815	52.8299	57.3318	46.497	18.9412	24.7295	40.1056	37.6017	56.6439	50.1135	27.8957	30.8589	41.734	70.7541	56.0595	54.0966	23.2445	42.5568	61.8402	24.6268	48.5748	28.5773	32.6106	72.3147	42.9409	33.8342	29.3368	41.9669	22.5694	76.864	26.0966	28.6493	31.8451	32.1678	32.5007	39.9828	25.7643	30.499	56.4669	24.2561
P15056	P15056	P15056	BRAF	Serine/threonine-protein kinase B-raf	24	96.1	95.8739	67.8297	96.1406	93.0849	106.683	NaN	NaN	114.89	60.7969	123.445	130.867	36.4284	115.487	71.4784	83.8518	67.2418	75.7278	93.2648	100.25	44.7369	81.0644	70.4321	55.8199	159.733	86.9152	32.1756	74.3946	65.7024	93.7829	37.1797	87.0732	25.7123	133.849	94.9082	84.1744	115.157	105.022	107.662	41.2322	87.4061	99.5798	118.517	58.1687
Q7Z569	Q7Z569	Q7Z569	BRAP	BRCA1-associated protein	30	100	51.0424	38.6892	79.5177	81.014	54.7488	69.2246	61.4083	33.7592	66.5789	46.37	47.2492	63.7661	43.0408	60.0247	78.5069	56.4464	65.8007	73.1997	66.7728	64.802	63.4994	62.1101	38.2398	47.6304	80.9693	49.0981	113.899	89.0356	51.7937	52.5416	56.8447	35.0124	99.0706	49.2553	47.9372	96.5748	45.583	22.5978	70.3836	47.1183	37.928	61.6628	38.2808
Q6PJG6	Q6PJG6	Q6PJG6	BRAT1	BRCA1-associated ATM activator 1	29	64.7	NaN	133.23	61.3675	NaN	76.0729	77.6238	123.637	55.3811	NaN	38.8273	NaN	212.69	92.0437	NaN	NaN	NaN	337.401	248.673	NaN	23.2575	36.0562	NaN	27.3162	106.842	NaN	NaN	NaN	258.448	58.4344	46.0025	NaN	48.04	NaN	35.1331	NaN	24.7028	60.7216	69.7774	29.8594	NaN	35.0236	63.3556	NaN
P51587	P51587	P51587	BRCA2	Breast cancer type 2 susceptibility protein	2	37.3	NaN	NaN	NaN	NaN	NaN	NaN	2.72912	NaN	NaN	NaN	37.3892	NaN	NaN	NaN	2.16134	NaN	NaN	NaN	17.8939	1.8325	6.58392	NaN	NaN	3.20759	NaN	NaN	NaN	28.9037	NaN	NaN	7.6466	NaN	NaN	12.092	14.524	NaN	22.828	NaN	NaN	NaN	4.82413	55.8862	NaN
P46736	P46736	P46736	BRCC3	Lys-63-specific deubiquitinase BRCC36	21	100	38.3928	146.262	325.799	189.374	178.06	43.209	52.8561	153.202	172.41	226.466	160.569	101.8	152.84	98.8282	198.716	161.391	205.211	161.374	175.499	136.599	200.811	131.722	126.888	372.696	184.17	68.6164	369.306	148.222	183.133	87.5835	192.497	67.7486	352.302	129.385	130.865	237.265	180.288	143.008	124.753	126.348	141.258	228.351	171.622
O95696	O95696	O95696	BRD1	Bromodomain-containing protein 1	34	100	68.769	178.438	148.716	66.6848	86.6995	51.4436	33.8608	78.7564	70.3351	117.16	118.11	56.4558	70.4341	38.1255	90.5341	77.0784	104.895	48.5408	41.5979	44.1577	75.7253	102.213	67.9429	88.9746	65.3644	50.4471	135.005	47.0845	88.3359	53.1377	62.5984	33.5566	110.573	67.4842	50.9402	102.428	80.8456	77.0562	74.121	43.5664	53.9131	116.839	73.8392
P25440	P25440	P25440	BRD2	Bromodomain-containing protein 2	11	94.1	65.8298	69.7891	28.1917	6.12489	57.3456	44.1202	23.6782	81.497	48.2734	57.1685	65.6504	117.534	111.938	31.941	33.9493	59.2822	121.744	32.9101	18.6621	17.9212	95.1514	68.8865	61.4184	40.681	55.9294	50.9438	128.609	35.8204	73.8097	14.3491	54.9567	88.5044	146.478	37.9562	35.4402	58.3832	43.5102	40.4179	45.6666	41.6302	55.7937	137.92	18.1102
Q15059	Q15059	Q15059	BRD3	Bromodomain-containing protein 3	8	70.6	22.6374	27.691	NaN	NaN	NaN	25.1681	21.9421	20.1281	17.3256	56.8219	13.7127	40.6463	40.4197	15.6607	NaN	35.6806	106.495	33.785	NaN	NaN	50.513	119.897	26.4433	NaN	38.5433	30.8329	51.2107	NaN	54.6706	17.3577	NaN	16.5906	27.963	51.1267	27.7205	38.1271	36.601	27.8212	23.1834	29.522	12.0648	NaN	NaN
O60885	O60885	O60885	BRD4	Bromodomain-containing protein 4	17	80.4	102.601	199.768	NaN	NaN	111.039	36.6232	NaN	97.2935	80.6022	305.176	137.318	188.705	196.401	82.0384	NaN	118.496	306.417	69.0785	38.7849	NaN	133.562	336.768	110.41	92.6788	110.728	113.185	281.477	NaN	133.043	98.5735	210.16	146.056	173.174	148.104	94.7848	135.659	119.391	99.1023	84.4169	82.5943	74.7131	NaN	NaN
Q9NPI1	Q9NPI1	Q9NPI1	BRD7	Bromodomain-containing protein 7	36	100	119.235	83.5245	108.392	102.218	45.2652	134.14	101.287	33.3894	92.5725	87.8739	104.459	130.39	52.9574	46.3704	120.296	107.836	104.382	75.4034	53.8615	68.0593	158.604	86.5568	101.27	100.56	68.7285	72.6112	160.003	72.7435	75.7939	63.0192	101.506	96.2951	142.508	87.2502	60.273	106.79	39.5771	39.1307	72.3575	78.2322	81.4677	51.5874	66.3684
Q9H0E9	Q9H0E9	Q9H0E9	BRD8	Bromodomain-containing protein 8	29	100	86.6025	105.509	118.234	64.5127	100.819	95.7938	73.9618	78.0196	84.1616	90.313	67.3753	95.5576	126.07	63.0073	64.7988	60.8075	101.396	64.2793	53.633	58.3597	136.16	99.8655	72.7648	108.525	85.2962	57.0568	82.2924	48.2743	86.8632	62.6964	59.3861	88.6032	121.765	66.7876	68.0804	83.9808	85.0555	61.504	102.9	62.9111	84.5278	160.133	58.6078
Q9H8M2	Q9H8M2	Q9H8M2	BRD9	Bromodomain-containing protein 9	24	96.1	105.6	82.3485	107.277	70.7836	47.9098	108.418	108.436	58.1129	73.2661	99.7404	71.4953	137.34	55.8629	58.3348	100.704	105.392	156.767	89.176	75.5167	69.4672	130.077	108.749	110.262	103.324	85.1396	82.8718	162.676	78.3324	73.7859	86.9857	129.674	121.929	111.076	69.8562	73.0372	80.8701	NaN	26.9772	59.4741	92.2329	81.7177	NaN	55.4986
Q92994	Q92994	Q92994	BRF1	Transcription factor IIIB 90 kDa subunit	16	70.6	NaN	42.4348	61.5063	44.745	55.9594	NaN	NaN	21.7791	29.2785	41.0558	72.1319	25.8474	39.7012	NaN	NaN	83.773	NaN	32.5332	69.357	30.1311	67.0194	NaN	44.0153	75.6985	37.3015	NaN	43.4081	NaN	40.5683	NaN	38.8296	NaN	51.4856	NaN	NaN	48.7102	44.3711	56.7387	30.3573	51.4709	32.9432	NaN	57.5666
O95415	O95415	O95415	BRI3	Brain protein I3	1	9.8	NaN	35.1269	NaN	NaN	46.2199	NaN	NaN	NaN	NaN	NaN	NaN	NaN	38.7477	NaN	NaN	NaN	NaN	NaN	NaN	NaN	NaN	NaN	NaN	NaN	NaN	NaN	NaN	NaN	NaN	NaN	NaN	NaN	NaN	NaN	NaN	NaN	38.5368	NaN	NaN	NaN	NaN	NaN	NaN
Q8WY22	Q8WY22	Q8WY22	BRI3BP	BRI3-binding protein	3	62.7	19.6536	141.438	4.42668	NaN	157.839	NaN	NaN	26.5441	NaN	4.35816	NaN	4.32872	131.073	NaN	NaN	NaN	420.812	307.301	NaN	NaN	21.4918	30.2332	NaN	NaN	20.5089	29.3055	NaN	47.9906	12.376	7.59906	NaN	5.42596	16.0648	NaN	42.2239	33.7513	114.128	47.564	29.7951	NaN	8.29595	211.099	NaN
Q8TDN6	Q8TDN6	Q8TDN6	BRIX1	Ribosome biogenesis protein BRX1 homolog	29	100	364.589	553.839	998.991	564.097	348.415	456.85	424.321	512.265	290.383	301.524	376.359	437.896	338.376	406.48	622.792	360.483	301.964	418.813	322.23	583.681	552.504	377.924	300.491	375.647	178.707	564.65	325.19	392.428	422.486	402.2	476.411	285.982	414.396	436.409	473.179	712.463	377.607	426.874	418.087	1170.11	419.308	455.407	415.319
Q8WUW1	Q8WUW1	Q8WUW1	BRK1	Protein BRICK1	10	100	652.179	277.803	267.705	388.239	601.157	590.537	519.52	323.948	612.359	146.007	530.993	519.149	686.309	545.286	211.425	298.759	1059.05	694.717	589.334	330.717	531.023	351.427	202.468	380.994	323.115	478.202	288.989	666.334	411.763	879.445	185.912	1020.11	270.765	555.525	531.15	217.021	461.242	356.288	281.831	360.553	374.624	415.969	246.421
Q9HCU9	Q9HCU9	Q9HCU9	BRMS1	Breast cancer metastasis-suppressor 1	7	29.4	123.899	NaN	NaN	NaN	NaN	45.1712	52.5403	NaN	NaN	NaN	NaN	NaN	NaN	NaN	NaN	NaN	178.16	NaN	NaN	NaN	56.4223	NaN	NaN	NaN	NaN	NaN	NaN	62.1271	NaN	67.3847	38.8596	91.7254	NaN	NaN	44.5472	NaN	NaN	NaN	57.063	70.081	NaN	NaN	NaN
Q5PSV4	Q5PSV4	Q5PSV4	BRMS1L	Breast cancer metastasis-suppressor 1-like protein	9	49	117.042	NaN	491.102	37.9454	NaN	30.3618	61.2947	NaN	NaN	NaN	NaN	123.183	NaN	NaN	NaN	72.1656	NaN	NaN	NaN	47.8367	66.1575	223.612	20.8672	NaN	NaN	33.7465	125.242	51.5999	NaN	72.7542	38.7014	52.217	NaN	NaN	43.0712	30.6996	NaN	NaN	54.7118	31.4592	NaN	NaN	NaN
Q5VW32	Q5VW32	Q5VW32	BROX	BRO1 domain-containing protein BROX	17	98	NaN	2980.97	506.865	1051.74	1144.95	71.3615	19.4332	422.229	759.12	209.672	460.101	153.159	817.212	499.18	531.153	716.137	347.463	311.279	480.27	617.447	296.607	301.413	134.02	221.096	159.94	53.6373	561.749	348.095	122.658	105.348	402.201	27.4026	508.109	470.767	261.911	384.635	579.916	387.149	945.373	255.603	412.859	1229.28	716.747
P55201	P55201	P55201	BRPF1	Peregrin	3	45.1	NaN	150.265	21.8245	26.7128	NaN	NaN	8.9442	9.92133	NaN	3.95957	10.899	15.4266	30.6759	NaN	NaN	25.9854	80.3856	NaN	NaN	NaN	NaN	48.6728	16.9254	NaN	8.61025	12.9518	NaN	NaN	NaN	NaN	27.0902	13.9359	33.7633	NaN	NaN	NaN	NaN	NaN	NaN	NaN	11.6032	NaN	NaN
Q9ULD4	Q9ULD4	Q9ULD4	BRPF3	Bromodomain and PHD finger-containing protein 3	2	5.9	NaN	NaN	NaN	NaN	NaN	NaN	NaN	NaN	NaN	NaN	NaN	NaN	NaN	NaN	NaN	NaN	NaN	NaN	NaN	NaN	NaN	NaN	NaN	NaN	NaN	NaN	NaN	NaN	NaN	NaN	NaN	NaN	96.0838	NaN	NaN	NaN	NaN	NaN	NaN	NaN	NaN	NaN	NaN
Q96G97	Q96G97	Q96G97	BSCL2	Seipin	4	33.3	NaN	NaN	NaN	NaN	526.82	NaN	NaN	135.753	NaN	83.5704	NaN	NaN	808.185	78.4511	NaN	NaN	NaN	NaN	91.0177	NaN	NaN	NaN	NaN	NaN	206.793	NaN	NaN	NaN	24.1148	113.355	NaN	NaN	NaN	NaN	69.6655	77.6198	278.454	331.585	82.2858	NaN	NaN	1933.79	NaN
Q9NW68	Q9NW68	Q9NW68	BSDC1	BSD domain-containing protein 1	27	100	789.588	235.777	192.599	208.272	178.724	556.145	336.68	211.802	264.618	501.897	308.454	301.223	264.698	196.306	153.897	384.034	389.248	424.82	254.585	254.664	508.096	333.181	376.443	370.674	478.594	381.944	707.25	486.039	371.395	371.376	349.312	564.009	577.396	444.525	297.97	237.615	168.086	288.289	215.182	330.635	321.816	230.545	268.214
P35613	P35613	P35613	BSG	Basigin	11	100	3785.27	5970.88	2840.78	1203.27	2817.85	2208.02	1993.58	2850.96	1710.93	2959.29	1269.06	1723.99	2886.5	1942.08	2535.39	2407.75	3477.93	2322.25	2783.62	2541.9	2639.4	2515.99	1739.37	3498.8	2168.3	1692.25	2473.91	3696.72	2120.79	1508.92	1738.42	952.385	5544.92	2221.32	1114.73	3516.41	2274.58	2192.03	1301.51	2040.54	1496.64	1800.55	2441.24
Q5W0U4	Q5W0U4	Q5W0U4	BSPRY	B box and SPRY domain-containing protein	2	3.9	NaN	NaN	NaN	NaN	NaN	NaN	NaN	NaN	NaN	NaN	NaN	NaN	NaN	NaN	NaN	79.7754	NaN	NaN	NaN	NaN	NaN	NaN	NaN	NaN	NaN	NaN	NaN	71.1464	NaN	NaN	NaN	NaN	NaN	NaN	NaN	NaN	NaN	NaN	NaN	NaN	NaN	NaN	NaN
Q10588	Q10588	Q10588	BST1	ADP-ribosyl cyclase/cyclic ADP-ribose hydrolase 2	13	88.2	104.589	100.225	74.2791	110.63	91.1305	165.186	143.6	59.3638	64.4665	44.7005	86.8978	597.171	559.92	59.7541	93.6949	193.747	2944.58	207.824	53.1958	34.8112	46.4533	1319.28	12.9433	67.6887	41.7607	66.6428	NaN	104.233	NaN	NaN	208.884	139.633	170.475	116.429	64.4671	39.63	183.601	313.949	43.7935	83.5757	55.2954	92.2057	NaN
Q10589	Q10589	Q10589	BST2	Bone marrow stromal antigen 2	6	96.1	167.054	136.258	59.2152	159.82	346.153	170.806	172.557	231.239	99.7418	134.426	72.2158	62.1078	328.479	138.834	100.385	205.186	NaN	53.7911	154.1	116.646	142.529	NaN	145.187	142.106	205.342	84.7101	117.573	127.071	208.445	200.743	65.971	110.091	185.586	140.426	142.054	133.542	147.054	281.745	72.5501	119.047	96.8958	613.792	119.874
O14981	O14981	O14981	BTAF1	TATA-binding protein-associated factor 172	58	92.2	70.9116	99.9256	87.7229	NaN	139.246	47.3528	NaN	173.444	39.0334	68.7284	76.1062	138.341	213.045	49.2822	78.7985	52.6068	159.367	30.1231	43.172	15.9028	73.8215	119.528	60.5133	70.2846	86.4967	50.3163	71.8944	119.598	77.6226	39.3984	40.5278	NaN	92.202	43.1286	32.095	134.591	109.593	111.476	88.1598	31.3048	33.7006	200.106	66.2612
Q9BSF8	Q9BSF8	Q9BSF8	BTBD10	BTB/POZ domain-containing protein 10	3	19.6	NaN	NaN	NaN	NaN	NaN	NaN	NaN	NaN	32.241	4.16524	NaN	NaN	NaN	76.3154	NaN	NaN	NaN	NaN	NaN	17.5501	NaN	NaN	29.5264	NaN	48.0468	NaN	NaN	NaN	NaN	58.2424	NaN	NaN	NaN	39.9728	NaN	NaN	NaN	NaN	NaN	59.1084	NaN	NaN	NaN
Q9BX70	Q9BX70	Q9BX70	BTBD2	BTB/POZ domain-containing protein 2	12	94.1	NaN	86.5168	36.7358	34.6751	36.9802	29.4366	25.3287	35.5798	27.935	48.1318	46.797	25.3491	40.0335	30.01	46.7768	25.5732	NaN	53.1121	38.8445	22.8655	34.2295	36.1308	65.3717	46.3024	32.7342	18.8705	38.1976	NaN	31.9748	33.4695	22.3564	39.9929	65.0302	25.409	30.5356	46.0146	39.6009	42.0266	46.6105	20.6863	24.1059	53.6485	27.754
Q96Q07	Q96Q07	Q96Q07	BTBD9	BTB/POZ domain-containing protein 9	5	29.4	NaN	17.3428	37.3833	NaN	4.53915	NaN	NaN	16.7093	NaN	NaN	20.9093	NaN	12.1032	NaN	NaN	NaN	NaN	NaN	NaN	NaN	NaN	NaN	24.2726	22.4515	NaN	NaN	NaN	NaN	NaN	NaN	NaN	NaN	NaN	NaN	NaN	NaN	NaN	8.14218	NaN	NaN	NaN	24.1679	11.0442
P43251	P43251	P43251	BTD	Biotinidase	15	98	281.411	210.886	521.19	240.607	138.538	164.153	139.493	285.315	317.243	265.918	NaN	125.399	554.202	423.87	224.649	172.079	293.733	303.122	139.648	225.584	337.089	167.479	162.813	256.985	122.914	79.4408	79.492	184.023	706.378	172.567	136.335	90.5075	156.316	192.525	525.523	139.942	659.206	273.92	56.7799	210.248	471.019	268.901	226.102
P20290	P20290	P20290	BTF3	Transcription factor BTF3	18	100	996.477	668.238	229.564	660.88	487.185	1250.84	956.269	775.605	905.941	159.425	551.453	967.967	612.05	714.869	1766.95	654.731	517.88	748.179	328.738	701.447	366.916	680.003	215.213	288.088	114.83	1087.97	276.227	454.919	234.137	881.99	953.664	1372.71	168.612	630.39	830.156	218.675	744.144	653.381	1040.58	771.473	688.339	568.148	619.043
Q96K17	Q96K17	Q96K17	BTF3L4	Transcription factor BTF3 homolog 4	17	100	1218.86	541.827	185.641	655.7	615.851	1467.83	1091.63	574.104	607.998	274.065	723.048	1439.56	675.488	887.843	421.613	684.365	939.508	832.82	736.693	700.812	380.649	1057.62	285.106	342.699	173.163	877.515	464.45	1153.77	199.433	906.87	798.978	1421.72	354.998	788.324	815.036	233.177	699.875	573.749	514.22	619.495	913.66	764.216	508.86
P62324	P62324	P62324	BTG1	Protein BTG1	5	47.1	NaN	NaN	NaN	NaN	NaN	71.9031	NaN	NaN	NaN	56.5448	NaN	73.7622	NaN	NaN	64.2583	110.243	NaN	NaN	29.34	65.5868	NaN	NaN	30.1649	NaN	30.0424	62.1321	116.107	NaN	25.7217	33.1608	93.8772	54.5095	NaN	108.748	78.698	90.1351	76.8022	NaN	87.2474	42.5904	67.2898	NaN	NaN
P78543	P78543	P78543	BTG2	Protein BTG2	4	92.2	139.486	27.0042	28.0563	100.554	NaN	242.512	118.524	54.2505	191.382	108.885	70.8612	96.2941	71.8673	44.0025	144.686	52.486	NaN	58.2041	NaN	54.8323	164.057	81.4966	84.7143	41.3648	39.0634	139.781	54.4821	181.75	43.3978	48.1475	68.5627	74.1767	85.6782	44.2724	37.6999	100.822	46.8157	NaN	29.8705	128.079	183.977	64.6476	98.3613
Q06187	Q06187	Q06187	BTK	Tyrosine-protein kinase BTK	57	100	577.595	539.164	306.349	337.06	988.04	86.3689	86.7708	425.592	982.478	489.747	527.024	308.267	558.485	283.1	629.548	507.606	895.773	686.419	489.779	441.568	194.849	658.997	242.283	504.885	423.122	177	367.251	400.871	272.912	332.684	689.068	84.3903	581.24	641.66	480.915	239.94	812.751	381.534	584.733	345.723	538.763	614.241	461.743
Q7Z6A9	Q7Z6A9	Q7Z6A9	BTLA	B- and T-lymphocyte attenuator	7	68.6	NaN	121.21	NaN	NaN	NaN	NaN	42.4554	70.5871	75.0531	50.4351	103.26	104.375	59.6009	NaN	NaN	26.3543	NaN	NaN	44.7974	26.7822	74.0032	109.008	107.509	60.3943	NaN	68.8605	NaN	34.8251	60.745	156.917	65.5378	98.7996	97.0333	96.1162	116.317	29.5457	74.7589	127.452	NaN	33.2613	74.015	137.793	NaN
Q7KYR7	Q7KYR7	Q7KYR7	BTN2A1	Butyrophilin subfamily 2 member A1	27	100	90.3759	240.942	59.9974	70.1512	38.8566	165.924	54.5065	94.9592	48.2464	123.404	39.7031	87.4482	142.72	45.3466	56.2054	143.815	92.5336	149.468	59.3162	101.101	336.846	88.3395	292.147	99.7481	117.225	113.804	485.837	72.3269	143.244	108.381	211.615	161.912	109.183	95.9304	44.4765	115.848	52.6845	90.5493	41.5093	71.9241	115.611	42.7235	81.6811
O00481	O00481	O00481	BTN3A1	Butyrophilin subfamily 3 member A1	10	100	40.7505	132.858	134.914	49.6262	44.9927	32.4864	18.5775	39.7938	64.8886	78.3528	92.7709	54.8119	80.6258	34.2318	27.6662	64.4747	111.911	81.1838	126.942	121.366	116.13	109.303	82.437	93.8431	95.1367	65.9545	147.22	91.1421	61.9761	91.8107	67.3515	56.6024	61.9834	141.81	63.1647	96.7382	75.9431	38.3744	28.9144	17.5261	58.6193	74.8679	95.5722
P78410	P78410	P78410	BTN3A2	Butyrophilin subfamily 3 member A2	7	100	126.936	122.841	196.853	108.089	46.7299	88.7894	86.4499	75.2619	99.7947	141.332	127.172	117.477	105.527	59.5079	125.895	115.629	208.904	152.648	182.232	189.11	152.499	119.876	116.195	183.29	168.921	107.03	329.777	105.557	75.152	154.23	123.296	136.055	109.087	227.066	86.7471	168.481	84.9097	69.2705	62.5178	43.8383	119.524	66.1369	128.798
O00478	O00478	O00478	BTN3A3	Butyrophilin subfamily 3 member A3	24	100	293.337	192.938	510.622	100.057	94.8943	208.535	212.306	133.219	378.432	218.275	228.293	180.274	222.498	190.803	152.875	389.868	347.932	158.085	886.925	363.708	491.094	242.297	431.547	408.178	174.384	240.127	981.669	209.559	219.415	312.699	215.289	332.988	254.476	533.456	335.212	299.646	174.56	147.042	97.3643	232.171	127.326	280.67	550.546
O43684	O43684	O43684	BUB3	Mitotic checkpoint protein BUB3	24	100	3546.64	1793.41	3586.19	2538.93	1784.78	2638.83	3655.32	2351.49	2882.48	3503.16	2294.44	3288.5	2269.68	2153.29	3889.07	5065.82	2402.05	1971.95	2380.27	3067.76	3340.76	2499.49	3744.83	4243.62	2568.95	3333.13	7213	1966.59	3133.4	2446.4	3708.53	3368.72	3979.47	2973.5	2657.45	3209.3	2455.63	1682.68	3079.14	2989.81	2875.4	1947.87	2362.87
Q9BRD0	Q9BRD0	Q9BRD0	BUD13	BUD13 homolog	5	51	68.1334	167.03	NaN	NaN	102.746	60.7459	NaN	NaN	NaN	NaN	NaN	176.991	157.523	NaN	NaN	NaN	177.414	62.5642	NaN	NaN	NaN	10.8567	34.8153	NaN	41.0826	NaN	59.583	NaN	46.0921	NaN	78.4331	71.7986	74.5447	124.723	47.4938	NaN	45.5219	56.352	50.5796	33.7347	NaN	NaN	NaN
O43709	O43709	O43709	BUD23	Probable 18S rRNA (guanine-N(7))-methyltransferase	15	100	747.293	217.4	591.524	308.171	152.498	473.894	323.959	341.352	284.622	208.329	499.928	330.373	224.384	474.236	782.124	274.394	119.962	362.694	310.728	474.133	171.057	160.316	138.301	109.204	145.546	332.733	263.963	453.615	424.873	480.495	391.992	447.825	189.089	250.691	785.715	1187.74	311.152	302.081	240.224	398.561	380.426	406.301	644.33
P41223	P41223	P41223	BUD31	Protein BUD31 homolog	13	100	1328.42	1039.94	229.519	706.341	474.957	863.321	1325.6	853.965	876.586	919.168	818.46	1111.44	742.706	634.992	944.676	986.207	857.048	725.956	881.526	749.355	936.596	931.518	732.18	893.182	405.355	791.095	1302.31	771.022	688.908	885.223	993.782	1158.63	998.949	904.453	822.782	702.878	1012	693.269	670.297	992.37	901.498	661.877	717.896
Q13895	Q13895	Q13895	BYSL	Bystin	31	100	151.421	347.307	865.777	177.433	272.857	67.1579	27.0409	301.818	125.769	256.671	399.041	93.8618	212.794	290.892	222.281	91.9073	20.6124	144.376	159.093	136.081	324.721	73.3028	236.687	286.023	108.468	49.1004	180.165	129.044	442.432	63.5767	116.424	40.2074	284.089	117.207	140.308	609.414	215.114	553.347	91.6767	240.264	213.5	387.412	279.776
Q7L1Q6	Q7L1Q6	Q7L1Q6	BZW1	eIF5-mimic protein 2	27	100	120.867	473.628	374.44	114.126	481.102	55.1783	26.1658	530.999	213.586	189.857	527.521	115.661	856.821	353.389	213.457	143.755	135.79	208.617	361.136	98.7149	141.154	184.152	89.8859	121.707	97.3125	57.6498	94.6201	81.3714	91.6272	116.307	118.371	88.7753	114.749	236.221	142.845	172.041	548.986	953.498	146.429	133.195	226.845	767.278	531.049
Q9Y6E2	Q9Y6E2	Q9Y6E2	BZW2	eIF5-mimic protein 1	29	92.2	125.904	165.379	84.3233	94.2984	252.406	78.2592	NaN	440.981	35.6823	93.2892	186.519	NaN	460.423	134.786	126.416	38.8172	NaN	88.5907	66.1634	19.5601	73.0026	108.746	34.0258	148.099	32.8268	48.2448	32.7729	79.7127	79.5197	84.3973	NaN	32.8013	131.946	40.6894	65.9144	120.614	370.306	357.551	91.5888	97.1514	84.7425	463.728	244.835
Q9H0W9	Q9H0W9	Q9H0W9	C11orf54	Ester hydrolase C11orf54	23	100	1096.29	356.641	246.982	407.241	766.381	938.441	1232.53	1066.22	578.962	129.894	512.43	1088.24	690.235	942.409	280.368	561.614	818.655	487.927	450.72	361.838	307.569	640.354	233.14	181.828	238.389	558.948	278.968	616.71	167.189	412.753	661.136	2322.16	146.712	764.44	446.763	124.833	930.016	631.445	1096.59	513.766	470.87	740.55	510.579
Q9H3H3	Q9H3H3	Q9H3H3	C11orf68	UPF0696 protein C11orf68	22	100	1577.42	565.827	799.513	750.182	690.05	1412.9	1679.07	1131.48	971.885	906.362	970.093	1763.66	749.881	1215.09	651.838	882.021	1457.26	1201.68	802.476	972.855	369.347	1084.5	604.859	293.308	561.431	1972.71	372.011	1301.57	995.063	1370.59	1027.94	3248.78	400.88	959.312	1007.43	758.832	999.174	1165.34	1211.09	1360.55	836.189	909.154	640.234
Q7Z7L8	Q7Z7L8	Q7Z7L8	C11orf96	Uncharacterized protein C11orf96	6	47.1	NaN	NaN	NaN	50.5657	NaN	NaN	113.488	86.934	144.538	87.7692	71.4305	NaN	NaN	903.993	63.7631	65.3287	NaN	153.028	NaN	NaN	NaN	NaN	195.609	357.493	NaN	300.833	NaN	NaN	628.096	2372.33	477.247	522.833	NaN	NaN	28.5717	NaN	300.323	NaN	NaN	81.0002	605.222	NaN	NaN
E9PRG8	E9PRG8	E9PRG8	C11orf98	Uncharacterized protein C11orf98	14	100	524.678	390.772	235.325	357.136	389.495	909.137	1036.67	616.37	249.175	263.38	236.844	665.871	260.748	900.488	664.136	393.744	494.239	421.489	392.115	530.42	191.717	256.787	135.402	240.181	117.064	599.535	221.63	301.031	98.1551	688.824	575.172	652.444	112.992	390.41	721.978	64.9499	853.247	373.022	454.782	642.239	477.305	519.716	396.629
Q8N999	Q8N999	Q8N999	C12orf29	Uncharacterized protein C12orf29	19	98	81.0067	93.8556	56.1741	80.2386	70.5989	95.8969	66.973	61.3617	69.286	NaN	65.9282	88.6104	55.1861	75.7724	80.1736	86.2898	35.793	32.4492	57.2767	53.4767	67.5471	50.4254	27.4225	30.9599	29.7677	67.5845	86.7772	88.3295	16.2636	60.5679	53.6729	64.2688	41.1537	61.5722	46.1425	51.5159	51.6298	54.2561	74.6263	55.4245	60.4511	84.2332	48.0644
Q9NQ89	Q9NQ89	Q9NQ89	C12orf4	Protein C12orf4	14	82.4	NaN	86.2777	80.8835	47.6947	59.1324	NaN	NaN	37.2581	26.903	6.18232	37.8962	NaN	48.8831	47.5952	45.2001	53.9255	NaN	NaN	67.5079	60.4011	49.46	154.335	39.1711	49.8388	52.828	NaN	55.8035	NaN	41.5986	23.5199	50.4202	NaN	39.1196	40.0869	33.5226	44.8738	60.2635	60.9461	36.4048	18.2339	39.0655	51.9749	42.1855
Q99622	Q99622	Q99622	C12orf57	Protein C10	6	96.1	215.98	78.9271	43.2732	586.387	250.391	472.123	118.848	110.727	290.139	55.9863	40.265	158.181	125.038	118.194	351.402	195.964	283.309	219.694	340.156	661.449	203.977	182.481	53.0762	156.361	53.6068	97.116	121.349	301.59	32.1193	75.1546	92.0846	218.012	241.778	84.296	46.0718	132.248	64.5545	64.2006	291.41	122.167	165.816	113.143	179.309
Q6ZRI6	Q6ZRI6	Q6ZRI6	C15orf39	Uncharacterized protein C15orf39	30	100	33.2979	59.9644	75.0788	10.9952	58.5334	25.6605	10.0933	64.9969	45.2858	55.0234	29.212	25.0187	55.0442	34.0293	20.2893	24.8612	28.3903	20.2927	30.0128	21.0576	63.6579	58.631	68.0922	108.041	55.8003	25.5015	49.4437	35.0893	72.7939	29.4291	27.0917	51.7508	64.9883	26.5983	38.9788	33.8868	51.768	40.2665	48.865	35.7362	47.1794	84.5575	22.4973
Q8WUR7	Q8WUR7	Q8WUR7	C15orf40	UPF0235 protein C15orf40	6	84.3	2387.4	455.079	NaN	546.956	554.713	1542.48	779.14	538.214	690.786	NaN	1280.9	806.19	1446.36	597.08	659.584	314.117	1202.31	544.747	1023.92	716.633	798.43	608.663	630.565	465.38	386.667	500	660.243	1076.14	340.159	989.645	1554.32	3757.13	542.24	472.648	1579.96	NaN	1382.59	1446.61	1337.89	739.942	530.922	NaN	NaN
A6NNL5	A6NNL5	A6NNL5	C15orf61	Uncharacterized protein C15orf61	10	94.1	NaN	213.076	149.143	93.1045	122.848	91.0626	75.3216	245.817	91.1429	244.739	97.1783	70.6895	143.35	135.446	95.2959	89.62	178.863	NaN	58.9034	63.026	141.322	303.775	239.304	311.95	211.428	48.6672	123.346	154.581	108.363	86.8434	183.015	99.7105	556.418	65.7546	115.542	67.4761	161.351	156.463	86.6768	139.522	73.8506	131.829	75.1247
Q6UWD8	Q6UWD8	Q6UWD8	C16orf54	Transmembrane protein C16orf54	8	62.7	NaN	NaN	NaN	NaN	136.359	NaN	76.4542	52.8645	NaN	NaN	60.1915	63.674	98.5492	NaN	21.5676	47.1395	NaN	NaN	59.5065	63.4263	NaN	52.2287	42.066	NaN	65.3985	NaN	43.0776	NaN	86.1015	52.2461	NaN	NaN	67.8634	53.4551	85.8449	50.392	86.9054	62.1023	104.237	NaN	24.9465	157.734	91.7545
Q8WTQ4	Q8WTQ4	Q8WTQ4	C16orf78	Uncharacterized protein C16orf78	1	31.4	664.125	168.812	NaN	166.692	NaN	NaN	NaN	NaN	NaN	150.201	NaN	148.421	NaN	NaN	NaN	NaN	69.0565	93.3195	NaN	NaN	NaN	81.8644	NaN	NaN	NaN	345.086	NaN	197.938	NaN	NaN	NaN	NaN	NaN	NaN	NaN	NaN	NaN	317.09	254.484	NaN	NaN	NaN	NaN
Q6ZW13	Q6ZW13	Q6ZW13	C16orf86	Uncharacterized protein C16orf86	10	96.1	128.444	28.8514	56.2918	70.4455	31.0002	67.241	55.5308	37.2299	63.4801	49.1639	37.8707	121.272	61.2529	62.7988	84.6774	89.097	NaN	74.4959	105.078	50.9944	82.9037	69.7555	42.7554	29.7926	47.8558	102.547	106.517	129.148	34.4407	44.2233	58.2828	37.5276	60.438	45.1841	32.9983	55.7254	38.419	67.5879	60.4218	48.8856	38.382	51.5379	57.3002
Q6PH81	Q6PH81	Q6PH81	C16orf87	UPF0547 protein C16orf87	2	90.2	15.6288	20.591	27.4022	5.68222	26.7155	NaN	23.8364	23.6284	47.1545	NaN	19.2084	71.8187	22.3865	14.7023	31.1796	38.9568	72.143	22.0836	15.8272	38.722	22.311	32.1904	22.6059	18.0191	NaN	26.3178	29.3431	57.0599	NaN	15.7032	40.8103	21.2963	21.0168	52.7068	21.8269	26.8182	18.5856	20.4487	12.8003	53.1195	32.1855	40.6912	NaN
A8MU93	A8MU93	A8MU93	C17orf100	Uncharacterized protein C17orf100	2	92.2	330.305	209.93	153.916	NaN	367.578	194.727	135.099	453.718	885.139	237.123	352.162	927.237	947.971	146.344	64.0116	381.301	362.435	625.432	343.537	521.782	66.281	915.289	121.971	215.261	NaN	183.977	286.216	856.992	370.721	NaN	260.401	1364.2	483.508	325.353	88.7883	930.344	NaN	312.063	161.201	2019.97	371.768	581.831	824.898
Q9HAS0	Q9HAS0	Q9HAS0	C17orf75	Protein Njmu-R1	26	100	107.774	350.747	302.874	201.489	254.076	71.5367	66.5155	343.105	246.837	358.264	224.592	123.918	374.432	283.637	244.979	224.964	175.667	195.887	354.199	145.547	327.68	174.158	502.392	439.725	476.176	83.1211	393.793	190.279	415.894	200	307.775	102.072	408.401	195.882	224.079	323.851	233.802	428.606	236.026	160.315	212.368	331.437	346.673
Q9BSJ5	Q9BSJ5	Q9BSJ5	C17orf80	Uncharacterized protein C17orf80	17	100	69.3407	72.4365	86.3858	55.691	48.9525	58.8787	33.1293	74.7579	58.3852	44.6202	86.2692	66.4668	68.7344	57.2226	51.8562	49.9742	64.4877	46.5424	35.3663	39.1395	86.0272	42.9486	46.8631	61.6436	66.3904	28.7049	95.0571	31.0062	32.3458	20.5335	42.9037	40.2755	84.7144	33.0914	30.5546	49.6863	26.672	42.3106	38.7151	32.8667	35.126	81.4779	36.3259
Q32NC0	Q32NC0	Q32NC0	C18orf21	UPF0711 protein C18orf21	9	98	92.8132	95.6555	127.463	65.8298	70.6996	78.3382	104.693	45.4014	41.6585	72.7961	38.4775	47.1696	38.899	61.0085	93.7555	71.1545	36.9138	41.2567	33.028	52.1302	55.3535	40.4527	63.4619	35.0539	51.9707	71.2125	84.2695	22.3211	78.1762	64.785	50.937	45.7023	48.3451	32.6728	50.9854	50.7835	43.7669	43.9467	54.8198	40.479	47.8742	48.2056	50.6595
Q8TCD1	Q8TCD1	Q8TCD1	C18orf32	UPF0729 protein C18orf32	1	25.5	33.2185	NaN	NaN	NaN	NaN	34.5743	NaN	NaN	NaN	NaN	NaN	NaN	59.3769	22.6966	NaN	NaN	NaN	NaN	NaN	NaN	28.4073	NaN	NaN	NaN	46.0374	NaN	NaN	NaN	26.0231	44.7727	NaN	NaN	NaN	NaN	NaN	NaN	NaN	46.1791	45.1222	NaN	32.4558	NaN	NaN
Q68DL7	Q68DL7	Q68DL7	C18orf63	Uncharacterized protein C18orf63	2	47.1	NaN	863.854	NaN	NaN	103.084	254.612	NaN	137.27	243.144	NaN	95.8596	5398	NaN	51.4814	172.27	119.395	NaN	NaN	NaN	108.436	242.161	NaN	343.402	110.95	NaN	173.687	NaN	NaN	NaN	NaN	471.187	NaN	NaN	327.557	137.48	454.481	233.909	NaN	NaN	301.688	NaN	NaN	NaN
Q9NSK7	Q9NSK7	Q9NSK7	C19orf12	Protein C19orf12	5	100	245.804	145.655	164.106	201.369	154.32	123.351	122.161	208.905	202.657	235.818	219.454	201.183	273.313	300.094	129.588	81.8478	132.46	265.089	139.795	143.577	237.127	159.919	478.912	196.468	263.315	320.701	95.3702	153.374	246.668	342.076	168.761	198.796	174.412	182.212	220.555	180.89	448.303	269.742	162.829	292.001	169.307	279.841	109.596
Q9UFG5	Q9UFG5	Q9UFG5	C19orf25	UPF0449 protein C19orf25	9	100	479.841	228.104	201.052	291.219	170.584	666.77	410.877	238.445	232.418	170.454	240.38	328.635	238.655	378.813	115.339	224.391	311.459	268.197	241.383	117.533	540.974	217.058	319.381	265.811	492.335	414.332	401.978	265.844	347.79	440.874	268.836	826.47	358.688	247.448	237.887	191.75	383.885	250.908	371.496	260.893	259.931	160.226	228.088
Q8N9M1	Q8N9M1	Q8N9M1	C19orf47	Uncharacterized protein C19orf47	18	100	166.096	78.3396	264.869	118.742	143.568	234.737	224.996	197.303	203.68	198.873	152.763	186.171	120.542	226.801	120.214	228.539	129.923	188.474	149.407	131.699	174.677	222.681	342.405	358.636	282.754	157.277	346.184	145.584	301.875	189.545	197.998	283.414	438.25	108.073	175.138	247.481	129.197	119.599	158.56	265.503	140.615	232.741	181.839
Q9UNZ5	Q9UNZ5	Q9UNZ5	C19orf53	Leydig cell tumor 10 kDa protein homolog	6	68.6	270.256	66.8715	NaN	40.9193	156.85	63.1703	93.2542	21.9415	37.2524	NaN	196.742	149.224	NaN	375.718	87.9535	NaN	292.836	274.352	68.3198	108.159	NaN	150.548	NaN	NaN	NaN	129.171	NaN	239.97	NaN	441.499	187.441	520.27	NaN	177.906	144.839	NaN	393.634	339.261	135.448	148.794	60.0487	473.58	NaN
Q13901	Q13901	Q13901	C1D	Nuclear nucleic acid-binding protein C1D	2	90.2	224.675	139.098	NaN	167.381	86.8521	543.149	432.921	195.612	360.077	326.917	207.157	431.378	318.622	270.783	359.006	215.38	282.65	353.847	NaN	255.81	307.543	267.154	245.657	161.473	178.82	326.335	209.576	424.574	328.428	276.097	337.22	282.292	458.496	381.378	133.778	573.702	275.331	151.679	252.183	399.987	275.909	1178.11	316.655
Q9NS00	Q9NS00	Q9NS00	C1GALT1	Glycoprotein-N-acetylgalactosamine 3-beta-galactosyltransferase 1	17	96.1	NaN	115.622	116.12	60.964	120.615	64.0859	38.3209	221.427	92.2072	251.098	86.5425	67.5804	144.704	71.9634	108.685	69.2032	183.773	127.359	NaN	46.1053	165.242	139.527	124.892	89.094	221.66	55.2552	117.004	76.4712	96.1102	168.833	168.383	78.5737	148.925	82.6531	126.774	111.182	104.181	174.573	93.472	145.461	91.012	99.133	87.5369
Q96EU7	Q96EU7	Q96EU7	C1GALT1C1	C1GALT1-specific chaperone 1	16	96.1	NaN	71.1315	50.8929	37.3307	52.1348	31.3772	4.39676	137.074	60.5435	119.212	42.5467	54.7744	75.3066	37.4703	60.583	46.3577	60.7503	59.4563	11.5244	18.1432	89.0605	80.3496	61.0293	50.3591	118.796	NaN	78.1945	30.2915	49.1343	61.6585	102.246	27.4734	60.9246	43.9879	64.3058	66.7299	45.074	90.7766	30.8286	87.7832	67.6979	68.2333	50.0161
Q9NX04	Q9NX04	Q9NX04	C1orf109	Ribosome biogenesis protein C1orf109	9	100	91.158	159.66	106.404	75.32	68.1047	104.398	70.4745	78.418	87.8291	142.847	71.9389	128.623	81.6943	97.0104	67.83	78.989	117.951	98.1451	81.3165	78.0746	177.903	86.2321	115.927	188.39	68.7393	127.489	136.575	72.3922	109.188	106.929	87.0375	92.8505	139.6	61.5955	65.5473	112.768	76.8833	112.028	63.9619	87.4236	53.2821	60.7969	92.0392
Q6ZSJ8	Q6ZSJ8	Q6ZSJ8	C1orf122	Uncharacterized protein C1orf122	7	100	319.232	168.694	152.443	214.793	145.755	269.093	243.057	119.299	200.271	57.2925	166.418	269.363	122.633	136.671	119.665	145.131	69.4531	135.986	147.999	177.837	236.676	110.174	110.663	94.4631	103.278	238.686	152.872	199.436	200.361	221.541	93.5949	229.149	197.707	177.209	132.446	137.544	110.391	131.583	192.093	218.105	141.008	120.598	190.973
Q8NDD1	Q8NDD1	Q8NDD1	C1orf131	Uncharacterized protein C1orf131	18	94.1	79.8908	143.093	80.3646	53.3535	66.9042	92.5951	114.028	86.4572	56.4932	52.5711	50.5381	73.3173	40.3971	46.3071	104.724	66.1139	104.706	56.2878	41.16	67.0794	113.204	NaN	103.29	102.293	38.8034	141.661	94.8458	58.7951	77.1039	47.6836	70.2906	38.5408	70.1553	37.5898	50.4222	109.811	33.0217	35.68	80.9787	98.1227	44.3294	NaN	51.9595
Q8IYL3	Q8IYL3	Q8IYL3	C1orf174	UPF0688 protein C1orf174	1	92.2	134.14	173.037	60.4528	170.898	148.317	301.731	288.678	156.767	628.139	60.3188	349.087	463.318	89.6339	393.791	177.708	883.708	NaN	168.089	75.8049	240.784	69.722	223.157	95.5817	56.9296	125.571	74.2907	226.538	96.0886	99.2291	182.48	374.094	316.923	93.9947	392.828	299.424	268.256	257.578	140.613	215.642	268.47	181.134	NaN	207.625
Q9H425	Q9H425	Q9H425	C1orf198	Uncharacterized protein C1orf198	22	90.2	80.7811	108.237	NaN	125.996	105.156	40.2921	70.7093	47.2344	56.5187	63.4047	119.343	225.802	142.432	28.9007	188.147	98.7684	851.643	477.876	54.3435	81.7639	66.7162	352.274	28.5951	129.735	75.8557	81.3362	64.9816	308.202	NaN	NaN	106.219	56.8776	228.321	114.84	131.159	41.8805	50.3667	47.852	32.2775	52.2333	51.2343	62.11	46.9018
A1L170	A1L170	A1L170	C1orf226	Uncharacterized protein C1orf226	2	3.9	NaN	NaN	NaN	NaN	NaN	NaN	NaN	NaN	NaN	NaN	NaN	NaN	NaN	NaN	NaN	NaN	NaN	NaN	NaN	NaN	NaN	NaN	NaN	NaN	NaN	NaN	NaN	NaN	NaN	NaN	NaN	NaN	57.7907	NaN	NaN	NaN	NaN	NaN	NaN	NaN	NaN	95.6977	NaN
Q9BWL3	Q9BWL3	Q9BWL3	C1orf43	Protein C1orf43	1	25.5	NaN	NaN	NaN	NaN	32.296	NaN	NaN	NaN	NaN	NaN	NaN	NaN	63.9003	NaN	NaN	NaN	NaN	NaN	NaN	NaN	NaN	NaN	22.6008	NaN	NaN	NaN	NaN	NaN	33.884	36.1108	NaN	NaN	49.1366	NaN	NaN	NaN	26.3526	71.5751	37.9362	NaN	NaN	NaN	NaN
Q9BV19	Q9BV19	Q9BV19	C1orf50	Uncharacterized protein C1orf50	14	100	123.008	62.5867	84.1255	73.1278	89.7603	154.096	75.4575	44.6981	33.4868	118.095	77.2304	108.484	73.917	71.9725	41.8563	80.309	142.835	108.635	80.2514	47.4101	134.783	123.886	76.2714	93.8334	95.117	94.4923	112.133	99.1106	55.6693	60.074	76.7332	76.0197	135.267	100.802	59.598	72.5697	64.1796	37.33	38.761	71.821	80.1381	42.9613	134.752
Q8N6N3	Q8N6N3	Q8N6N3	C1orf52	UPF0690 protein C1orf52	8	90.2	84.0405	43.326	38.8894	81.157	16.1576	142.471	78.4492	25.4877	26.0847	23.3512	57.0705	102.011	50.6758	14.5772	58.1409	87.8977	95.4386	60.1646	50.9923	104.546	54.0325	57.3489	28.3698	44.0692	29.1112	62.8212	94.2129	84.9785	27.2052	44.3964	82.7171	69.5457	45.97	126.914	37.6553	67.4194	29.4294	NaN	32.3309	32.864	42.3943	NaN	43.4397
Q5VUE5	Q5VUE5	Q5VUE5	C1orf53	Uncharacterized protein C1orf53	4	64.7	124.928	NaN	NaN	84.4294	209.025	27.3519	59.6945	36.6541	NaN	20.7884	NaN	13.6193	86.5371	NaN	34.0998	29.9332	NaN	NaN	NaN	29.4583	25.1661	NaN	15.899	53.7763	40.5194	54.1838	47.0844	31.4355	25.6687	55.6549	22.9799	52.5577	134.207	NaN	NaN	29.1133	34.1143	31.551	82.9116	NaN	23.4802	NaN	36.188
P02745	P02745	P02745	C1QA	Complement C1q subcomponent subunit A	7	86.3	45.7343	257.511	43.2398	110.207	63.4575	42.5168	NaN	26.5743	NaN	80.6452	214.321	122.724	142.548	91.5139	46.1938	59.0684	197.955	34.1213	23.7997	28.877	72.5157	209.454	132.349	54.6954	78.4262	NaN	17.7091	65.2303	NaN	47.4488	136.216	94.2848	117.942	57.3218	62.3522	55.5382	60.8354	2223.57	32.9267	68.4305	78.5532	NaN	366.443
P02746	P02746	P02746	C1QB	Complement C1q subcomponent subunit B	10	88.2	142.545	281.408	NaN	120.329	309.835	83.2859	69.4343	57.5765	60.6709	146.539	725.534	450.997	435.827	138.463	105.066	233.943	768.539	108.225	67.4321	255.74	NaN	456.201	NaN	140.607	181.343	88.0219	110.5	199.475	NaN	54.6386	341.83	176.21	500.128	59.2889	163.371	63.3018	188.951	7093.44	104.208	215.999	197.857	87.9872	55.8259
Q07021	Q07021	Q07021	C1QBP	Complement component 1 Q subcomponent-binding protein, mitochondrial	15	100	15269.7	6636.55	5623.86	9614.21	9406.81	17771.1	15893.5	7518.46	5884.35	2800.37	3437.22	9229.6	5457.91	7298.49	8291.25	6121.41	10728.6	5278.75	2841.91	7419.95	5415.17	12016.3	3103.06	3867.05	4691.75	9554.24	3837.79	7315.38	2250.12	7556.13	5942.7	10489.6	2627.53	2049.65	3557.2	3206.1	6684.58	4805.93	7341.6	4186.08	6851.84	4711.48	7561.44
P02747	P02747	P02747	C1QC	Complement C1q subcomponent subunit C	6	88.2	37.7356	199.284	28.0519	92.6956	206.918	NaN	18.397	50.5296	NaN	82.461	693.727	216.803	370.325	96.1798	66.6016	116.608	529.52	39.2204	26.517	37.4573	NaN	292.555	NaN	109.786	81.5287	30.1866	37.9055	56.5263	NaN	24.9294	262.007	73.1365	435.298	39.8957	118.117	33.1513	156.652	9070.26	44.1077	115.954	143.852	73.7378	34.326
Q9BXJ4	Q9BXJ4	Q9BXJ4	C1QTNF3	Complement C1q tumor necrosis factor-related protein 3	5	23.5	NaN	NaN	66.9716	NaN	NaN	NaN	NaN	NaN	NaN	NaN	58.0896	NaN	NaN	NaN	NaN	NaN	89.4157	NaN	NaN	NaN	NaN	NaN	NaN	NaN	NaN	NaN	NaN	72.1118	NaN	30.3898	84.7751	43.1482	NaN	NaN	NaN	NaN	NaN	161.866	NaN	NaN	NaN	338.578	NaN
P00736	P00736	P00736	C1R	Complement C1r subcomponent	20	68.6	28.9139	88.8991	31.0729	100.476	NaN	NaN	NaN	NaN	NaN	3.96797	3.64598	39.0714	29.707	13.3121	26.017	19.9016	95.3366	39.2571	NaN	38.3427	16.6703	43.3884	15.0749	28.1184	36.6413	NaN	48.3214	27.1647	NaN	55.3035	61.8622	22.5908	42.7877	22.8972	17.7268	144.349	NaN	30.2778	NaN	23.1762	19.8492	NaN	NaN
Q9NZP8	Q9NZP8	Q9NZP8	C1RL	Complement C1r subcomponent-like protein	2	19.6	NaN	90.1421	NaN	59.0079	14.6714	NaN	NaN	NaN	NaN	NaN	NaN	51.7849	16.1067	NaN	NaN	13.3429	192.765	41.6298	NaN	NaN	NaN	NaN	NaN	NaN	NaN	NaN	NaN	NaN	NaN	NaN	21.9614	NaN	NaN	NaN	NaN	NaN	NaN	NaN	NaN	NaN	NaN	NaN	NaN
P09871	P09871	P09871	C1S	Complement C1s subcomponent	16	49	NaN	105.026	45.8865	93.4764	7.7755	NaN	21.5781	10.1213	NaN	NaN	NaN	33.6595	61.2258	NaN	18.5	6.5877	144.384	24.9579	NaN	12.7345	NaN	54.4601	NaN	16.6789	15.4648	NaN	NaN	49.6582	NaN	NaN	45.2707	NaN	39.021	NaN	NaN	NaN	14.7222	22.4859	NaN	NaN	NaN	NaN	74.6246
P06681	P06681	P06681	C2	Complement C2	24	80.4	95.5186	92.3069	125.678	46.7365	14.194	56.7764	40.0054	42.1593	NaN	21.8591	NaN	NaN	62.8132	22.5555	41.4318	28.9562	77.0603	NaN	NaN	87.6759	NaN	54.1283	56.6777	59.9342	58.9303	24.3776	NaN	228.471	72.0089	24.0553	58.9031	22.4539	67.1127	24.5748	16.5676	NaN	12.8289	NaN	NaN	164.447	20.7887	93.1276	29.1669
Q6P5X5	Q6P5X5	Q6P5X5	C22orf39	UPF0545 protein C22orf39	6	94.1	102.563	13.8657	38.633	34.8616	144.161	137.759	42.3925	69.7184	155.506	49.0505	NaN	52.074	42.1214	19.3181	84.2561	82.6426	147.721	77.4208	48.1031	66.9686	37.4796	73.0597	71.795	62.3281	124.072	69.4949	59.9178	90.9173	72.7788	79.4511	94.2877	186.588	71.6337	35.845	82.5507	91.8228	94.1076	61.3203	61.9537	47.7788	177.785	NaN	38.8321
Q9Y426	Q9Y426	Q9Y426	C2CD2	C2 domain-containing protein 2	8	58.8	NaN	43.9652	42.8233	NaN	33.2402	NaN	NaN	23.7743	244.379	53.3145	NaN	NaN	19.0197	9.69148	NaN	NaN	NaN	NaN	31.6459	NaN	80.9807	NaN	30.6796	33.9349	22.8816	NaN	32.3289	28.7568	31.0152	17.8028	NaN	12.5055	126.673	62.7176	20.3067	44.9531	24.8331	54.6088	NaN	NaN	22.8979	59.1093	31.9565
O14523	O14523	O14523	C2CD2L	Phospholipid transfer protein C2CD2L	28	98	73.137	42.0899	30.1245	29.4852	58.4036	31.3311	10.59	82.7345	13.9941	35.3235	26.9621	45.6852	104.834	30.5949	20.8049	22.5735	81.281	34.4653	17.2192	27.0208	26.0145	72.0916	42.154	48.2903	88.4804	23.9322	42.7972	40.2177	34.4335	39.4215	17.5401	24.7451	53.7297	35.622	44.3097	21.6666	63.6081	45.3677	28.4757	10.1919	22.6191	52.2722	28.3318
Q4AC94	Q4AC94	Q4AC94	C2CD3	C2 domain-containing protein 3	1	70.6	113.773	NaN	NaN	261.878	255.459	87.2699	NaN	240.331	197.701	181.104	NaN	307.556	334.676	481.632	122.128	NaN	NaN	210.029	313.904	209.555	888.699	NaN	437.096	121.272	447.635	552.083	NaN	NaN	512.53	71.3441	88.4199	NaN	NaN	252.12	455.647	456.658	138.8	326.964	235.836	284.063	NaN	156.153	191.349
Q86YS7	Q86YS7	Q86YS7	C2CD5	C2 domain-containing protein 5	33	100	67.3175	194.048	126.289	45.0933	180.338	55.3608	75.6675	113.455	56.2355	103.126	110.102	64.7068	127.794	64.1755	43.4527	57.8781	97.2515	69.4163	81.5079	46.5724	75.5058	134.349	70.2397	123.984	69.0477	46.9756	143.656	61.6884	95.9417	54.5616	45.4598	32.3171	122.637	46.1037	65.395	129.648	157.117	123.123	80.5175	52.2077	54.5239	191.789	87.9243
Q9NWW7	Q9NWW7	Q9NWW7	C2orf42	Uncharacterized protein C2orf42	7	68.6	20.6012	5.59302	2.2624	NaN	16.805	NaN	NaN	NaN	NaN	18.7532	4.57889	NaN	NaN	NaN	19.2112	22.724	NaN	NaN	24.4701	16.8824	26.9779	31.0433	9.91086	30.4977	12.3473	15.3308	38.332	NaN	23.2249	NaN	15.7745	NaN	22.4807	21.0109	17.0419	21.0781	17.8021	13.3315	NaN	6.95757	NaN	NaN	10.9489
Q9BVC5	Q9BVC5	Q9BVC5	C2orf49	Ashwin	13	100	560.976	192.119	237.257	291.16	163.295	416.293	397.181	203.409	404.371	227.405	299.949	393.338	178.53	279.277	499.807	370.366	274.715	223.429	266.044	390.764	279.081	271.852	162.445	105.127	153.844	315.984	267.139	277.404	194.761	264.268	264.821	450.894	202.466	306.272	244.881	315.188	174.489	156.211	309.61	433.512	310.417	169.197	347.249
Q2NKX9	Q2NKX9	Q2NKX9	C2orf68	UPF0561 protein C2orf68	1	21.6	NaN	NaN	NaN	NaN	NaN	21.693	NaN	NaN	NaN	NaN	NaN	NaN	21.7146	15.2624	NaN	NaN	NaN	NaN	NaN	13.4415	NaN	NaN	NaN	NaN	NaN	22.4749	NaN	NaN	17.8107	11.5662	NaN	33.0624	NaN	NaN	NaN	NaN	15.6138	NaN	NaN	NaN	24.4392	NaN	NaN
Q8N8R5	Q8N8R5	Q8N8R5	C2orf69	Mitochondrial protein C2orf69	14	100	37.9251	68.5337	72.7535	78.9652	108.51	57.1091	43.2708	77.6805	41.7912	78.9108	71.6252	56.0914	76.1885	74.4117	57.5001	63.644	80.2225	62.0131	73.8671	83.6708	56.1008	80.3174	63.2699	82.4659	87.0739	41.1468	60.5188	71.6741	50.8793	53.1067	101.929	71.9027	97.3415	97.8523	80.18	69.7355	84.0103	100.702	65.2512	84.5043	96.0973	95.128	42.9861
Q3KRA6	Q3KRA6	Q3KRA6	C2orf76	UPF0538 protein C2orf76	5	96.1	112.872	95.3765	48.9819	130.404	178.904	156.047	110.039	127.353	89.0672	75.9816	108.546	172.447	173.216	56.6346	77.3045	79.3542	159.822	142.161	75.1434	69.2181	82.1385	109.152	27.5039	77.3511	41.6258	53.1172	36.4712	126.084	NaN	56.8846	87.906	103.877	NaN	93.2196	88.393	49.8615	149.338	133.98	60.5037	32.3486	64.0081	112.555	101.691
Q9BSF0	Q9BSF0	Q9BSF0	C2orf88	Small membrane A-kinase anchor protein	9	88.2	113.003	203.811	NaN	NaN	175.217	113.057	84.6591	101.968	65.7966	51.6181	NaN	91.5575	177.352	90.1502	NaN	86.1141	248.564	97.2544	59.6632	48.9109	104.066	77.1834	104.635	74.8343	109.944	75.8362	75.8044	108.135	107.128	144.61	NaN	149.679	110.95	86.8228	86.9951	41.5764	149.152	121.715	102.976	126.351	67.0405	259.359	68.9123
P01024	P01024	P01024	C3	Complement C3	121	100	241.7	6543.33	768.328	2925.04	1810.2	454.988	191.544	539.301	339.097	532.97	666.515	873.967	1563.77	312.749	738.396	933.144	10834.3	813.888	334.582	661.117	238.477	1336.31	100.364	582.638	620.447	307.911	149.308	675.719	71.9763	534.049	1802.86	275.723	1172.64	607.341	541.158	298.386	905.621	870.913	77.0573	583.176	235.019	1082.91	359.107
Q16581	Q16581	Q16581	C3AR1	C3a anaphylatoxin chemotactic receptor	1	2	NaN	NaN	NaN	NaN	85.0042	NaN	NaN	NaN	NaN	NaN	NaN	NaN	NaN	NaN	NaN	NaN	NaN	NaN	NaN	NaN	NaN	NaN	NaN	NaN	NaN	NaN	NaN	NaN	NaN	NaN	NaN	NaN	NaN	NaN	NaN	NaN	NaN	NaN	NaN	NaN	NaN	NaN	NaN
Q6P1S2	Q6P1S2	Q6P1S2	C3orf33	Protein C3orf33	9	74.5	NaN	78.2244	46.7498	18.8259	NaN	128.071	NaN	79.9415	41.3387	96.5417	39.8283	NaN	47.2772	28.1785	NaN	43.4011	79.3308	73.8891	41.2514	NaN	43.5882	NaN	35.3027	93.5767	54.8994	NaN	37.0282	NaN	26.6742	NaN	75.9895	NaN	71.5185	41.2892	36.2331	NaN	50.4026	115.867	33.2986	36.1596	51.131	84.2395	31.4888
Q5JPI3	Q5JPI3	Q5JPI3	C3orf38	Uncharacterized protein C3orf38	17	100	44.4708	113.517	112.686	70.7688	63.2573	49.4967	38.3033	60.0099	93.6574	70.3898	66.3981	47.6815	62.0581	48.9806	84.1012	61.8856	58.5668	62.0437	49.4923	77.2982	56.5021	59.1097	62.8452	79.7949	57.2217	33.4509	128.179	57.3357	52.4633	52.9671	67.0855	28.9268	94.3338	71.8969	46.7478	69.5496	68.2966	54.5775	56.6339	56.9127	57.5608	88.3104	56.2011
A6NLC5	A6NLC5	A6NLC5	C3orf70	UPF0524 protein C3orf70	3	11.8	168.424	NaN	NaN	NaN	NaN	NaN	45.9692	NaN	NaN	NaN	NaN	NaN	NaN	NaN	NaN	NaN	NaN	NaN	NaN	29.1738	NaN	NaN	NaN	NaN	NaN	NaN	NaN	NaN	64.5419	NaN	NaN	48.8415	NaN	NaN	NaN	NaN	NaN	NaN	NaN	NaN	NaN	NaN	NaN
P0C0L4	P0C0L4	P0C0L4	C4A	Complement C4-A	137	100	197.465	341.956	5849.5	665.908	777.697	146.649	85.77	97.9509	57.002	821.492	140.493	310.868	432.67	63.6885	105.065	136.583	583.525	145.502	69.3846	171.871	78.4402	273.286	25.1476	466.119	1327.49	79.9144	20.3426	451.324	65.6478	51.683	218.975	81.5931	728.789	414.553	93.6912	296.785	88.8861	131.594	25.2314	136.747	94.6987	266.854	1138.76
P0C0L5	P0C0L5	P0C0L5	C4B	Complement C4-B	7	96.1	135.008	166.86	956.815	331.246	530.16	232.759	89.2187	85.5392	46.1363	505.474	55.7617	121.413	385.899	78.1236	40.1075	85.7252	751.657	151.967	112.254	303.046	55.0137	318.504	42.2125	1018.81	1899.71	94.4486	53.097	358.548	115.766	61.9206	271.281	88.4913	507.037	332.886	223.389	266.932	84.0283	188.07	20.1375	221.916	109.634	468.406	1267.84
P04003	P04003	P04003	C4BPA	C4b-binding protein alpha chain	39	98	220.74	1680.05	192.755	9310.89	841.254	209.804	116.44	426.936	163.394	204.412	656.497	825.6	1612.05	113.451	487.177	749.151	9195.23	960.814	152.349	229.178	79.8467	893.308	60.5837	215.723	831.611	140.856	124.059	424.66	NaN	171.761	1836.15	343.142	851.413	407.975	493.08	189.005	378.653	1372.41	80.6296	224.218	147.579	303.683	90.625
P20851	P20851	P20851	C4BPB	C4b-binding protein beta chain	10	52.9	NaN	1216.19	NaN	82.5569	46.9337	26.5072	14.5183	6.77911	NaN	NaN	28.1188	34.8368	94.2776	NaN	53.5867	38.4255	337.915	40.2539	NaN	12.8631	NaN	37.5316	NaN	12.2047	NaN	25.2315	NaN	43.0097	NaN	NaN	136.383	NaN	91.8532	23.2169	37.5603	NaN	30.9153	49.9108	NaN	NaN	NaN	NaN	NaN
Q8N1A6	Q8N1A6	Q8N1A6	C4orf33	UPF0462 protein C4orf33	10	66.7	120.574	62.7007	NaN	NaN	42.3441	91.8033	33.4227	NaN	67.6654	NaN	168.507	102.842	NaN	NaN	77.6437	NaN	140.201	115.333	94.4961	50.8366	48.9475	109.897	NaN	29.1324	NaN	66.1265	NaN	102.699	NaN	48.3758	71.8349	80.2892	NaN	61.8119	43.6256	NaN	38.3757	28.3604	55.3214	69.3888	31.0835	NaN	39.9728
P01031	P01031	P01031	C5	Complement C5	53	100	424.172	2168.17	659.902	932.034	1025.08	542.737	270.468	879.628	934.916	831.074	1166.87	1236.13	935.12	845.83	1278.26	417.949	769.153	819.036	658.882	838.581	577.126	849.771	394.762	775.907	330.544	628.399	522.506	959.496	436.197	743.439	825.645	859.483	502.426	336.858	378.706	373.754	789.882	961.7	926.271	683.979	391.257	1415.22	448.043
P21730	P21730	P21730	C5AR1	C5a anaphylatoxin chemotactic receptor 1	2	39.2	904.727	3551.13	9366.78	4224.04	65.03	NaN	1584.9	NaN	NaN	NaN	NaN	5702.37	64.0935	NaN	NaN	2224.2	31595.7	NaN	8.42441	2133.54	NaN	NaN	NaN	NaN	NaN	6902.48	NaN	NaN	NaN	NaN	18038.1	NaN	NaN	NaN	NaN	NaN	NaN	1491.27	NaN	NaN	NaN	NaN	NaN
Q49AR2	Q49AR2	Q49AR2	C5orf22	UPF0489 protein C5orf22	16	100	422.318	182.46	325.764	253.768	176.847	657.168	280.407	338.242	339.937	90.5748	226.529	400.321	379.639	376.825	208.788	423.843	452.788	354.929	374.032	286.748	136.242	231.979	143.341	166.612	59.2333	423.139	95.836	181.677	95.938	513.822	406.615	749.449	86.5919	177.44	413.259	65.9103	458.176	411.802	368.904	689.823	501.141	300.384	182.846
Q7Z6I8	Q7Z6I8	Q7Z6I8	C5orf24	UPF0461 protein C5orf24	12	100	144.251	196.816	68.9829	98.3548	71.9973	242.915	161.874	133.956	87.1047	113.455	91.8297	118.432	67.9408	66.2519	110.351	190.953	132.817	167.577	62.8919	191.507	91.5913	114.738	141.316	99.1697	81.3263	200.119	216.695	104.634	172.65	104.824	259.412	187.965	50.0966	104.678	175.348	66.9719	92.8824	134.839	114.116	176.621	167.693	106.102	79.7317
A6NC05	A6NC05	A6NC05	C5orf63	Glutaredoxin-like protein C5orf63	4	88.2	267.416	88.5917	NaN	67.2178	44.7307	128.162	76.3963	121.781	46.0255	NaN	62.0591	169.6	95.6226	31.4875	69.6802	42.8856	264.846	106.2	57.5494	51.8936	95.0445	216.471	68.5302	29.1174	NaN	128.809	17.046	152.848	47.5282	83.2405	37.0224	168.374	24.1663	30.3847	86.952	23.1562	40.8978	131.727	NaN	182.899	71.3623	NaN	42.8855
P13671	P13671	P13671	C6	Complement component C6	13	64.7	NaN	51.3792	30.6811	49.3699	12.1386	NaN	3.65879	22.1572	231.899	NaN	37.7726	34.8504	30.5007	35.9607	31.3568	15.5563	107.967	154.154	NaN	25.1807	NaN	36.4521	NaN	NaN	19.2933	NaN	NaN	NaN	28.2378	27.2864	83.5796	NaN	46.1678	25.1365	20.126	37.4881	23.1503	NaN	NaN	NaN	NaN	145.636	NaN
Q7Z4R8	Q7Z4R8	Q7Z4R8	C6orf120	UPF0669 protein C6orf120	3	31.4	6.13508	NaN	NaN	NaN	1.71425	8.44409	NaN	7.0178	NaN	NaN	NaN	NaN	2.36103	2.32811	NaN	NaN	NaN	NaN	NaN	NaN	4.35548	NaN	2.7348	3.74732	7.09222	NaN	NaN	NaN	12.2916	1.48094	NaN	NaN	NaN	NaN	3.75507	NaN	4.72914	NaN	NaN	NaN	NaN	NaN	NaN
Q5SQH8	Q5SQH8	Q5SQH8	C6orf136	Uncharacterized protein C6orf136	5	90.2	NaN	153.472	90.2681	22.602	90.603	12.2117	9.77667	181.99	53.2439	191.901	78.4528	NaN	107.958	58.0312	31.575	51.7858	NaN	24.0155	37.3357	21.5598	43.4974	160.584	87.1062	225.34	129.524	23.6143	NaN	35.5554	61.265	33.7395	80.7131	12.4011	184.674	18.9218	37.6596	44.2186	204.814	132.74	30.0984	32.7693	76.9336	136.234	64.7577
O95873	O95873	O95873	C6orf47	Uncharacterized protein C6orf47	7	39.2	NaN	NaN	NaN	49.5997	114.378	NaN	NaN	18.503	NaN	NaN	NaN	34.5631	85.1546	NaN	NaN	NaN	8.67314	NaN	NaN	NaN	NaN	NaN	19.9919	57.1688	77.81	20.4042	43.9697	NaN	51.1092	NaN	NaN	NaN	NaN	NaN	55.8091	NaN	111.241	56.219	181.111	NaN	NaN	129.859	NaN
Q9GZU0	Q9GZU0	Q9GZU0	C6orf62	Uncharacterized protein C6orf62	1	9.8	NaN	NaN	102.38	NaN	NaN	NaN	NaN	NaN	NaN	65.4274	NaN	NaN	NaN	NaN	NaN	NaN	NaN	NaN	NaN	NaN	NaN	NaN	NaN	NaN	NaN	64.7304	NaN	NaN	NaN	NaN	NaN	NaN	NaN	59.1733	NaN	NaN	NaN	NaN	NaN	NaN	NaN	NaN	NaN
Q6UWU4	Q6UWU4	Q6UWU4	C6orf89	Bombesin receptor-activated protein C6orf89	8	72.5	NaN	132.552	74.4166	NaN	41.7808	NaN	NaN	25.2387	NaN	62.6868	17.76	NaN	62.6057	20.2681	NaN	74.8132	NaN	65.1194	69.0781	NaN	90.7301	NaN	62.8998	41.3439	77.4615	60.8713	57.278	NaN	66.5226	72.6081	29.9446	31.1463	96.0477	120.436	54.663	NaN	122.936	88.8043	49.6487	27.1595	171.994	64.146	68.3986
P10643	P10643	P10643	C7	Complement component C7	28	90.2	51.6251	157.16	116.039	98.0631	45.6313	20.2463	49.8978	88.7099	50.2369	27.367	94.4918	65.1103	95.343	38.2783	66.5916	46.34	300.614	43.0191	39.115	35.2377	11.3678	42.3359	NaN	32.815	54.803	80.3081	NaN	63.5125	35.7302	46.7169	240.056	NaN	89.109	42.0502	31.669	7.2848	54.0785	42.3218	NaN	49.5712	NaN	917.66	37.726
Q9BPX7	Q9BPX7	Q9BPX7	C7orf25	UPF0415 protein C7orf25	16	98	119.091	165	66.6897	75.8255	116.513	86.34	82.1314	58.7784	81.8387	41.3413	78.8401	87.4965	93.7799	52.0447	78.977	62.7779	171.98	150.293	61.9134	83.7405	48.0404	123.914	26.6639	42.9242	32.229	85.3061	NaN	114.147	52.0497	90.6025	111.369	75.0839	56.2392	69.8646	89.8825	44.6295	85.7548	83.88	74.6919	93.5903	92.9632	89.9285	38.3754
Q9BRJ6	Q9BRJ6	Q9BRJ6	C7orf50	Uncharacterized protein C7orf50	17	100	994.344	818.206	194.833	467.933	352.956	581.277	544.948	315.039	125.173	189.41	239.739	608.64	513.075	332.032	527.855	723.488	215.048	475.778	315.196	359.556	367.246	454.034	94.8378	155.784	71.5099	237.695	202.47	352.243	141.052	443.628	382.29	610.339	102.529	462.544	478.167	165.311	454.171	301.231	272.404	663.723	381.664	323.355	339.125
P07357	P07357	P07357	C8A	Complement component C8 alpha chain	11	52.9	NaN	160.761	21.1562	47.3498	93.3748	NaN	NaN	NaN	67.0958	NaN	17.9467	22.0987	43.8442	NaN	16.1553	30.8614	227.23	20.2175	NaN	19.7638	NaN	56.9135	NaN	NaN	6.93347	19.4126	NaN	104.207	NaN	60.2509	53.8946	NaN	27.4301	26.5444	NaN	NaN	31.9197	20.3184	NaN	33.2062	NaN	NaN	15.4576
P07358	P07358	P07358	C8B	Complement component C8 beta chain	26	78.4	NaN	519.929	94.688	210.946	63.6929	19.2534	12.9163	22.5796	NaN	35.9723	81.9989	51.1859	110.39	NaN	39.998	61.4966	336.222	50.0697	NaN	24.2984	NaN	64.3652	32.5166	44.691	24.3397	19.5721	NaN	31.3584	NaN	25.9241	144.219	NaN	91.0853	26.5892	23.4541	NaN	28.4365	32.6081	NaN	27.1229	NaN	352.327	11.0138
P07360	P07360	P07360	C8G	Complement component C8 gamma chain	2	9.8	NaN	193.974	NaN	17.3101	NaN	NaN	NaN	NaN	NaN	NaN	NaN	NaN	NaN	NaN	NaN	NaN	235.644	NaN	NaN	NaN	NaN	NaN	NaN	NaN	NaN	NaN	NaN	NaN	NaN	NaN	60.0728	NaN	NaN	NaN	NaN	NaN	71.5961	NaN	NaN	NaN	NaN	NaN	NaN
Q9H7E9	Q9H7E9	Q9H7E9	C8orf33	UPF0488 protein C8orf33	13	100	450.767	228.455	155.262	416.383	150.132	793.535	595.314	259.745	337.917	177.808	153.537	526.858	187.185	281.272	648.052	324.003	282.208	241.181	252.645	225.454	368.214	152.42	250.007	209.631	225.229	463.001	281.696	362.029	303.339	450.263	378.749	644.557	223.182	253.641	397.626	503.338	270.875	196.504	196.81	236.821	317.623	261.692	355.511
Q6P1X6	Q6P1X6	Q6P1X6	C8orf82	UPF0598 protein C8orf82	16	100	1713.04	483.345	308.974	592.439	672.996	944.043	2117.81	902.38	475.057	424.057	439.35	710.564	492.522	331.569	250.094	605.62	1199.81	490.538	582.11	303.995	656.606	740.624	797.972	513.37	1586.82	596.563	1224.26	1205.87	691.912	677.107	840.535	1887.38	651.11	463.673	570.16	312.322	733.438	573.26	372.408	412.331	542.86	455.349	676.498
P0DMB2	P0DMB2	P0DMB2	C8orf88	Uncharacterized protein C8orf88	1	41.2	163.044	NaN	NaN	NaN	NaN	172.746	NaN	NaN	65.8496	NaN	NaN	NaN	NaN	55.0199	139.851	117.79	144.432	200.727	NaN	245.704	NaN	NaN	NaN	NaN	NaN	NaN	166.792	584.629	86.2195	92.9925	165.472	249.584	NaN	276.852	247.494	NaN	NaN	NaN	NaN	NaN	97.8806	118.066	NaN
P02748	P02748	P02748	C9	Complement component C9	26	94.1	89.1913	800.05	212.656	1026.01	1368.84	165.722	140.329	230.875	191.431	403.674	623.731	664.331	1532.48	83.8951	831.596	639.322	3599.77	716.233	98.9054	344.426	162.426	593.29	414.443	341.293	201.062	169.128	NaN	284.161	NaN	133.401	1614.29	66.8339	698.684	215.59	248.332	221.543	240.582	274.435	NaN	276.172	94.1591	437.495	68.1281
Q8IXQ3	Q8IXQ3	Q8IXQ3	C9orf40	Uncharacterized protein C9orf40	4	70.6	72.3623	NaN	34.9687	85.4743	68.9104	50.4568	39.9258	49.6925	21.803	32.1296	NaN	102.104	35.977	48.3844	NaN	21.2438	431.19	64.3751	NaN	NaN	25.3488	NaN	34.5092	NaN	68.3239	50.9865	NaN	NaN	80.4634	71.5097	NaN	172.921	91.2724	46.8967	51.5194	NaN	83.8632	83.6176	43.5514	88.7772	56.0976	NaN	23.7642
Q96LT7	Q96LT7	Q96LT7	C9orf72	Guanine nucleotide exchange factor C9orf72	5	39.2	NaN	34.4801	13.1704	NaN	6.16436	NaN	NaN	8.9185	NaN	NaN	NaN	NaN	27.3784	9.35833	NaN	NaN	NaN	NaN	12.9644	NaN	NaN	NaN	9.69882	40.961	4.77842	NaN	NaN	NaN	22.7131	NaN	NaN	NaN	33.2096	30.2449	NaN	16.6965	13.9841	37.5775	NaN	NaN	NaN	NaN	NaN
Q9NZ63	Q9NZ63	Q9NZ63	C9orf78	Splicing factor C9orf78	22	100	446.341	135.405	284.325	246.467	101.324	458.741	454.055	235.072	245.019	447.553	244.88	350.613	125.979	349.289	446.717	312.307	296.009	337.79	209.887	260.086	288.507	209.988	273.84	329.594	245.071	460.776	351.025	271.172	441.124	297.435	419.668	436.385	290.116	386.045	359.827	227.193	260.195	241.625	297.682	399.769	300.797	195.993	259.756
Q96MD7	Q96MD7	Q96MD7	C9orf85	Uncharacterized protein C9orf85	3	45.1	103.574	NaN	NaN	62.9565	NaN	NaN	108.538	23.7199	90.2342	70.5186	NaN	NaN	NaN	59.3309	92.3428	128.339	NaN	81.5074	NaN	NaN	NaN	NaN	NaN	162.774	NaN	NaN	NaN	NaN	47.0603	NaN	80.8846	NaN	NaN	54.8031	74.761	98.4147	47.3044	NaN	54.9626	69.27	NaN	NaN	27.7464
P00915	P00915	P00915	CA1	Carbonic anhydrase 1	19	98	139.987	1936.29	77.4037	3666.46	2036.14	386.353	280.95	353.474	83.7993	243.097	441.071	289.254	1549.34	95.6953	201.815	493.321	1918.17	419.953	122.812	195.195	NaN	1165.89	58.9358	107.957	133.408	181.269	57.7777	173.589	21.9227	65.1315	1460.8	766.147	744.708	201.38	252.774	134.568	8782.32	1703.97	73.4638	193.563	77.683	308.673	94.6065
Q8N1Q1	Q8N1Q1	Q8N1Q1	CA13	Carbonic anhydrase 13	8	80.4	NaN	179.575	14.9001	109.005	204.718	20.5568	26.2049	58.4528	NaN	NaN	79.0081	106.502	284.554	67.8876	157.485	66.1738	498.472	301.842	86.5108	44.8637	NaN	277.491	NaN	55.0519	NaN	78.2952	NaN	358.331	NaN	23.4636	71.4576	173.927	61.1604	93.1603	203.746	49.7693	115.029	107.374	50.8109	35.4169	45.6834	146.768	36.4187
P00918	P00918	P00918	CA2	Carbonic anhydrase 2	19	98	436.839	601.732	371.212	1411.01	3710.56	298.82	407.368	421.118	446.559	108.526	981.72	2421.06	1962.73	278.443	1856.66	431.935	11053.5	3495.96	372.879	112.448	57.4519	4165.63	188.299	245.534	137.759	243.288	116.143	2624.33	NaN	61.8981	955.671	511.203	336.06	845.51	2616.99	134.167	3475.33	913.328	87.1352	379.91	267.908	278.939	101.927
P07451	P07451	P07451	CA3	Carbonic anhydrase 3	7	27.5	NaN	NaN	NaN	NaN	47.6489	NaN	NaN	NaN	NaN	NaN	NaN	NaN	37.2459	NaN	NaN	NaN	272.143	76.9918	NaN	143.927	NaN	178.653	169.862	NaN	NaN	NaN	NaN	NaN	NaN	NaN	NaN	34.5424	NaN	NaN	18.7629	NaN	76.0732	19.7668	NaN	NaN	113.069	227.39	NaN
P22748	P22748	P22748	CA4	Carbonic anhydrase 4	7	15.7	NaN	NaN	NaN	NaN	53.2782	NaN	NaN	NaN	NaN	NaN	NaN	96.1094	35.7024	NaN	NaN	NaN	77.5687	71.8483	NaN	NaN	NaN	123.501	NaN	NaN	NaN	NaN	NaN	NaN	NaN	NaN	NaN	NaN	NaN	NaN	NaN	NaN	NaN	7.09232	NaN	NaN	NaN	NaN	NaN
Q9Y2D0	Q9Y2D0	Q9Y2D0	CA5B	Carbonic anhydrase 5B, mitochondrial	13	86.3	284.583	90.0954	NaN	90.2026	63.3085	NaN	133.82	48.2337	145.036	80.0447	514.396	307.249	132.52	46.0559	NaN	179.56	235.698	NaN	413.417	125.601	NaN	180.085	NaN	55.5175	35.1587	86.235	121.06	132.771	36.5342	69.6811	81.9761	357.311	28.8679	388.336	49.9147	31.5743	188.1	135.41	NaN	79.8563	76.1075	164.112	228.457
P35219	P35219	P35219	CA8	Carbonic anhydrase-related protein	9	29.4	NaN	NaN	NaN	79.0428	758.264	NaN	152.599	NaN	NaN	NaN	204.359	NaN	27.1041	NaN	NaN	NaN	144.816	NaN	NaN	750.19	16.8008	NaN	NaN	NaN	NaN	NaN	NaN	NaN	NaN	NaN	NaN	NaN	310.229	292.022	NaN	NaN	63.5293	141.835	NaN	NaN	NaN	183.663	NaN
[truncated: 9,052 more rows]
[truncated: 8 more columns]
