# Supplementary material for: Proteomic profiling revealed unique disease biology associated with 1q abnormalities in multiple myeloma
Source: NPJ Precis Oncol. 2026 Apr 14;10:222. doi: 10.1038/s41698-026-01364-7 (PMC13269749; doi:10.1038/s41698-026-01364-7)
Supplement: Supplementary file 4 — Supplementary Data 3 [file 41698_2026_1364_MOESM4_ESM.xlsx]

## Sheet: Differentially expressed
PG.ProteinAccessions	PG.Genes	PG.ProteinDescriptions	p-value	q-value	log2fold change (+1q vs non +1q)
P48681	NES	Nestin	1.67752e-05	0.014	2.69721
Q13608	PEX6	Peroxisomal ATPase PEX6	0.0267475	0.408153	1.45855
P23378	GLDC	Glycine dehydrogenase (decarboxylating)	0.00403448	0.176178	1.34769
Q9NUV9	GIMAP4	GTPase IMAP family member 4	0.00270032	0.150819	1.24527
P46019	PHKA2	Phosphorylase b kinase regulatory subunit alpha	0.00586044	0.198697	1.20969
O95498	VNN2	Pantetheine hydrolase VNN2	0.0220951	0.379115	1.18744
Q9UN81	L1RE1	LINE-1 retrotransposable element ORF1 protein	0.01141	0.276269	1.0373
P33993	MCM7	DNA replication licensing factor MCM7	0.000769573	0.0927111	1.03502
Q8NBJ4	GOLM1	Golgi membrane protein 1	0.0276127	0.412723	1.01993
Q99829	CPNE1	Copine-1	0.00297737	0.156821	1.01917
Q5VW32	BROX	BRO1 domain-containing protein BROX	0.0268632	0.408019	1.01443
Q8NB16	MLKL	Mixed lineage kinase domain-like protein	0.00439943	0.183348	1.00603
Q9H967	WDR76	WD repeat-containing protein 76	0.00222419	0.139742	0.999679
O14862	AIM2	Interferon-inducible protein AIM2	0.00652276	0.207383	0.999144
Q15003	NCAPH	Condensin complex subunit 2	0.000997181	0.102593	0.99337
P33992	MCM5	DNA replication licensing factor MCM5	0.00105933	0.102345	0.976681
P10155	RO60	RNA-binding protein RO60	0.00375309	0.176096	0.961939
Q14566	MCM6	DNA replication licensing factor MCM6	0.00116549	0.10225	0.949074
Q9H5Q4	TFB2M	Dimethyladenosine transferase 2	0.00816917	0.235752	0.939928
P25205	MCM3	DNA replication licensing factor MCM3	0.000584852	0.0780513	0.929042
Q9Y240	CLEC11A	C-type lectin domain family 11 member A	0.0284387	0.412884	0.923706
Q9Y312	AAR2	Protein AAR2 homolog	0.00604554	0.20114	0.922993
P33991	MCM4	DNA replication licensing factor MCM4	0.000651005	0.0832195	0.920666
O60879	DIAPH2	Protein diaphanous homolog 2	0.0228711	0.377079	0.917917
Q96KB5	PBK	Lymphokine-activated killer T-cell-originated protein kinase	0.00430806	0.181957	0.909584
P49736	MCM2	DNA replication licensing factor MCM2	0.00461731	0.186759	0.908964
P31146	CORO1A	Coronin-1A	0.0229079	0.376668	0.907536
Q9Y6Y0	IVNS1ABP	Influenza virus NS1A-binding protein	3.23701e-08	0	0.901312
Q9P2D0	IBTK	Inhibitor of Bruton tyrosine kinase	0.0292273	0.416975	0.890347
Q6NS38	ALKBH2	DNA oxidative demethylase ALKBH2	0.00634686	0.207432	0.884051
Q9BTT0	ANP32E	Acidic leucine-rich nuclear phosphoprotein 32 family member E	0.0290757	0.416584	0.876685
Q9H5I1	SUV39H2	Histone-lysine N-methyltransferase SUV39H2	0.00296172	0.157261	0.867686
P32929	CTH	Cystathionine gamma-lyase	0.0286648	0.412497	0.865972
Q63HM1	AFMID	Kynurenine formamidase	0.00103687	0.101754	0.85727
Q15126	PMVK	Phosphomevalonate kinase	0.00183576	0.127855	0.84626
P06493	CDK1	Cyclin-dependent kinase 1	0.00741818	0.224623	0.845431
Q17R31	TATDN3	Putative deoxyribonuclease TATDN3	0.00200077	0.134115	0.834855
Q7L2Z9	CENPQ	Centromere protein Q	0.0185172	0.346751	0.826437
Q5T3I0	GPATCH4	G patch domain-containing protein 4	2.70312e-05	0.012	0.82236
O75663	TIPRL	TIP41-like protein	1.89404e-05	0.0125714	0.817443
Q9UKQ2	ADAM28	Disintegrin and metalloproteinase domain-containing protein 28	0.0443311	0.487134	0.816643
Q9BZQ6	EDEM3	ER degradation-enhancing alpha-mannosidase-like protein 3	0.0379586	0.455374	0.805668
Q96DG6	CMBL	Carboxymethylenebutenolidase homolog	0.0378543	0.457381	0.8016
Q9NS37	CREBZF	CREB/ATF bZIP transcription factor	0.028189	0.41388	0.791806
Q9HB71	CACYBP	Calcyclin-binding protein	0.00210071	0.136989	0.783937
P46013	MKI67	Proliferation marker protein Ki-67	0.00469594	0.185691	0.778749
O75191	XYLB	Xylulose kinase	0.00176935	0.123512	0.776208
P28074	PSMB5	Proteasome subunit beta type-5	0.021148	0.372629	0.775426
P31785	IL2RG	Cytokine receptor common subunit gamma	0.0375094	0.453902	0.775145
P00813	ADA	Adenosine deaminase	0.0315781	0.429736	0.774348
Q9H3M7	TXNIP	Thioredoxin-interacting protein	0.00619886	0.205844	0.773381
Q5TAQ9	DCAF8	DDB1- and CUL4-associated factor 8	0.00436837	0.183086	0.772192
P41162	ETV3	ETS translocation variant 3	0.00121169	0.10203	0.768422
Q9NVX0	HAUS2	HAUS augmin-like complex subunit 2	0.028155	0.414199	0.767891
P09874	PARP1	Poly [ADP-ribose] polymerase 1	0.00103574	0.103429	0.764618
Q92974	ARHGEF2	Rho guanine nucleotide exchange factor 2	0.0378952	0.456157	0.762774
Q9Y6Q3	ZFP37	Zinc finger protein 37 homolog	0.0117197	0.279735	0.761622
O43776	NARS1	Asparagine--tRNA ligase	0.0497983	0.494784	0.7609
Q01469	FABP5	Fatty acid-binding protein 5	0.0413402	0.47229	0.753642
Q7Z5L9	IRF2BP2	Interferon regulatory factor 2-binding protein 2	0.00034317	0.0611852	0.750875
Q9UBK8	MTRR	Methionine synthase reductase	0.0237991	0.382626	0.746722
Q8TBB5	KLHDC4	Kelch domain-containing protein 4	0.00329656	0.162033	0.73335
Q99755	PIP5K1A	Phosphatidylinositol 4-phosphate 5-kinase type-1 alpha	0.000364237	0.0605517	0.73235
P08237	PFKM	ATP-dependent 6-phosphofructokinase	0.0433761	0.482305	0.728989
P29350	PTPN6	Tyrosine-protein phosphatase non-receptor type 6	0.000966691	0.100981	0.726649
Q02790	FKBP4	Peptidyl-prolyl cis-trans isomerase FKBP4	0.000872072	0.09584	0.71863
P30520	ADSS2	Adenylosuccinate synthetase isozyme 2	0.00106757	0.101424	0.717581
Q14807	KIF22	Kinesin-like protein KIF22	0.00468794	0.186595	0.713439
Q96EK6	GNPNAT1	Glucosamine 6-phosphate N-acetyltransferase	0.0263891	0.40513	0.711519
Q9Y4L5	RNF115	E3 ubiquitin-protein ligase RNF115	0.00342319	0.165115	0.708325
Q7Z2T5	TRMT1L	TRMT1-like protein	0.0154053	0.317488	0.707938
Q9H9V9	JMJD4	2-oxoglutarate and iron-dependent oxygenase JMJD4	0.0384728	0.459533	0.704472
P13995	MTHFD2	Bifunctional methylenetetrahydrofolate dehydrogenase/cyclohydrolase	0.0195649	0.357544	0.702435
Q07820	MCL1	Induced myeloid leukemia cell differentiation protein Mcl-1	0.000531961	0.0738378	0.694876
P42684	ABL2	Tyrosine-protein kinase ABL2	0.0131272	0.288413	0.690334
Q15063	POSTN	Periostin	0.0404129	0.467342	0.689984
Q5VTE6	ANGEL2	Protein angel homolog 2	2.47319e-05	0.0128889	0.688916
Q96IZ5	RBM41	RNA-binding protein 41	0.00503235	0.186125	0.685187
Q9P2D3	HEATR5B	HEAT repeat-containing protein 5B	0.0431245	0.481053	0.6827
Q9HBM0	VEZT	Vezatin	0.0479412	0.493681	0.676369
Q5T1V6	DDX59	Probable ATP-dependent RNA helicase DDX59	1.23914e-05	0.014	0.676181
O43598	DNPH1	2'-deoxynucleoside 5'-phosphate N-hydrolase 1	0.0392882	0.460508	0.67169
Q8NCC3	PLA2G15	Phospholipase A2 group XV	0.011148	0.273248	0.669266
P07355	ANXA2	Annexin A2	0.0411299	0.470556	0.66653
Q8WUJ0	STYX	Serine/threonine/tyrosine-interacting protein	0.0259727	0.401528	0.664117
Q9UNI6	DUSP12	Dual specificity protein phosphatase 12	2.84586e-06	0.004	0.664092
Q96L92	SNX27	Sorting nexin-27	0.00463815	0.186603	0.660235
Q9H3R5	CENPH	Centromere protein H	0.00793722	0.234146	0.659163
Q9BV57	ADI1	Acireductone dioxygenase	0.00261296	0.151881	0.653534
Q9C0B1	FTO	Alpha-ketoglutarate-dependent dioxygenase FTO	0.0123993	0.280426	0.652981
P52292	KPNA2	Importin subunit alpha-1	0.0193115	0.355681	0.65068
Q8WU10	PYROXD1	Pyridine nucleotide-disulfide oxidoreductase domain-containing protein 1	0.00392535	0.178062	0.648819
Q15813	TBCE	Tubulin-specific chaperone E	2.81321e-05	0.0109091	0.642935
O43148	RNMT	mRNA cap guanine-N7 methyltransferase	0.00636056	0.205535	0.642009
Q9NRG4	SMYD2	N-lysine methyltransferase SMYD2	0.000834847	0.0937959	0.641536
Q9Y3B9	RRP15	RRP15-like protein	0.0243163	0.38445	0.638213
Q8WWW0	RASSF5	Ras association domain-containing protein 5	8.18932e-07	0.002	0.637999
Q9H9L3	ISG20L2	Interferon-stimulated 20 kDa exonuclease-like 2	5.7503e-05	0.0218462	0.636398
O15091	PRORP	Mitochondrial ribonuclease P catalytic subunit	0.0244317	0.384687	0.635705
O75044	SRGAP2	SLIT-ROBO Rho GTPase-activating protein 2	0.00496869	0.184906	0.635554
Q9H497	TOR3A	Torsin-3A	0.0325833	0.433746	0.635448
P43246	MSH2	DNA mismatch repair protein Msh2	0.0344129	0.442256	0.63493
Q9H093	NUAK2	NUAK family SNF1-like kinase 2	0.00812706	0.235426	0.632964
Q9H0H0	INTS2	Integrator complex subunit 2	0.00913062	0.24379	0.632659
Q8WUB8	PHF10	PHD finger protein 10	0.00888096	0.242906	0.631848
Q8N6R0	METTL13	eEF1A lysine and N-terminal methyltransferase	0.0293046	0.417134	0.630589
Q9BUI4	POLR3C	DNA-directed RNA polymerase III subunit RPC3	0.0366061	0.450432	0.630344
P17041	ZNF32	Zinc finger protein 32	0.00928136	0.246296	0.629972
P47974	ZFP36L2	mRNA decay activator protein ZFP36L2	0.010718	0.268245	0.627564
Q96AH0	NABP1	SOSS complex subunit B2	0.000270311	0.05072	0.626292
P36551	CPOX	Oxygen-dependent coproporphyrinogen-III oxidase	0.00118687	0.101333	0.626031
Q9H867	VCPKMT	Protein N-lysine methyltransferase METTL21D	0.012599	0.282642	0.62575
Q6IPR3	TYW3	tRNA wybutosine-synthesizing protein 3 homolog	0.00487571	0.188078	0.62373
P41214	EIF2D	Eukaryotic translation initiation factor 2D	9.94818e-05	0.02825	0.618616
Q96EM0	L3HYPDH	Trans-3-hydroxy-L-proline dehydratase	0.0455329	0.488119	0.617274
P78330	PSPH	Phosphoserine phosphatase	0.0431083	0.481634	0.61625
P02545	LMNA	Prelamin-A/C	0.0355455	0.442074	0.615971
P42696	RBM34	RNA-binding protein 34	0.00247344	0.14452	0.6148
Q8N2S1	LTBP4	Latent-transforming growth factor beta-binding protein 4	0.0469097	0.489641	0.613362
O00154	ACOT7	Cytosolic acyl coenzyme A thioester hydrolase	0.0295799	0.419298	0.609861
Q9BRX5	GINS3	DNA replication complex GINS protein PSF3	0.0157579	0.316362	0.605283
Q8TDX7	NEK7	Serine/threonine-protein kinase Nek7	0.000149656	0.0416471	0.603901
P27540	ARNT	Aryl hydrocarbon receptor nuclear translocator	0.000168479	0.0376	0.603637
P60842	EIF4A1	Eukaryotic initiation factor 4A-I	0.0407925	0.469011	0.601173
P29353	SHC1	SHC-transforming protein 1	0.000333265	0.0623077	0.600909
Q86X27	RALGPS2	Ras-specific guanine nucleotide-releasing factor RalGPS2	0.00145964	0.112108	0.600132
P26374	CHML	Rab proteins geranylgeranyltransferase component A 2	0.0136676	0.297662	0.597539
O95347	SMC2	Structural maintenance of chromosomes protein 2	0.00576601	0.197526	0.596866
Q8N543	OGFOD1	Prolyl 3-hydroxylase OGFOD1	0.012419	0.279853	0.596112
Q96T88	UHRF1	E3 ubiquitin-protein ligase UHRF1	0.0108496	0.269231	0.591372
P57081	WDR4	tRNA (guanine-N(7)-)-methyltransferase non-catalytic subunit WDR4	0.0280008	0.415431	0.591153
Q9H2P9	DPH5	Diphthine methyl ester synthase	0.00138078	0.108722	0.589213
O95749	GGPS1	Geranylgeranyl pyrophosphate synthase	0.00387038	0.17775	0.585645
Q9NRW3	APOBEC3C	DNA dC->dU-editing enzyme APOBEC-3C	0.0262265	0.403458	0.582463
P34896	SHMT1	Serine hydroxymethyltransferase	0.0236372	0.382954	0.577548
Q05823	RNASEL	2-5A-dependent ribonuclease	0.00734927	0.226041	0.577286
Q14181	POLA2	DNA polymerase alpha subunit B	0.00186872	0.127247	0.57581
P29558	RBMS1	RNA-binding motif	0.0365268	0.450253	0.573809
P49643	PRIM2	DNA primase large subunit	0.00280815	0.153148	0.573587
P12004	PCNA	Proliferating cell nuclear antigen	0.0253958	0.394735	0.569722
Q8TCN5	ZNF507	Zinc finger protein 507	0.0131627	0.288184	0.568543
Q9NRH2	SNRK	SNF-related serine/threonine-protein kinase	0.0483749	0.495347	0.567359
Q8N9V3	WDSUB1	WD repeat	0.0391387	0.459404	0.567099
Q69YN2	CWF19L1	CWF19-like protein 1	0.00160517	0.118182	0.566919
Q14814	MEF2D	Myocyte-specific enhancer factor 2D	0.00081182	0.0921667	0.566391
Q96KP4	CNDP2	Cytosolic non-specific dipeptidase	0.0236935	0.381888	0.564247
P46087	NOP2	Probable 28S rRNA (cytosine(4447)-C(5))-methyltransferase	0.0155807	0.315974	0.563102
Q9BUK6	MSTO1	Protein misato homolog 1	0.00114089	0.103032	0.561241
Q9NTJ3	SMC4	Structural maintenance of chromosomes protein 4	0.0435627	0.482817	0.561104
Q9ULW0	TPX2	Targeting protein for Xklp2	0.0129243	0.285749	0.560902
Q9UBP6	METTL1	tRNA (guanine-N(7)-)-methyltransferase	0.0267783	0.407694	0.560735
Q9NRP4	SDHAF3	Succinate dehydrogenase assembly factor 3	0.0111292	0.274952	0.559199
Q6GQQ9	OTUD7B	OTU domain-containing protein 7B	0.000562633	0.0773684	0.554331
Q86SQ7	SDCCAG8	Serologically defined colon cancer antigen 8	0.00162187	0.116962	0.553649
P07900	HSP90AA1	Heat shock protein HSP 90-alpha	0.0396108	0.463601	0.553561
Q5SQN1	SNAP47	Synaptosomal-associated protein 47	0.012177	0.281278	0.552158
Q15697	ZNF174	Zinc finger protein 174	0.0360656	0.446238	0.5497
Q7Z7E8	UBE2Q1	Ubiquitin-conjugating enzyme E2 Q1	1.24999e-05	0.0112	0.548723
P42574	CASP3	Caspase-3	0.0138241	0.300547	0.546919
Q9BU76	MMTAG2	Multiple myeloma tumor-associated protein 2	0.0404753	0.467129	0.545761
A6NDG6	PGP	Glycerol-3-phosphate phosphatase	0.0166568	0.327203	0.545408
Q96BJ3	AIDA	Axin interactor	0.0464946	0.489105	0.544562
Q8WXI9	GATAD2B	Transcriptional repressor p66-beta	0.00102948	0.1048	0.541239
Q9P215	POGK	Pogo transposable element with KRAB domain	0.00121297	0.100706	0.537473
P51965	UBE2E1	Ubiquitin-conjugating enzyme E2 E1	0.0429777	0.480926	0.536799
Q9GZT9	EGLN1	Egl nine homolog 1	0.00125938	0.102	0.535235
Q99598	TSNAX	Translin-associated protein X	0.00867144	0.241041	0.533223
Q9NVX2	NLE1	Notchless protein homolog 1	0.0348485	0.442482	0.532001
P57768	SNX16	Sorting nexin-16	0.0160973	0.320038	0.531634
Q16666	IFI16	Gamma-interferon-inducible protein 16	0.00957174	0.248681	0.531595
Q6P1J9	CDC73	Parafibromin	5.12855e-05	0.0206667	0.529954
Q9BW19	KIFC1	Kinesin-like protein KIFC1	0.0209453	0.371175	0.529077
Q9Y303	AMDHD2	N-acetylglucosamine-6-phosphate deacetylase	0.0282864	0.413486	0.528573
Q9NW13	RBM28	RNA-binding protein 28	0.0485342	0.494781	0.526302
P18858	LIG1	DNA ligase 1	0.017114	0.330137	0.525599
Q86X76	NIT1	Deaminated glutathione amidase	0.00129747	0.103549	0.520037
Q9BU02	THTPA	Thiamine-triphosphatase	0.00416985	0.178657	0.518711
P50336	PPOX	Protoporphyrinogen oxidase	0.0129144	0.286504	0.51708
Q9NVM4	PRMT7	Protein arginine N-methyltransferase 7	0.0150894	0.313852	0.512412
Q14376	GALE	UDP-glucose 4-epimerase	0.0446165	0.488182	0.5116
Q9Y5B0	CTDP1	RNA polymerase II subunit A C-terminal domain phosphatase	0.0187202	0.347607	0.505955
Q1ED39	KNOP1	Lysine-rich nucleolar protein 1	0.00523288	0.190258	0.502984
Q9Y5K5	UCHL5	Ubiquitin carboxyl-terminal hydrolase isozyme L5	0.00023648	0.0466087	0.500624
Q9Y4C8	RBM19	Probable RNA-binding protein 19	0.0389315	0.460939	0.499676
Q9Y316	MEMO1	Protein MEMO1	0.00628147	0.20644	0.497636
Q8WTS6	SETD7	Histone-lysine N-methyltransferase SETD7	0.00852295	0.241395	0.497527
O60942	RNGTT	mRNA-capping enzyme	0.00153333	0.116053	0.497452
Q7L8J4	SH3BP5L	SH3 domain-binding protein 5-like	0.00954683	0.250163	0.495762
Q16774	GUK1	Guanylate kinase	0.0310502	0.426163	0.495454
Q05639	EEF1A2	Elongation factor 1-alpha 2	0.0201659	0.364104	0.49421
Q5VT52	RPRD2	Regulation of nuclear pre-mRNA domain-containing protein 2	0.0427109	0.479376	0.493937
Q8IYQ7	THNSL1	Threonine synthase-like 1	0.0098423	0.249876	0.492467
Q8NEF9	SRFBP1	Serum response factor-binding protein 1	0.024138	0.386268	0.492453
Q9NQ55	PPAN	Suppressor of SWI4 1 homolog	7.47956e-05	0.024	0.487395
Q9NYY8	FASTKD2	FAST kinase domain-containing protein 2	0.0471665	0.490073	0.486124
P33552	CKS2	Cyclin-dependent kinases regulatory subunit 2	0.0310224	0.426632	0.485597
Q5SW96	LDLRAP1	Low density lipoprotein receptor adapter protein 1	0.0156534	0.316417	0.485554
Q7Z6K3	PTAR1	Protein prenyltransferase alpha subunit repeat-containing protein 1	0.000156771	0.0378947	0.48377
P62699	YPEL5	Protein yippee-like 5	0.00048685	0.0701714	0.483549
Q9P2K3	RCOR3	REST corepressor 3	0.000509679	0.0727778	0.482744
Q6ICB0	DESI1	Desumoylating isopeptidase 1	0.00488545	0.186116	0.482663
Q96RD9	FCRL5	Fc receptor-like protein 5	0.0333058	0.440775	0.482497
Q9NX74	DUS2	tRNA-dihydrouridine(20) synthase [NAD(P)+]-like	0.00762225	0.227525	0.481433
P61968	LMO4	LIM domain transcription factor LMO4	0.044919	0.488508	0.480329
Q9H777	ELAC1	Zinc phosphodiesterase ELAC protein 1	0.0304598	0.42293	0.479152
Q01415	GALK2	N-acetylgalactosamine kinase	0.0323803	0.43281	0.478213
P26358	DNMT1	DNA (cytosine-5)-methyltransferase 1	0.00466052	0.186449	0.477879
Q9Y221	NIP7	60S ribosome subunit biogenesis protein NIP7 homolog	0.0122061	0.281004	0.477431
Q96PZ0	PUS7	Pseudouridylate synthase 7 homolog	0.0208349	0.370221	0.476547
O60907	TBL1X	F-box-like/WD repeat-containing protein TBL1X	0.0193278	0.354988	0.476163
Q2NL82	TSR1	Pre-rRNA-processing protein TSR1 homolog	0.00111021	0.101443	0.474013
Q99707	MTR	Methionine synthase	0.025459	0.394729	0.473535
Q16881	TXNRD1	Thioredoxin reductase 1	0.0285068	0.412045	0.471348
Q96IY1	NSL1	Kinetochore-associated protein NSL1 homolog	0.00653418	0.20654	0.469417
Q9Y2X9	ZNF281	Zinc finger protein 281	0.00420184	0.178928	0.469406
Q8WUH1	CHURC1	Protein Churchill	0.00635566	0.206587	0.468352
P20700	LMNB1	Lamin-B1	0.0123211	0.280578	0.464009
O75063	FAM20B	Glycosaminoglycan xylosylkinase	0.0486415	0.494399	0.463417
Q9NRR5	UBQLN4	Ubiquilin-4	0.000389503	0.059875	0.46311
Q9H2J4	PDCL3	Phosducin-like protein 3	0.0028712	0.153636	0.461277
Q9H410	DSN1	Kinetochore-associated protein DSN1 homolog	0.00159374	0.119	0.460808
P34897	SHMT2	Serine hydroxymethyltransferase	0.0242658	0.384632	0.458732
P56524	HDAC4	Histone deacetylase 4	0.0119005	0.282116	0.45845
Q6P1K2	PMF1	Polyamine-modulated factor 1	0.00245369	0.146327	0.458021
P12268	IMPDH2	Inosine-5'-monophosphate dehydrogenase 2	0.00889861	0.241262	0.455311
O43303	CCP110	Centriolar coiled-coil protein of 110 kDa	0.0331601	0.440373	0.455165
P11172	UMPS	Uridine 5'-monophosphate synthase	0.0130133	0.287071	0.454354
A6NED2	RCCD1	RCC1 domain-containing protein 1	0.00138619	0.107836	0.453354
Q9H7B4	SMYD3	Histone-lysine N-methyltransferase SMYD3	0.0186923	0.348107	0.453126
Q96AQ6	PBXIP1	Pre-B-cell leukemia transcription factor-interacting protein 1	0.0372218	0.452945	0.449639
O60512	B4GALT3	Beta-1	0.0498981	0.495266	0.448165
P55265	ADAR	Double-stranded RNA-specific adenosine deaminase	0.00647527	0.207059	0.447836
Q92733	PRCC	Proline-rich protein PRCC	0.0308041	0.425495	0.445351
Q8N3X6	LCORL	Ligand-dependent nuclear receptor corepressor-like protein	0.0449613	0.48736	0.445151
Q9NVF7	FBXO28	F-box only protein 28	0.0122371	0.280522	0.445118
Q9H0K6	PUS7L	Pseudouridylate synthase PUS7L	0.0116712	0.279703	0.443713
P11586	MTHFD1	C-1-tetrahydrofolate synthase	0.00165511	0.11795	0.442986
O75616	ERAL1	GTPase Era	0.00375679	0.174762	0.433092
Q9BYB4	GNB1L	Guanine nucleotide-binding protein subunit beta-like protein 1	0.00761088	0.228279	0.432943
Q9HCE3	ZNF532	Zinc finger protein 532	0.0230852	0.37685	0.432494
Q86Y37	CACUL1	CDK2-associated and cullin domain-containing protein 1	0.0166328	0.327695	0.430908
Q96NL6	SCLT1	Sodium channel and clathrin linker 1	0.0388982	0.462232	0.430432
Q6W2J9	BCOR	BCL-6 corepressor	0.0371063	0.453343	0.430412
Q9BT43	POLR3GL	DNA-directed RNA polymerase III subunit RPC7-like	0.0195067	0.357501	0.42974
O96017	CHEK2	Serine/threonine-protein kinase Chk2	0.011372	0.276587	0.427899
P78560	CRADD	Death domain-containing protein CRADD	0.0181001	0.343817	0.425185
Q9H7D7	WDR26	WD repeat-containing protein 26	0.000239507	0.0448333	0.425088
P08238	HSP90AB1	Heat shock protein HSP 90-beta	0.0493998	0.495178	0.424867
P11047	LAMC1	Laminin subunit gamma-1	0.0315742	0.430618	0.424703
Q6P087	RPUSD3	Mitochondrial mRNA pseudouridine synthase RPUSD3	0.00590377	0.197056	0.424598
P54578	USP14	Ubiquitin carboxyl-terminal hydrolase 14	0.0309354	0.426233	0.424368
Q8NHY2	COP1	E3 ubiquitin-protein ligase COP1	0.035537	0.44276	0.420401
P40337	VHL	von Hippel-Lindau disease tumor suppressor	0.0475845	0.491582	0.420343
P04062	GBA1	Lysosomal acid glucosylceramidase	0.0424271	0.478718	0.419842
Q8IVB5	LIX1L	LIX1-like protein	0.0460037	0.48637	0.418351
Q9ULJ3	ZBTB21	Zinc finger and BTB domain-containing protein 21	0.0496692	0.494137	0.417615
P42677	RPS27	40S ribosomal protein S27	0.00548948	0.192402	0.415184
Q8TB40	ABHD4	(Lyso)-N-acylphosphatidylethanolamine lipase	0.0494975	0.495406	0.414396
Q96A72	MAGOHB	Protein mago nashi homolog 2	0.0147831	0.312819	0.412407
Q6IQ49	SDE2	Splicing regulator SDE2	0.00174517	0.123506	0.410943
Q6FI81	CIAPIN1	Anamorsin	0.0493015	0.497179	0.406714
Q9NVQ4	FAIM	Fas apoptotic inhibitory molecule 1	0.0480885	0.493789	0.404395
O75529	TAF5L	TAF5-like RNA polymerase II p300/CBP-associated factor-associated factor 65 kDa subunit 5L	0.0198748	0.359399	0.403407
Q71RC2	LARP4	La-related protein 4	0.0312495	0.428009	0.400056
O43741	PRKAB2	5'-AMP-activated protein kinase subunit beta-2	0.00894386	0.242035	0.399147
Q9NPH0	ACP6	Lysophosphatidic acid phosphatase type 6	0.0455617	0.48775	0.395386
Q15652	JMJD1C	Probable JmjC domain-containing histone demethylation protein 2C	0.0460003	0.487115	0.395215
Q06124	PTPN11	Tyrosine-protein phosphatase non-receptor type 11	0.0452077	0.486881	0.394654
P17706	PTPN2	Tyrosine-protein phosphatase non-receptor type 2	0.0221805	0.379826	0.392705
Q9Y3D8	AK6	Adenylate kinase isoenzyme 6	0.0304737	0.422143	0.392322
Q9BR61	ACBD6	Acyl-CoA-binding domain-containing protein 6	0.0255684	0.395502	0.390827
P62140	PPP1CB	Serine/threonine-protein phosphatase PP1-beta catalytic subunit	0.00492551	0.18535	0.390496
Q9BRX2	PELO	Protein pelota homolog	0.0242127	0.385632	0.389235
Q9BWN1	PRR14	Proline-rich protein 14	0.0420622	0.477768	0.388276
Q96P16	RPRD1A	Regulation of nuclear pre-mRNA domain-containing protein 1A	0.0203783	0.365857	0.387146
Q9UKK9	NUDT5	ADP-sugar pyrophosphatase	0.0320704	0.432135	0.381925
Q16342	PDCD2	Programmed cell death protein 2	0.00273748	0.151925	0.381817
Q92769	HDAC2	Histone deacetylase 2	0.00928206	0.245229	0.381531
Q8IZ69	TRMT2A	tRNA (uracil-5-)-methyltransferase homolog A	0.00307889	0.159263	0.380514
P41091	EIF2S3	Eukaryotic translation initiation factor 2 subunit 3	0.024213	0.384663	0.38037
Q9H8Y5	ANKZF1	Ankyrin repeat and zinc finger domain-containing protein 1	0.029673	0.419698	0.380179
Q9Y2Y9	KLF13	Krueppel-like factor 13	0.0096531	0.248591	0.37905
Q9Y606	PUS1	Pseudouridylate synthase 1 homolog	0.0459325	0.487961	0.378477
Q01780	EXOSC10	Exosome component 10	0.00964059	0.249271	0.376238
Q7Z569	BRAP	BRCA1-associated protein	0.00278139	0.152822	0.375949
Q05397	PTK2	Focal adhesion kinase 1	0.0053426	0.191515	0.37405
Q9BWU0	SLC4A1AP	Kanadaptin	0.0104993	0.26359	0.373559
Q6P1R4	DUS1L	tRNA-dihydrouridine(16/17) synthase [NAD(P)(+)]-like	0.00162185	0.118462	0.373554
Q9BVV7	TIMM21	Mitochondrial import inner membrane translocase subunit Tim21	0.0372029	0.453591	0.373384
Q99759	MAP3K3	Mitogen-activated protein kinase kinase kinase 3	0.037988	0.454922	0.372415
O75351	VPS4B	Vacuolar protein sorting-associated protein 4B	0.0225314	0.374984	0.367766
Q9Y294	ASF1A	Histone chaperone ASF1A	0.0269191	0.405877	0.366806
Q9NVP1	DDX18	ATP-dependent RNA helicase DDX18	0.0320464	0.4327	0.366182
Q8IWX8	CHERP	Calcium homeostasis endoplasmic reticulum protein	0.0474354	0.490603	0.365126
P36873	PPP1CC	Serine/threonine-protein phosphatase PP1-gamma catalytic subunit	0.00705698	0.218082	0.363914
Q99496	RNF2	E3 ubiquitin-protein ligase RING2	0.0335689	0.440973	0.363111
O43172	PRPF4	U4/U6 small nuclear ribonucleoprotein Prp4	0.0119479	0.282231	0.362405
Q7Z4S6	KIF21A	Kinesin-like protein KIF21A	0.030417	0.42339	0.360986
Q6DKI1	RPL7L1	60S ribosomal protein L7-like 1	0.0299554	0.420969	0.360816
Q13610	PWP1	Periodic tryptophan protein 1 homolog	0.0150864	0.314882	0.360697
P07954	FH	Fumarate hydratase	0.0244703	0.383436	0.3598
Q5SW79	CEP170	Centrosomal protein of 170 kDa	0.00888259	0.241857	0.359789
Q9BV44	THUMPD3	tRNA (guanine(6)-N2)-methyltransferase THUMP3	0.00237858	0.143134	0.359602
Q58WW2	DCAF6	DDB1- and CUL4-associated factor 6	0.00377381	0.174142	0.357275
Q53ET0	CRTC2	CREB-regulated transcription coactivator 2	0.0190687	0.352237	0.353926
P05198	EIF2S1	Eukaryotic translation initiation factor 2 subunit 1	0.0336509	0.441102	0.353475
Q7L5Y9	MAEA	E3 ubiquitin-protein transferase MAEA	0.00219584	0.138913	0.352934
P35251	RFC1	Replication factor C subunit 1	0.0276415	0.412122	0.352234
P49588	AARS1	Alanine--tRNA ligase	0.0439676	0.486208	0.351878
Q86W56	PARG	Poly(ADP-ribose) glycohydrolase	0.0108442	0.270114	0.351556
P78318	IGBP1	Immunoglobulin-binding protein 1	0.00722125	0.222954	0.350862
Q12872	SFSWAP	Splicing factor	0.0388065	0.46197	0.350587
Q9H4K7	MTG2	Mitochondrial ribosome-associated GTPase 2	0.0148898	0.312963	0.349791
Q9Y2K1	ZBTB1	Zinc finger and BTB domain-containing protein 1	0.0128995	0.287235	0.34814
O60506	SYNCRIP	Heterogeneous nuclear ribonucleoprotein Q	0.0352485	0.443178	0.346127
Q8TF68	ZNF384	Zinc finger protein 384	0.0167634	0.326408	0.346119
O15226	NKRF	NF-kappa-B-repressing factor	0.0320962	0.430658	0.346054
Q3B726	POLR1F	DNA-directed RNA polymerase I subunit RPA43	0.0367895	0.45085	0.344916
Q8IVS2	MCAT	Malonyl-CoA-acyl carrier protein transacylase	0.0360447	0.446782	0.344219
Q14493	SLBP	Histone RNA hairpin-binding protein	0.0154721	0.315776	0.344176
Q16576	RBBP7	Histone-binding protein RBBP7	0.00388159	0.177147	0.342516
O95376	ARIH2	E3 ubiquitin-protein ligase ARIH2	0.00753062	0.22676	0.341086
Q00839	HNRNPU	Heterogeneous nuclear ribonucleoprotein U	0.0141356	0.304739	0.339786
O15381	NVL	Nuclear valosin-containing protein-like	0.0422431	0.479082	0.337344
Q8TDN6	BRIX1	Ribosome biogenesis protein BRX1 homolog	0.0166916	0.326902	0.336678
Q96MX3	ZNF48	Zinc finger protein 48	0.0214998	0.374889	0.336663
Q9BTC8	MTA3	Metastasis-associated protein MTA3	0.0451561	0.487085	0.336384
Q9H633	RPP21	Ribonuclease P protein subunit p21	0.0396744	0.463573	0.335686
O14730	RIOK3	Serine/threonine-protein kinase RIO3	0.0324571	0.432975	0.335108
Q9GZN1	ACTR6	Actin-related protein 6	0.000674009	0.0818605	0.33459
Q9HBF4	ZFYVE1	Zinc finger FYVE domain-containing protein 1	0.0090358	0.242439	0.334339
O43395	PRPF3	U4/U6 small nuclear ribonucleoprotein Prp3	0.0151574	0.314368	0.33267
Q9HC36	MRM3	rRNA methyltransferase 3	0.0115183	0.27691	0.332492
P45983	MAPK8	Mitogen-activated protein kinase 8	0.0339246	0.44042	0.332444
Q9H2P0	ADNP	Activity-dependent neuroprotector homeobox protein	0.0400783	0.466739	0.331113
Q86WV5	TEN1	CST complex subunit TEN1	0.0455207	0.488746	0.331081
P17029	ZKSCAN1	Zinc finger protein with KRAB and SCAN domains 1	0.0204161	0.365669	0.330947
Q68CZ6	HAUS3	HAUS augmin-like complex subunit 3	0.0220939	0.380132	0.329891
P49903	SEPHS1	Selenide	0.00899359	0.242379	0.328541
Q9BQP7	MGME1	Mitochondrial genome maintenance exonuclease 1	0.0157378	0.317013	0.328159
P09884	POLA1	DNA polymerase alpha catalytic subunit	0.0223012	0.377887	0.325748
P61289	PSME3	Proteasome activator complex subunit 3	0.00561046	0.194316	0.325154
Q9HA47	UCK1	Uridine-cytidine kinase 1	0.0449342	0.487913	0.324136
O75530	EED	Polycomb protein EED	0.00114269	0.10146	0.323293
Q8WUA2	PPIL4	Peptidyl-prolyl cis-trans isomerase-like 4	0.0343859	0.443775	0.322554
Q9Y3B2	EXOSC1	Exosome complex component CSL4	0.0220301	0.380242	0.321572
P42166	TMPO	Lamina-associated polypeptide 2	0.045115	0.487442	0.320793
Q8NCF5	NFATC2IP	NFATC2-interacting protein	0.0280285	0.415023	0.319916
Q6N063	OGFOD2	2-oxoglutarate and iron-dependent oxygenase domain-containing protein 2	0.0202191	0.364057	0.317316
P48729	CSNK1A1	Casein kinase I isoform alpha	0.0460764	0.48625	0.31463
Q9Y484	WDR45	WD repeat domain phosphoinositide-interacting protein 4	0.0148575	0.313333	0.31295
Q9NS73	MBIP	MAP3K12-binding inhibitory protein 1	0.029879	0.420645	0.312479
Q14790	CASP8	Caspase-8	0.0495262	0.494924	0.311707
Q9NVM9	INTS13	Integrator complex subunit 13	0.0172982	0.332533	0.310832
Q9BQ67	GRWD1	Glutamate-rich WD repeat-containing protein 1	0.0222693	0.378162	0.310644
O94762	RECQL5	ATP-dependent DNA helicase Q5	0.0348039	0.442907	0.304094
Q9ULW3	ABT1	Activator of basal transcription 1	0.016754	0.327208	0.299961
P56270	MAZ	Myc-associated zinc finger protein	0.0410118	0.470057	0.298987
Q99575	POP1	Ribonucleases P/MRP protein subunit POP1	0.0282881	0.412549	0.298693
P35249	RFC4	Replication factor C subunit 4	0.00802889	0.234667	0.29775
Q5JPI3	C3orf38	Uncharacterized protein C3orf38	0.0219299	0.379537	0.297607
Q9NQG5	RPRD1B	Regulation of nuclear pre-mRNA domain-containing protein 1B	0.0284494	0.412109	0.289488
Q15022	SUZ12	Polycomb protein SUZ12	0.0183974	0.346767	0.288943
Q96EK9	KTI12	Protein KTI12 homolog	0.0183301	0.347623	0.287752
Q96GY3	LIN37	Protein lin-37 homolog	0.0303717	0.423546	0.28756
Q00537	CDK17	Cyclin-dependent kinase 17	0.00560026	0.195129	0.28749
Q9UG63	ABCF2	ATP-binding cassette sub-family F member 2	0.0450006	0.486982	0.286374
O95396	MOCS3	Adenylyltransferase and sulfurtransferase MOCS3	0.0447008	0.488457	0.283488
Q8NC60	NOA1	Nitric oxide-associated protein 1	0.0343892	0.442902	0.282105
Q8IYD1	GSPT2	Eukaryotic peptide chain release factor GTP-binding subunit ERF3B	0.00118649	0.102892	0.281509
P54278	PMS2	Mismatch repair endonuclease PMS2	0.0337424	0.440732	0.278903
Q9Y4X5	ARIH1	E3 ubiquitin-protein ligase ARIH1	0.0420036	0.477926	0.275885
P62826	RAN	GTP-binding nuclear protein Ran	0.00397877	0.177818	0.272514
P40227	CCT6A	T-complex protein 1 subunit zeta	0.00328157	0.162689	0.27207
Q8N680	ZBTB2	Zinc finger and BTB domain-containing protein 2	0.0298561	0.421292	0.269278
P78371	CCT2	T-complex protein 1 subunit beta	0.00537062	0.191518	0.268969
Q13868	EXOSC2	Exosome complex component RRP4	0.0227257	0.376368	0.267397
P48643	CCT5	T-complex protein 1 subunit epsilon	0.0035683	0.169	0.265258
Q12899	TRIM26	Tripartite motif-containing protein 26	0.0481578	0.493704	0.263658
P17987	TCP1	T-complex protein 1 subunit alpha	0.00879184	0.241099	0.257555
Q86W42	THOC6	THO complex subunit 6 homolog	0.0122704	0.280491	0.253174
A4D1E9	GTPBP10	GTP-binding protein 10	0.0285491	0.41171	0.252098
O15530	PDPK1	3-phosphoinositide-dependent protein kinase 1	0.0455847	0.48638	0.250809
Q99832	CCT7	T-complex protein 1 subunit eta	0.015239	0.31528	0.250227
P78346	RPP30	Ribonuclease P protein subunit p30	0.0348625	0.441016	0.249779
P49368	CCT3	T-complex protein 1 subunit gamma	0.00246994	0.145737	0.24822
Q86XL3	ANKLE2	Ankyrin repeat and LEM domain-containing protein 2	0.0489181	0.494322	0.247906
Q13485	SMAD4	Mothers against decapentaplegic homolog 4	0.0217465	0.37716	0.24493
O60884	DNAJA2	DnaJ homolog subfamily A member 2	0.0390486	0.459876	0.240905
Q96J01	THOC3	THO complex subunit 3	0.00200855	0.133364	0.238972
P62487	POLR2G	DNA-directed RNA polymerase II subunit RPB7	0.0149649	0.31327	0.232741
P31153	MAT2A	S-adenosylmethionine synthase isoform type-2	0.034941	0.440376	0.23239
Q9H2F5	EPC1	Enhancer of polycomb homolog 1	0.0480241	0.493899	0.232089
Q15814	TBCC	Tubulin-specific chaperone C	0.04729	0.489672	0.225846
P56537	EIF6	Eukaryotic translation initiation factor 6	0.0436301	0.482887	0.225643
Q96RP9	GFM1	Elongation factor G	0.0186034	0.347449	0.224546
Q9UBL3	ASH2L	Set1/Ash2 histone methyltransferase complex subunit ASH2	0.0185127	0.347699	0.215915
A5PLN9	TRAPPC13	Trafficking protein particle complex subunit 13	0.0487012	0.493497	0.20754
Q15633	TARBP2	RISC-loading complex subunit TARBP2	0.0332102	0.440331	0.205862
O43447	PPIH	Peptidyl-prolyl cis-trans isomerase H	0.0269168	0.406803	0.201017
Q9Y535	POLR3H	DNA-directed RNA polymerase III subunit RPC8	0.0353548	0.44115	0.200749
Q9H871	RMND5A	E3 ubiquitin-protein transferase RMND5A	0.0322669	0.432126	0.196572
O14733	MAP2K7	Dual specificity mitogen-activated protein kinase kinase 7	0.0495535	0.494492	0.194098
O95619	YEATS4	YEATS domain-containing protein 4	0.0468974	0.490299	0.186094
Q9NRL3	STRN4	Striatin-4	0.0472733	0.490325	-0.232371
Q96A49	SYAP1	Synapse-associated protein 1	0.04356	0.48361	-0.237481
P40939	HADHA	Trifunctional enzyme subunit alpha	0.0444896	0.488162	-0.245911
Q9NRY5	FAM114A2	Protein FAM114A2	0.0352865	0.441926	-0.256045
Q04206	RELA	Transcription factor p65	0.0348549	0.44172	-0.257918
Q9UBC2	EPS15L1	Epidermal growth factor receptor substrate 15-like 1	0.00329818	0.16076	-0.271309
P63208	SKP1	S-phase kinase-associated protein 1	0.0448331	0.489121	-0.273119
Q9H6Z4	RANBP3	Ran-binding protein 3	0.0280341	0.41419	-0.274349
P09622	DLD	Dihydrolipoyl dehydrogenase	0.0160616	0.32027	-0.28377
Q8N3F8	MICALL1	MICAL-like protein 1	0.0493382	0.496851	-0.284323
Q8IZP0	ABI1	Abl interactor 1	0.0313756	0.428846	-0.284986
Q9UHA4	LAMTOR3	Ragulator complex protein LAMTOR3	0.0369969	0.452852	-0.285943
Q96II8	LRCH3	DISP complex protein LRCH3	0.0224514	0.377551	-0.287354
O43837	IDH3B	Isocitrate dehydrogenase [NAD] subunit beta	0.0104547	0.263737	-0.288984
O43615	TIMM44	Mitochondrial import inner membrane translocase subunit TIM44	0.0401628	0.466011	-0.292469
Q96DH6	MSI2	RNA-binding protein Musashi homolog 2	0.038325	0.458323	-0.295462
Q9H078	CLPB	Caseinolytic peptidase B protein homolog	0.0405363	0.466959	-0.297449
P00367	GLUD1	Glutamate dehydrogenase 1	0.0165766	0.327516	-0.298817
Q9NRS6	SNX15	Sorting nexin-15	0.00842526	0.241547	-0.299734
Q9NW68	BSDC1	BSD domain-containing protein 1	0.0469361	0.489107	-0.302572
O75431	MTX2	Metaxin-2	0.0120815	0.283359	-0.307365
Q9P000	COMMD9	COMM domain-containing protein 9	0.0142239	0.305708	-0.309097
Q16891	IMMT	MICOS complex subunit MIC60	0.0241542	0.385586	-0.309276
Q0VGL1	LAMTOR4	Ragulator complex protein LAMTOR4	0.0389267	0.461713	-0.313146
P31930	UQCRC1	Cytochrome b-c1 complex subunit 1	0.0275923	0.413402	-0.326168
O75521	ECI2	Enoyl-CoA delta isomerase 2	0.033776	0.44043	-0.32891
Q9H8Y8	GORASP2	Golgi reassembly-stacking protein 2	0.0197335	0.359778	-0.331512
Q07617	SPAG1	Sperm-associated antigen 1	0.0458548	0.488655	-0.332421
Q12904	AIMP1	Aminoacyl tRNA synthase complex-interacting multifunctional protein 1	0.0459066	0.488451	-0.33353
Q8N6H7	ARFGAP2	ADP-ribosylation factor GTPase-activating protein 2	0.0114612	0.276409	-0.341559
Q9BUR5	APOO	MICOS complex subunit MIC26	0.0320951	0.431538	-0.341855
P22695	UQCRC2	Cytochrome b-c1 complex subunit 2	0.0250965	0.391704	-0.348517
Q03252	LMNB2	Lamin-B2	0.0484092	0.49494	-0.349382
Q9UKM9	RALY	RNA-binding protein Raly	0.00982776	0.251565	-0.355061
P21796	VDAC1	Voltage-dependent anion-selective channel protein 1	0.0346348	0.442584	-0.360458
Q9NZ45	CISD1	CDGSH iron-sulfur domain-containing protein 1	0.0471566	0.49078	-0.360756
O43924	PDE6D	Retinal rod rhodopsin-sensitive cGMP 3'	0.00323458	0.163179	-0.360932
Q5XKP0	MICOS13	MICOS complex subunit MIC13	0.0214736	0.375421	-0.361159
Q9NQE9	HINT3	Adenosine 5'-monophosphoramidase HINT3	0.0217354	0.378006	-0.361388
P08574	CYC1	Cytochrome c1	0.0155428	0.316184	-0.361884
P51553	IDH3G	Isocitrate dehydrogenase [NAD] subunit gamma	0.0112579	0.274837	-0.365041
Q9NX63	CHCHD3	MICOS complex subunit MIC19	0.0270756	0.407243	-0.366149
Q96B97	SH3KBP1	SH3 domain-containing kinase-binding protein 1	0.0241328	0.387147	-0.366347
O15173	PGRMC2	Membrane-associated progesterone receptor component 2	0.0282785	0.414299	-0.36668
P60602	ROMO1	Reactive oxygen species modulator 1	0.0300666	0.420851	-0.367066
Q9Y3D6	FIS1	Mitochondrial fission 1 protein	0.0267365	0.40899	-0.367245
O00221	NFKBIE	NF-kappa-B inhibitor epsilon	0.0213722	0.375608	-0.372645
Q9UL45	BLOC1S6	Biogenesis of lysosome-related organelles complex 1 subunit 6	0.0316312	0.429563	-0.372894
Q5UCC4	EMC10	ER membrane protein complex subunit 10	0.0301974	0.421987	-0.37433
P47985	UQCRFS1	Cytochrome b-c1 complex subunit Rieske	0.0407992	0.468242	-0.374634
P26440	IVD	Isovaleryl-CoA dehydrogenase	0.0268799	0.407305	-0.374942
O00217	NDUFS8	NADH dehydrogenase [ubiquinone] iron-sulfur protein 8	0.0349232	0.441006	-0.37627
O43464	HTRA2	Serine protease HTRA2	0.038993	0.459949	-0.376353
P56962	STX17	Syntaxin-17	0.0235722	0.383794	-0.381999
O43504	LAMTOR5	Ragulator complex protein LAMTOR5	0.044322	0.487864	-0.38225
P09496	CLTA	Clathrin light chain A	0.0467683	0.489601	-0.385685
P50213	IDH3A	Isocitrate dehydrogenase [NAD] subunit alpha	0.0223777	0.377351	-0.387326
Q9BUP3	HTATIP2	Oxidoreductase HTATIP2	0.047654	0.491576	-0.38756
Q13795	ARFRP1	ADP-ribosylation factor-related protein 1	0.00772932	0.230246	-0.390366
P17568	NDUFB7	NADH dehydrogenase [ubiquinone] 1 beta subcomplex subunit 7	0.0499429	0.495018	-0.390738
P19404	NDUFV2	NADH dehydrogenase [ubiquinone] flavoprotein 2	0.0440803	0.486565	-0.393992
Q9Y6M9	NDUFB9	NADH dehydrogenase [ubiquinone] 1 beta subcomplex subunit 9	0.0496016	0.49425	-0.394008
Q9BZV1	UBXN6	UBX domain-containing protein 6	0.000225436	0.0481905	-0.399685
P22307	SCP2	Sterol carrier protein 2	0.0224621	0.375819	-0.404421
O95168	NDUFB4	NADH dehydrogenase [ubiquinone] 1 beta subcomplex subunit 4	0.0400865	0.465957	-0.406179
P24752	ACAT1	Acetyl-CoA acetyltransferase	0.0287783	0.41327	-0.407487
P27816	MAP4	Microtubule-associated protein 4	0.0176131	0.334972	-0.407516
Q9NTG7	SIRT3	NAD-dependent protein deacetylase sirtuin-3	0.0244057	0.385097	-0.40758
Q9NR46	SH3GLB2	Endophilin-B2	0.00981643	0.252151	-0.409854
P43304	GPD2	Glycerol-3-phosphate dehydrogenase	0.0291654	0.417067	-0.413384
Q92947	GCDH	Glutaryl-CoA dehydrogenase	0.01692	0.328313	-0.413524
O96000	NDUFB10	NADH dehydrogenase [ubiquinone] 1 beta subcomplex subunit 10	0.0378659	0.456697	-0.414404
O14949	UQCRQ	Cytochrome b-c1 complex subunit 8	0.0164239	0.325534	-0.417618
Q5CZA5	ZNF805	Zinc finger protein 805	0.0339664	0.439243	-0.420921
Q9NXG6	P4HTM	Transmembrane prolyl 4-hydroxylase	0.0493637	0.496314	-0.420991
P51970	NDUFA8	NADH dehydrogenase [ubiquinone] 1 alpha subcomplex subunit 8	0.0317751	0.429759	-0.427307
Q9BX68	HINT2	Adenosine 5'-monophosphoramidase HINT2	0.0346463	0.441841	-0.429468
Q92734	TFG	Protein TFG	0.000448522	0.0667059	-0.438274
Q9UKU7	ACAD8	Isobutyryl-CoA dehydrogenase	0.0230862	0.375876	-0.446114
Q8IY31	IFT20	Intraflagellar transport protein 20 homolog	0.0400594	0.467343	-0.447485
P48735	IDH2	Isocitrate dehydrogenase [NADP]	0.04275	0.479017	-0.449265
P42331	ARHGAP25	Rho GTPase-activating protein 25	0.000777295	0.0922609	-0.451391
P63172	DYNLT1	Dynein light chain Tctex-type 1	0.0283405	0.412402	-0.452802
Q9UJZ1	STOML2	Stomatin-like protein 2	0.00805373	0.234212	-0.456049
Q6P1X6	C8orf82	UPF0598 protein C8orf82	0.0244452	0.38394	-0.456348
Q71UM5	RPS27L	40S ribosomal protein S27-like	0.00861532	0.241714	-0.458645
Q8ND30	PPFIBP2	Liprin-beta-2	0.0230089	0.376488	-0.458718
O43920	NDUFS5	NADH dehydrogenase [ubiquinone] iron-sulfur protein 5	0.0486953	0.494208	-0.460567
Q9HA38	ZMAT3	Zinc finger matrin-type protein 3	0.0418316	0.476577	-0.4617
P30626	SRI	Sorcin	0.00185169	0.127571	-0.46556
P0C7P0	CISD3	CDGSH iron-sulfur domain-containing protein 3	0.012086	0.282327	-0.466518
Q6P4E1	GOLM2	Protein GOLM2	0.0464069	0.488984	-0.467883
Q9Y343	SNX24	Sorting nexin-24	0.0206237	0.368467	-0.468851
P23497	SP100	Nuclear autoantigen Sp-100	0.0325942	0.432988	-0.469016
P07203	GPX1	Glutathione peroxidase 1	0.0345739	0.442653	-0.473424
Q9BQQ3	GORASP1	Golgi reassembly-stacking protein 1	0.000408665	0.0615758	-0.475151
Q9P2R7	SUCLA2	Succinate--CoA ligase [ADP-forming] subunit beta	0.00495022	0.185291	-0.476917
Q6UXV4	APOOL	MICOS complex subunit MIC27	0.00738203	0.224586	-0.477512
Q9GZT6	CCDC90B	Coiled-coil domain-containing protein 90B	0.00525875	0.189951	-0.480745
Q9Y5A7	NUB1	NEDD8 ultimate buster 1	0.0459724	0.487583	-0.481362
O60313	OPA1	Dynamin-like 120 kDa protein	0.0103452	0.262033	-0.483757
Q4G0N4	NADK2	NAD kinase 2	0.00705204	0.219047	-0.486688
O94868	FCHSD2	F-BAR and double SH3 domains protein 2	0.0127504	0.28528	-0.490633
P23025	XPA	DNA repair protein complementing XP-A cells	0.00400248	0.17606	-0.492765
Q9P0S2	COX16	Cytochrome c oxidase assembly protein COX16 homolog	0.0442531	0.487728	-0.49445
O75380	NDUFS6	NADH dehydrogenase [ubiquinone] iron-sulfur protein 6	0.0426298	0.479264	-0.496148
O43399	TPD52L2	Tumor protein D54	0.00874028	0.240706	-0.498012
Q9UFG5	C19orf25	UPF0449 protein C19orf25	0.00700391	0.218729	-0.498096
Q6Y288	B3GLCT	Beta-1	0.00623423	0.20568	-0.500156
P14314	PRKCSH	Glucosidase 2 subunit beta	0.00229171	0.139083	-0.501288
Q96T52	IMMP2L	Mitochondrial inner membrane protease subunit 2	0.0358922	0.445761	-0.505789
Q9HAJ7	SAP30L	Histone deacetylase complex subunit SAP30L	0.0174026	0.333605	-0.507892
P53365	ARFIP2	Arfaptin-2	0.000231961	0.0481818	-0.509967
P25686	DNAJB2	DnaJ homolog subfamily B member 2	0.000698774	0.0843636	-0.510523
Q5JVS0	HABP4	Intracellular hyaluronan-binding protein 4	0.0158502	0.317174	-0.511139
O95167	NDUFA3	NADH dehydrogenase [ubiquinone] 1 alpha subcomplex subunit 3	0.0058636	0.197659	-0.515879
O95182	NDUFA7	NADH dehydrogenase [ubiquinone] 1 alpha subcomplex subunit 7	0.0316487	0.42889	-0.52101
P0C870	JMJD7	Bifunctional peptidase and (3S)-lysyl hydroxylase JMJD7	0.00312716	0.160383	-0.521067
P05166	PCCB	Propionyl-CoA carboxylase beta chain	0.00934956	0.245862	-0.521128
P29590	PML	Protein PML	0.0366767	0.450458	-0.522691
P36959	GMPR	GMP reductase 1	0.0379223	0.455709	-0.523497
P09488	GSTM1	Glutathione S-transferase Mu 1	0.0449177	0.489327	-0.525682
P30837	ALDH1B1	Aldehyde dehydrogenase X	0.0339344	0.439685	-0.528429
Q6UUV7	CRTC3	CREB-regulated transcription coactivator 3	0.0123593	0.280605	-0.530157
Q9NW81	DMAC2	Distal membrane-arm assembly complex protein 2	0.0236377	0.381985	-0.530444
Q9BUA3	SPINDOC	Spindlin interactor and repressor of chromatin-binding protein	0.0386766	0.461375	-0.53158
P42892	ECE1	Endothelin-converting enzyme 1	0.0121116	0.281879	-0.531952
Q8TCZ2	CD99L2	CD99 antigen-like protein 2	0.0086205	0.240697	-0.532608
Q8NBL1	POGLUT1	Protein O-glucosyltransferase 1	0.00583635	0.198851	-0.536213
P22004	BMP6	Bone morphogenetic protein 6	0.0154473	0.31633	-0.542137
O60664	PLIN3	Perilipin-3	0.000387365	0.0612903	-0.543411
O95931	CBX7	Chromobox protein homolog 7	0.0209588	0.370377	-0.544406
P30049	ATP5F1D	ATP synthase subunit delta	0.0223016	0.376892	-0.546342
L0R6Q1	SLC35A4	SLC35A4 upstream open reading frame protein	0.012832	0.286246	-0.550237
P34059	GALNS	N-acetylgalactosamine-6-sulfatase	0.0455645	0.486962	-0.556155
O94964	SOGA1	Protein SOGA1	0.0363001	0.448384	-0.558439
Q07817	BCL2L1	Bcl-2-like protein 1	0.0373436	0.452806	-0.559931
Q96CM8	ACSF2	Medium-chain acyl-CoA ligase ACSF2	0.0300397	0.421327	-0.56409
Q13153	PAK1	Serine/threonine-protein kinase PAK 1	0.0236369	0.383938	-0.567545
P51649	ALDH5A1	Succinate-semialdehyde dehydrogenase	0.0198155	0.359409	-0.57044
O00330	PDHX	Pyruvate dehydrogenase protein X component	0.00443696	0.183493	-0.573244
P04233	CD74	HLA class II histocompatibility antigen gamma chain	0.0305229	0.421965	-0.576123
Q5VW38	GPR107	Protein GPR107	0.00122233	0.0997101	-0.576236
Q8IY57	YAF2	YY1-associated factor 2	0.0423076	0.478185	-0.57797
P17252	PRKCA	Protein kinase C alpha type	0.0352669	0.442547	-0.578308
P10515	DLAT	Dihydrolipoyllysine-residue acetyltransferase component of pyruvate dehydrogenase complex	0.00639591	0.205806	-0.579396
O14986	PIP5K1B	Phosphatidylinositol 4-phosphate 5-kinase type-1 beta	0.0117455	0.279333	-0.582149
Q8N183	NDUFAF2	NADH dehydrogenase [ubiquinone] 1 alpha subcomplex assembly factor 2	0.00851088	0.24215	-0.586861
Q9Y6N5	SQOR	Sulfide:quinone oxidoreductase	0.00487021	0.189	-0.588033
Q9NV35	NUDT15	Nucleotide triphosphate diphosphatase NUDT15	0.0230004	0.377271	-0.589246
Q9Y2K2	SIK3	Serine/threonine-protein kinase SIK3	0.0433581	0.482928	-0.597916
Q5TGZ0	MICOS10	MICOS complex subunit MIC10	0.00263485	0.151451	-0.598569
Q9NRG7	SDR39U1	Epimerase family protein SDR39U1	0.00304667	0.158938	-0.599344
P51659	HSD17B4	Peroxisomal multifunctional enzyme type 2	0.0144013	0.306131	-0.600503
O75381	PEX14	Peroxisomal membrane protein PEX14	0.000926693	0.100392	-0.607397
Q9UBV7	B4GALT7	Beta-1	0.03374	0.441605	-0.60974
P34910	EVI2B	Protein EVI2B	0.0492367	0.497335	-0.610478
Q8N4Q1	CHCHD4	Mitochondrial intermembrane space import and assembly protein 40	0.0197969	0.360105	-0.612658
Q9NU23	LYRM2	LYR motif-containing protein 2	0.0422856	0.478825	-0.613682
Q9Y2D5	AKAP2	A-kinase anchor protein 2	0.00955874	0.249453	-0.620021
O43493	TGOLN2	Trans-Golgi network integral membrane protein 2	0.0119728	0.281778	-0.621284
Q13825	AUH	Methylglutaconyl-CoA hydratase	0.00737757	0.225624	-0.629733
Q86WC4	OSTM1	Osteopetrosis-associated transmembrane protein 1	0.0294004	0.417523	-0.631324
P20810	CAST	Calpastatin	0.0425786	0.479506	-0.634165
Q8N0X7	SPART	Spartin	0.0174629	0.333809	-0.634617
P13473	LAMP2	Lysosome-associated membrane glycoprotein 2	0.0142319	0.304747	-0.642933
O94988	FAM13A	Protein FAM13A	0.0445592	0.48831	-0.644852
P11279	LAMP1	Lysosome-associated membrane glycoprotein 1	0.0134588	0.294261	-0.647597
Q9UIL1	SCOC	Short coiled-coil protein	0.0224742	0.375013	-0.648241
Q9H7Z7	PTGES2	Prostaglandin E synthase 2	0.00080877	0.0933617	-0.652601
P20340	RAB6A	Ras-related protein Rab-6A	0.0333895	0.441004	-0.653198
P50402	EMD	Emerin	0.0334447	0.441002	-0.660537
Q8NE22	SETD9	SET domain-containing protein 9	0.00323712	0.161898	-0.660913
Q969E8	TSR2	Pre-rRNA-processing protein TSR2 homolog	0.0391131	0.459891	-0.672198
P16284	PECAM1	Platelet endothelial cell adhesion molecule	0.03383	0.440381	-0.672431
A5D8V6	VPS37C	Vacuolar protein sorting-associated protein 37C	0.0251647	0.392039	-0.676746
Q9Y2Q5	LAMTOR2	Ragulator complex protein LAMTOR2	0.019049	0.352878	-0.6776
C9J7I0	UMAD1	UBAP1-MVB12-associated (UMA)-domain containing protein 1	0.011143	0.274249	-0.681834
Q9H061	TMEM126A	Transmembrane protein 126A	0.00684662	0.215579	-0.687505
O95302	FKBP9	Peptidyl-prolyl cis-trans isomerase FKBP9	0.0466073	0.4896	-0.688262
Q9BSE4	HERPUD2	Homocysteine-responsive endoplasmic reticulum-resident ubiquitin-like domain member 2 protein	0.0228198	0.377102	-0.690878
Q9H223	EHD4	EH domain-containing protein 4	0.00350676	0.16748	-0.692727
Q14061	COX17	Cytochrome c oxidase copper chaperone	0.0489073	0.495026	-0.693311
Q8NFH8	REPS2	RalBP1-associated Eps domain-containing protein 2	0.00405	0.175529	-0.697419
Q9H7C9	AAMDC	Mth938 domain-containing protein	0.0493909	0.495828	-0.698038
O95159	ZFPL1	Zinc finger protein-like 1	0.0175253	0.334147	-0.698697
P82909	MRPS36	Alpha-ketoglutarate dehydrogenase component 4	0.00198249	0.134186	-0.712857
P07919	UQCRH	Cytochrome b-c1 complex subunit 6	0.00459525	0.188476	-0.714547
Q13740	ALCAM	CD166 antigen	0.0170363	0.329695	-0.715064
P16220	CREB1	Cyclic AMP-responsive element-binding protein 1	0.00461485	0.188	-0.715742
P48960	ADGRE5	Adhesion G protein-coupled receptor E5	0.00692139	0.216796	-0.723156
P11117	ACP2	Lysosomal acid phosphatase	0.000365617	0.0585333	-0.725102
Q9Y624	F11R	Junctional adhesion molecule A	0.0402625	0.466358	-0.725337
Q9NVX7	KBTBD4	Kelch repeat and BTB domain-containing protein 4	0.00786643	0.233196	-0.728983
O00559	EBAG9	Receptor-binding cancer antigen expressed on SiSo cells	0.0275748	0.414085	-0.74007
Q9UJ83	HACL1	2-hydroxyacyl-CoA lyase 1	0.0344385	0.441701	-0.744481
P09110	ACAA1	3-ketoacyl-CoA thiolase	0.00213556	0.137867	-0.748184
Q9H4B6	SAV1	Protein salvador homolog 1	0.00983963	0.250817	-0.753673
O60262	GNG7	Guanine nucleotide-binding protein G(I)/G(S)/G(O) subunit gamma-7	0.00485578	0.189536	-0.755037
Q9BX66	SORBS1	Sorbin and SH3 domain-containing protein 1	0.0222141	0.378374	-0.755254
Q96LJ7	DHRS1	Dehydrogenase/reductase SDR family member 1	0.00226085	0.14017	-0.759787
P14927	UQCRB	Cytochrome b-c1 complex subunit 7	0.00491058	0.185923	-0.76002
Q92520	FAM3C	Protein FAM3C	0.00506242	0.186236	-0.760334
P10253	GAA	Lysosomal alpha-glucosidase	0.00847336	0.241859	-0.76738
Q9Y2S2	CRYL1	Lambda-crystallin homolog	0.0138955	0.300839	-0.774692
Q49B96	COX19	Cytochrome c oxidase assembly protein COX19	0.0485637	0.494353	-0.782384
P32942	ICAM3	Intercellular adhesion molecule 3	0.00283341	0.153101	-0.783099
Q8NI22	MCFD2	Multiple coagulation factor deficiency protein 2	0.0389534	0.46033	-0.7906
Q92934	BAD	Bcl2-associated agonist of cell death	0.000669157	0.0833333	-0.795837
Q6BCY4	CYB5R2	NADH-cytochrome b5 reductase 2	0.0453456	0.487643	-0.810625
Q9NZQ7	CD274	Programmed cell death 1 ligand 1	0.00217776	0.139165	-0.811517
P18859	ATP5PF	ATP synthase-coupling factor 6	0.0466138	0.488844	-0.813869
Q9NS15	LTBP3	Latent-transforming growth factor beta-binding protein 3	0.00869459	0.240527	-0.816992
Q96A73	KIAA1191	Putative monooxygenase p33MONOX	0.00400003	0.177293	-0.823937
Q70JA7	CHSY3	Chondroitin sulfate synthase 3	0.0146129	0.30974	-0.825148
Q9UJ14	GGT7	Glutathione hydrolase 7	0.00394486	0.177344	-0.828515
Q5JSJ4	INTS6L	Integrator complex subunit 6-like	0.00794572	0.233359	-0.834863
Q15111	PLCL1	Inactive phospholipase C-like protein 1	0.00316131	0.160828	-0.842766
Q9BQG2	NUDT12	NAD-capped RNA hydrolase NUDT12	0.0372465	0.452483	-0.856254
Q9UHK0	NUFIP1	FMR1-interacting protein NUFIP1	0.0221917	0.379	-0.860162
O43181	NDUFS4	NADH dehydrogenase [ubiquinone] iron-sulfur protein 4	0.00548489	0.193476	-0.873
A0A0B4J2F0	PIGBOS1	Protein PIGBOS1	0.00488039	0.187091	-0.873417
Q7LGA3	HS2ST1	Heparan sulfate 2-O-sulfotransferase 1	0.00538638	0.191042	-0.87396
Q15532	SS18	Protein SSXT	0.0260743	0.402126	-0.881892
Q9H4X1	RGCC	Regulator of cell cycle RGCC	0.0213754	0.374637	-0.892031
P60002	ELOF1	Transcription elongation factor 1 homolog	0.0154304	0.317007	-0.892555
P55327	TPD52	Tumor protein D52	0.0206693	0.368261	-0.916107
Q9Y6H1	CHCHD2	Coiled-coil-helix-coiled-coil-helix domain-containing protein 2	0.0417593	0.476543	-0.925009
Q6IPR1	ETFRF1	Electron transfer flavoprotein regulatory factor 1	0.0121355	0.281479	-0.933498
O43678	NDUFA2	NADH dehydrogenase [ubiquinone] 1 alpha subcomplex subunit 2	0.024553	0.383684	-0.943268
A2A288	ZC3H12D	Probable ribonuclease ZC3H12D	0.00515263	0.18837	-0.949021
Q96BZ4	PLD4	5'-3' exonuclease PLD4	0.00576572	0.198628	-0.962635
P51688	SGSH	N-sulphoglucosamine sulphohydrolase	0.00588629	0.197695	-0.967095
Q8WYQ3	CHCHD10	Coiled-coil-helix-coiled-coil-helix domain-containing protein 10	0.00822406	0.23636	-0.971602
Q8N131	TMEM123	Porimin	0.00853357	0.240574	-0.980234
Q86YB7	ECHDC2	Enoyl-CoA hydratase domain-containing protein 2	0.014387	0.306952	-0.983399
Q9H8M1	COQ10B	Coenzyme Q-binding protein COQ10 homolog B	2.10834e-05	0.012	-1.01358
Q9H1B5	XYLT2	Xylosyltransferase 2	0.0484142	0.494216	-1.02278
O14957	UQCR11	Cytochrome b-c1 complex subunit 10	0.0335653	0.441861	-1.02308
Q96MF6	COQ10A	Coenzyme Q-binding protein COQ10 homolog A	0.00109734	0.102067	-1.02842
Q9NR97	TLR8	Toll-like receptor 8	0.0183864	0.347612	-1.03411
Q13291	SLAMF1	Signaling lymphocytic activation molecule	0.0281388	0.414907	-1.08351
Q8WXE1	ATRIP	ATR-interacting protein	0.00477464	0.187307	-1.08715
Q6UW56	ATRAID	All-trans retinoic acid-induced differentiation factor	0.00266138	0.149962	-1.08932
P10412	H1-4	Histone H1.4	0.0353372	0.441759	-1.12145
Q8IV50	LYSMD2	LysM and putative peptidoglycan-binding domain-containing protein 2	0.026428	0.404781	-1.14943
Q2NL98	VMAC	Vimentin-type intermediate filament-associated coiled-coil protein	7.12485e-05	0.0254286	-1.16138
P42785	PRCP	Lysosomal Pro-X carboxypeptidase	0.000625524	0.082	-1.18077
Q96DC8	ECHDC3	Enoyl-CoA hydratase domain-containing protein 3	0.0225955	0.375092	-1.18985
Q8TBP5	FAM174A	Membrane protein FAM174A	0.00265944	0.15134	-1.20004
O95236	APOL3	Apolipoprotein L3	0.000935002	0.0992308	-1.22751
O75093	SLIT1	Slit homolog 1 protein	0.00226873	0.139074	-1.35514
Q92765	FRZB	Secreted frizzled-related protein 3	0.0279235	0.415206	-1.41116
P13804	ETFA	Electron transfer flavoprotein subunit alpha	0.000150652	0.0393333	-1.49829
O14529	CUX2	Homeobox protein cut-like 2	0.0224589	0.376747	-1.59645
P38117	ETFB	Electron transfer flavoprotein subunit beta	0.000345315	0.0595714	-1.68412
